# Supplementary material for: IL-21R-STAT3 signalling initiates a differentiation program in uterine tissue-resident NK cells to support pregnancy
Source: Nat Commun. 2023 Nov 4;14:7109. doi: 10.1038/s41467-023-42990-0 (PMC10625623; doi:10.1038/s41467-023-42990-0)
Supplement: Supplementary file 3 — Supplementary Data [file 41467_2023_42990_MOESM3_ESM.xlsx]

## Sheet: overall
Gene.Name	p_val	avg_log2FC	pct.1	pct.2	class
Eef1a1	0	0.661782	0.993	0.995	WT
Rpl10	0	0.794903	0.975	0.963	WT
Rpl15	0	1.07755	0.922	0.87	WT
Rpl26	0	-0.584095	0.954	0.989	Il21r-/-
Rpl9	0	0.497913	0.993	0.992	WT
Rplp0	0	-0.496544	0.981	0.993	Il21r-/-
Rps11	0	0.633308	0.992	0.991	WT
Rps20	0	-0.476187	0.993	0.997	Il21r-/-
Rps29	0	-0.423551	0.995	0.998	Il21r-/-
Rps5	0	-0.743749	0.991	0.998	Il21r-/-
Rps6	0	0.709052	0.96	0.943	WT
Ftl1	8.59572e-298	1.21806	0.821	0.681	WT
AW112010	7.15903e-281	0.816027	0.991	0.989	WT
Rps14	2.2411e-276	0.470647	0.996	0.993	WT
Gdpd3	2.49857e-253	-0.713607	0.008	0.291	Il21r-/-
Mir703	8.43324e-251	-0.680512	0.349	0.737	Il21r-/-
Rpl35	3.06201e-247	0.547057	0.979	0.975	WT
Rpl22	3.64256e-237	-0.46836	0.961	0.986	Il21r-/-
Rps23	5.89761e-234	0.49876	0.983	0.982	WT
Rps27a-ps2	2.21029e-232	0.900433	0.743	0.559	WT
mt-Td	1.04901e-218	-0.589157	0.296	0.68	Il21r-/-
Rpl5	1.08512e-218	0.387588	0.99	0.992	WT
Arpc1b	1.09096e-215	-0.452008	0.956	0.989	Il21r-/-
Tmsb4x	1.61502e-210	0.426742	1	1	WT
mt-Nd1	1.97649e-203	-0.367059	0.994	0.997	Il21r-/-
Rps3	8.41292e-197	0.371239	0.996	0.993	WT
Tpt1	2.12012e-189	-0.358476	0.998	0.999	Il21r-/-
Slc25a3	1.2593e-187	-0.457222	0.916	0.966	Il21r-/-
Rpl41	2.53004e-187	-0.332898	0.996	0.998	Il21r-/-
Tpt1-ps3	6.2113e-185	0.815755	0.674	0.436	WT
Cdk2ap1	5.51006e-179	-0.607849	0.542	0.804	Il21r-/-
Rpl35a-ps2	3.44995e-175	-0.48408	0.26	0.606	Il21r-/-
Rpl39-ps	4.56342e-174	0.785487	0.768	0.661	WT
Eef1b2	1.70668e-170	0.386366	0.983	0.984	WT
mt-Rnr1	1.11818e-167	-0.466899	0.974	0.996	Il21r-/-
Cotl1	5.91247e-167	-0.532366	0.895	0.95	Il21r-/-
Actg1	1.04028e-166	-0.411251	0.997	0.999	Il21r-/-
Rpl10-ps3	5.56947e-166	-0.54115	0.613	0.843	Il21r-/-
Rps3a1	1.28001e-162	0.329945	0.992	0.992	WT
Rps12-ps9	7.63791e-160	-0.547777	0.509	0.779	Il21r-/-
Srgn	1.78326e-159	0.530017	0.985	0.982	WT
Rpl38-ps2	2.49037e-156	0.617023	0.871	0.846	WT
Rpl18-ps1	5.71497e-153	-0.432004	0.255	0.581	Il21r-/-
Lyz2	1.75625e-149	-0.554318	0.145	0.447	Il21r-/-
Tmsb10	1.91166e-149	-0.348782	0.994	0.998	Il21r-/-
Rps27a	4.00342e-148	0.380128	0.98	0.982	WT
Hspe1-rs1	3.03258e-147	0.687283	0.52	0.282	WT
Eif4a1	3.65747e-142	-0.529564	0.807	0.909	Il21r-/-
Rac2	1.17514e-139	-0.355705	0.974	0.992	Il21r-/-
Vim	2.21987e-138	-0.692466	0.71	0.918	Il21r-/-
Rpl31-ps8	1.02722e-137	-0.46405	0.747	0.888	Il21r-/-
Rps2-ps10	1.59675e-137	-0.376564	0.222	0.519	Il21r-/-
Rps24	7.08652e-136	-0.268052	0.995	0.999	Il21r-/-
Bag6	2.76897e-126	-0.42781	0.365	0.671	Il21r-/-
Rpl9-ps6	2.14433e-125	-0.445135	0.46	0.743	Il21r-/-
Rpl7	2.52389e-124	-0.28324	0.977	0.989	Il21r-/-
Pxn	1.11052e-119	-0.487957	0.547	0.786	Il21r-/-
Snrpert	1.23998e-119	0.627224	0.507	0.294	WT
Fth1	2.03113e-119	0.45519	0.97	0.973	WT
Zfp36l2	3.72504e-119	-0.628728	0.769	0.939	Il21r-/-
Rpl13	5.21553e-118	-0.247944	0.991	0.997	ns
Hspe1	5.88466e-118	0.541536	0.905	0.888	WT
mt-Atp8	2.06086e-115	-0.452936	0.61	0.837	Il21r-/-
Fmnl1	1.45632e-114	-0.466484	0.703	0.891	Il21r-/-
Pglyrp1	2.7843e-113	0.787652	0.83	0.784	WT
Tspo	2.97525e-113	0.571988	0.816	0.782	WT
Rpsa	2.24396e-110	0.310581	0.987	0.989	WT
Hspa8	4.10853e-109	-0.397787	0.969	0.985	Il21r-/-
Snrpb	1.03437e-108	-0.433227	0.778	0.897	Il21r-/-
mt-Co1	2.11752e-108	0.27388	0.996	0.997	WT
Atp5j2	5.10412e-108	-0.404277	0.705	0.868	Il21r-/-
Rps26-ps1	9.6688e-108	0.532935	0.833	0.828	WT
Rbm3	3.30081e-107	-0.375568	0.868	0.927	Il21r-/-
Rpl17	6.4406e-107	0.293597	0.998	0.997	WT
Rps19	1.02172e-106	0.348178	0.972	0.968	WT
Eif4g2	5.22277e-106	-0.387527	0.888	0.95	Il21r-/-
Mrpl52	3.95022e-105	-0.414278	0.577	0.8	Il21r-/-
Rps13-ps2	2.18028e-103	-0.378611	0.818	0.926	Il21r-/-
Tpm4	2.63265e-102	-0.500963	0.684	0.853	Il21r-/-
Cap1	1.00164e-101	-0.397729	0.786	0.921	Il21r-/-
Ubl5	2.30284e-101	-0.388525	0.838	0.916	Il21r-/-
Mid1	1.06357e-100	0.35288	0.199	0.024	WT
Rpl27-ps3	3.335e-100	-0.286786	0.181	0.433	Il21r-/-
Ptk2b	8.01227e-100	-0.453298	0.699	0.88	Il21r-/-
Ptpn6	1.19525e-99	-0.490631	0.521	0.782	Il21r-/-
Eef2	5.09086e-99	-0.299706	0.972	0.989	Il21r-/-
Sipa1	1.79608e-98	-0.428753	0.61	0.843	Il21r-/-
Akr1b3	1.06505e-97	-0.401111	0.6	0.816	Il21r-/-
Atp5k	8.2159e-97	-0.419428	0.712	0.851	Il21r-/-
Ndufa8	7.41196e-96	-0.361414	0.452	0.704	Il21r-/-
Hddc3	8.18539e-95	-0.141034	0.019	0.158	ns
Cnot1	4.23745e-93	-0.372107	0.409	0.673	Il21r-/-
Rpl18a-ps1	4.49359e-92	-0.217309	0.112	0.324	ns
Sec11c	9.03793e-92	0.483896	0.874	0.881	WT
Rps17	2.33393e-91	-0.264088	0.965	0.982	Il21r-/-
H2-Aa	4.31654e-91	-0.411477	0.282	0.551	Il21r-/-
Rps15a-ps5	1.10205e-90	0.527696	0.515	0.329	WT
Wdfy1	2.10903e-90	0.546679	0.522	0.337	WT
D8Ertd738e	8.07426e-90	-0.366594	0.591	0.794	Il21r-/-
Rpl32	9.4303e-90	-0.222279	0.991	0.998	ns
C1qb	1.15307e-89	-0.411622	0.137	0.357	Il21r-/-
Ifi47	4.77567e-89	-0.406332	0.443	0.717	Il21r-/-
Ergic3	2.44473e-88	-0.419876	0.532	0.757	Il21r-/-
Clta	5.45698e-88	-0.352244	0.732	0.882	Il21r-/-
Anapc5	1.08725e-87	-0.389961	0.44	0.683	Il21r-/-
Klhl6	1.55393e-87	-0.273117	0.205	0.452	Il21r-/-
Anxa6	5.99126e-87	-0.416079	0.75	0.896	Il21r-/-
Pmepa1	2.49691e-85	-0.287065	0.158	0.378	Il21r-/-
Rps21	4.01512e-85	-0.23973	0.976	0.992	ns
Rps15-ps2	6.42588e-84	0.532114	0.507	0.342	WT
Rpl34	6.68079e-84	0.271172	0.993	0.995	WT
Rps12-ps4	8.29448e-82	-0.311861	0.389	0.641	Il21r-/-
Rps15a-ps6	4.76613e-81	-0.347725	0.722	0.875	Il21r-/-
Sf3b6	8.58538e-81	-0.361391	0.639	0.822	Il21r-/-
Rps15a-ps4	9.38589e-81	0.366233	0.277	0.097	WT
Ifi30	1.10952e-80	-0.291367	0.235	0.468	Il21r-/-
Xcl1	1.55048e-80	-0.549768	0.57	0.806	Il21r-/-
Flii	2.29736e-80	-0.320967	0.341	0.588	Il21r-/-
Ptprcap	5.60804e-80	-0.353174	0.889	0.954	Il21r-/-
mt-Tt	1.1289e-79	-0.150149	0.041	0.186	ns
Rps2	2.10666e-79	-0.231212	0.981	0.987	ns
Pmf1	2.86105e-79	-0.376282	0.332	0.567	Il21r-/-
Dgkz	5.75071e-79	-0.29381	0.323	0.579	Il21r-/-
Oaz1	6.94455e-79	-0.264037	0.933	0.97	Il21r-/-
Rpl37a	9.46648e-79	0.279071	0.992	0.994	WT
Ubc	4.92163e-77	-0.378362	0.968	0.993	Il21r-/-
Tyrobp	6.56728e-77	0.398306	0.992	0.996	WT
Mbnl1	1.26037e-76	-0.357704	0.93	0.978	Il21r-/-
Myl12a	1.37138e-76	-0.287399	0.912	0.944	Il21r-/-
Rpl23a	1.63511e-76	-0.207686	0.987	0.995	ns
Sh2d2a	1.7271e-76	-0.365555	0.885	0.944	Il21r-/-
Rps26	2.80891e-76	-0.18713	0.995	0.999	ns
Cd52	3.75727e-76	0.391956	0.996	0.996	WT
Rpl18a	4.56747e-76	-0.227908	0.984	0.992	ns
Lcp2	7.77892e-76	-0.342868	0.455	0.711	Il21r-/-
Rpl6	9.52629e-76	-0.197341	0.988	0.995	ns
Esyt1	2.24066e-75	-0.331171	0.85	0.936	Il21r-/-
Rpl17-ps8	6.54538e-75	-0.226363	0.171	0.383	ns
Gas5	7.04689e-75	0.41039	0.898	0.89	WT
Emid1	1.6716e-74	-0.319399	0.414	0.678	Il21r-/-
Rpl36al	6.62811e-74	-0.23524	0.216	0.436	ns
Lcp1	4.12623e-73	-0.230358	0.982	0.989	ns
Inpp5d	9.46541e-73	-0.282686	0.414	0.674	Il21r-/-
Ptprc	2.54123e-72	-0.329799	0.976	0.993	Il21r-/-
Rpl10a-ps1	3.43411e-72	-0.334138	0.587	0.783	Il21r-/-
Eno1b	1.53344e-71	-0.310037	0.39	0.621	Il21r-/-
Ighm	2.44719e-71	-0.418785	0.668	0.841	Il21r-/-
Rps18-ps3	4.36634e-71	-0.302249	0.458	0.687	Il21r-/-
Crlf2	5.18915e-71	-0.260346	0.313	0.56	Il21r-/-
Cggbp1	6.40445e-71	-0.350153	0.522	0.739	Il21r-/-
Rassf5	9.50978e-71	-0.302182	0.462	0.713	Il21r-/-
Rpsa-ps5	1.0086e-70	0.513602	0.65	0.58	WT
Emb	1.30958e-70	-0.294602	0.257	0.491	Il21r-/-
Adprh	1.99191e-70	-0.264532	0.319	0.558	Il21r-/-
Rpl37	2.76511e-70	-0.194775	0.989	0.995	ns
Myl12b	2.90122e-70	-0.208454	0.27	0.511	ns
Prkd2	7.93506e-70	-0.265503	0.215	0.437	Il21r-/-
Traf7	1.00729e-69	-0.258859	0.258	0.479	Il21r-/-
Uqcr10	1.40332e-69	-0.321876	0.526	0.73	Il21r-/-
Plaat3	2.48866e-69	-0.311716	0.763	0.881	Il21r-/-
Mvb12b	3.95117e-69	-0.228311	0.182	0.392	ns
Prkcsh	6.48333e-69	-0.276816	0.363	0.601	Il21r-/-
Fmnl3	8.34785e-69	-0.233589	0.181	0.384	ns
Rps10-ps1	2.35891e-68	-0.27777	0.392	0.628	Il21r-/-
Ddt	5.41851e-68	-0.201171	0.191	0.398	ns
Rpl13a-ps1	1.14227e-67	-0.257233	0.278	0.505	Il21r-/-
Grn	9.43972e-67	-0.235095	0.245	0.474	ns
Cenpx	1.6899e-66	-0.30723	0.504	0.719	Il21r-/-
Topbp1	2.82245e-66	-0.295194	0.284	0.502	Il21r-/-
Rpl3-ps1	3.98845e-66	0.491619	0.662	0.6	WT
Cox6a1	7.1261e-66	-0.263093	0.894	0.946	Il21r-/-
Arpc4	1.00533e-65	-0.275641	0.821	0.898	Il21r-/-
Wdr89	1.27792e-65	-0.176582	0.22	0.433	ns
Arrdc3	1.60119e-65	-0.263428	0.15	0.336	Il21r-/-
Golm1	2.17108e-65	-0.239894	0.291	0.518	ns
Atp5j	2.2503e-65	0.427503	0.798	0.785	WT
Ddx5	3.10582e-65	-0.244028	0.972	0.986	ns
Thy1	3.26695e-65	-0.325441	0.917	0.969	Il21r-/-
Rfc2	3.45798e-65	-0.340238	0.558	0.757	Il21r-/-
Arhgef6	5.72891e-65	-0.273905	0.385	0.616	Il21r-/-
Ski	1.12866e-64	-0.257906	0.208	0.417	Il21r-/-
Eif4b	1.22297e-64	-0.291355	0.803	0.908	Il21r-/-
Aurkaip1	1.46709e-64	-0.279482	0.468	0.69	Il21r-/-
Sidt2	2.57143e-64	-0.244067	0.397	0.629	ns
Ccdc124	3.50074e-64	-0.212775	0.259	0.479	ns
Atox1	5.52763e-64	-0.279623	0.49	0.714	Il21r-/-
Myo1f	6.4039e-64	-0.313048	0.627	0.829	Il21r-/-
Sun2	7.47653e-64	-0.365594	0.559	0.766	Il21r-/-
Zfpm1	1.53135e-63	-0.222546	0.153	0.342	ns
Nlrc3	2.90503e-63	-0.267265	0.293	0.52	Il21r-/-
Eno1	5.05663e-63	0.489941	0.815	0.817	WT
Stmn1	7.56777e-63	-0.579376	0.471	0.662	Il21r-/-
Ppp2r1a	1.6103e-62	-0.297835	0.607	0.801	Il21r-/-
Calm1	5.94415e-62	0.27492	0.968	0.967	WT
Dtnbp1	9.4909e-62	-0.232129	0.318	0.542	ns
Rasa3	1.11299e-61	-0.239817	0.222	0.426	ns
Tpst2	1.43191e-61	-0.22247	0.367	0.608	ns
Ndufb7	1.75011e-61	-0.295061	0.529	0.731	Il21r-/-
Rasal3	2.43781e-61	-0.245445	0.396	0.648	ns
Id2	2.44996e-61	0.383591	0.97	0.965	WT
Clec2d	2.52721e-61	0.573482	0.731	0.671	WT
Paics	1.00101e-60	-0.341771	0.666	0.807	Il21r-/-
Nfatc2	1.2351e-60	-0.199552	0.101	0.258	ns
Rpl17-ps10	1.27616e-60	0.393553	0.331	0.175	WT
Setx	3.23685e-60	-0.321045	0.419	0.639	Il21r-/-
Ybx1	3.37144e-60	-0.271371	0.919	0.952	Il21r-/-
Tuba1b	6.40001e-60	-0.684889	0.756	0.863	Il21r-/-
Psmc2	1.27797e-59	-0.269226	0.439	0.651	Il21r-/-
Top2b	2.67134e-59	-0.303347	0.581	0.77	Il21r-/-
H2-Ab1	4.47573e-59	-0.29448	0.32	0.549	Il21r-/-
Sh2d3c	6.76145e-59	-0.313178	0.441	0.659	Il21r-/-
Flot1	7.8188e-59	-0.230552	0.203	0.399	ns
Cse1l	1.14998e-58	-0.243332	0.322	0.531	ns
Gstp-ps	2.55542e-58	-0.156502	0.158	0.342	ns
Api5	4.65903e-58	-0.289317	0.498	0.697	Il21r-/-
Ppia	8.35691e-58	-0.24502	0.957	0.977	ns
Rab3gap2	9.32529e-58	-0.194403	0.185	0.372	ns
Pea15a	1.02999e-57	-0.25089	0.295	0.512	Il21r-/-
Erh	1.84971e-57	0.489586	0.694	0.677	WT
Fau	3.46811e-57	0.265429	0.984	0.989	WT
Lax1	3.81866e-57	-0.305468	0.559	0.78	Il21r-/-
Tpm3-rs7	3.88414e-57	-0.241421	0.415	0.629	ns
Tceanc2	4.88967e-57	-0.128748	0.093	0.243	ns
C1qc	1.02439e-56	-0.303957	0.112	0.268	Il21r-/-
Itch	1.21039e-56	-0.252584	0.376	0.595	Il21r-/-
Cyth4	2.02905e-56	-0.279196	0.525	0.748	Il21r-/-
Inpp5b	2.14448e-56	-0.231689	0.217	0.409	ns
Aldoa	3.55728e-56	-0.254338	0.911	0.95	Il21r-/-
Dctn1	5.26295e-56	-0.221249	0.269	0.473	ns
Rpl31	5.71902e-56	-0.158149	0.988	0.993	ns
Igkc	8.59413e-56	-0.393989	0.053	0.176	Il21r-/-
Ech1	9.47686e-56	-0.278284	0.59	0.78	Il21r-/-
Zfas1	1.01978e-55	0.50443	0.746	0.716	WT
Csk	1.17341e-55	-0.273745	0.501	0.722	Il21r-/-
Lmnb1	1.32564e-55	-0.380242	0.398	0.593	Il21r-/-
Psme2	2.02209e-55	0.450576	0.738	0.721	WT
Rpl17-ps5	2.42052e-55	-0.169933	0.15	0.324	ns
Trim16	2.4639e-55	0.167794	0.107	0.01	ns
Cdc42	2.76569e-55	-0.183762	0.968	0.984	ns
Rps6-ps1	3.48762e-55	-0.157841	0.143	0.312	ns
Eef1akmt1	4.97309e-55	-0.171909	0.174	0.355	ns
Arhgap9	5.98134e-55	-0.31642	0.681	0.856	Il21r-/-
Med15	7.57583e-55	-0.214031	0.293	0.503	ns
H2afx	9.31161e-55	-0.360162	0.296	0.491	Il21r-/-
Sf3a2	1.11896e-54	-0.206799	0.265	0.471	ns
Pim1	2.25506e-54	0.558997	0.752	0.731	WT
Hook1	2.38667e-54	-0.15424	0.113	0.265	ns
Psmb9	2.80007e-54	-0.269217	0.631	0.812	Il21r-/-
H2-Eb1	3.08582e-54	-0.232975	0.208	0.401	ns
Mars	3.72118e-54	-0.213283	0.247	0.441	ns
Atr	4.97036e-54	-0.217613	0.225	0.415	ns
Man2b1	6.55534e-54	-0.246714	0.395	0.613	ns
Slc20a1	1.58318e-53	-0.305878	0.444	0.658	Il21r-/-
Iqgap1	1.95148e-53	-0.279537	0.859	0.949	Il21r-/-
Nbea	2.0442e-53	0.202501	0.132	0.025	ns
AI506816	2.26473e-53	-0.329401	0.648	0.794	Il21r-/-
Mcm4	2.31635e-53	-0.336323	0.362	0.563	Il21r-/-
Arid5a	4.60324e-53	-0.272084	0.244	0.431	Il21r-/-
Slc25a39	5.16744e-53	-0.275232	0.514	0.708	Il21r-/-
Rftn1	5.39691e-53	-0.224507	0.196	0.381	ns
Ppp1ca	6.48573e-53	0.299189	0.923	0.924	WT
Crot	7.31351e-53	-0.258505	0.412	0.629	Il21r-/-
Arhgap25	1.20588e-52	-0.195979	0.232	0.43	ns
Ccdc86	1.53591e-52	-0.235738	0.287	0.483	ns
Eif4a-ps4	2.53112e-52	0.340877	0.314	0.174	WT
Cytip	2.72341e-52	-0.266628	0.545	0.753	Il21r-/-
Atp5l	6.15071e-52	-0.260697	0.743	0.86	Il21r-/-
mt-Ts1	9.22162e-52	-0.158987	0.126	0.282	ns
Nutf2-ps1	9.43652e-52	-0.132604	0.143	0.309	ns
Bola3	1.1977e-51	-0.234986	0.445	0.649	ns
Atp5mpl	1.25554e-51	-0.262571	0.753	0.867	Il21r-/-
Chchd10	1.26834e-51	-0.192574	0.148	0.308	ns
Khdrbs1	1.46176e-51	-0.266653	0.675	0.831	Il21r-/-
Rpl15-ps3	1.77864e-51	-0.110106	0.071	0.199	ns
Dock11	2.09059e-51	-0.229333	0.3	0.502	ns
Raly	2.18383e-51	-0.253133	0.592	0.78	Il21r-/-
Frmd8	2.30098e-51	-0.236052	0.315	0.514	ns
Lrp10	2.80306e-51	-0.262332	0.485	0.691	Il21r-/-
Lmna	2.98391e-51	-0.177084	0.155	0.321	ns
Vps53	4.36859e-51	-0.205685	0.244	0.432	ns
Ldlrad4	5.32122e-51	-0.164083	0.107	0.252	ns
Mcm2	7.74747e-51	-0.284947	0.281	0.467	Il21r-/-
Capn2	7.90049e-51	-0.296159	0.592	0.762	Il21r-/-
Trip12	8.65478e-51	-0.283292	0.597	0.783	Il21r-/-
Usp9x	8.92919e-51	-0.241307	0.401	0.61	ns
Erbin	1.71019e-50	-0.257514	0.416	0.625	Il21r-/-
Anapc4	1.73285e-50	-0.216273	0.278	0.474	ns
Mcm7	1.88515e-50	-0.364943	0.292	0.475	Il21r-/-
Dazap2	2.07908e-50	-0.249634	0.844	0.938	ns
Isg20	3.01335e-50	-0.229894	0.233	0.418	ns
Dap	3.54947e-50	-0.314112	0.729	0.854	Il21r-/-
U2af1	5.20554e-50	-0.268409	0.556	0.729	Il21r-/-
Lsm4	5.7855e-50	-0.221368	0.405	0.62	ns
Stag2	6.48616e-50	-0.248866	0.509	0.709	ns
Pgm1	7.80627e-50	-0.18532	0.193	0.366	ns
Psmc4	8.85335e-50	-0.257294	0.482	0.678	Il21r-/-
Rplp2	8.87246e-50	0.182903	0.994	0.993	ns
Mcm5	1.0001e-49	-0.350402	0.359	0.554	Il21r-/-
Nubp2	1.00703e-49	-0.213268	0.317	0.515	ns
Eif3c	2.00507e-49	-0.291797	0.784	0.893	Il21r-/-
Adssl1	2.24956e-49	-0.131901	0.099	0.239	ns
Fhl2	2.5746e-49	-0.279992	0.463	0.663	Il21r-/-
Rmnd5b	3.27868e-49	-0.218574	0.305	0.502	ns
Cd44	4.1533e-49	-0.238263	0.281	0.479	ns
Cks1b	4.33949e-49	-0.338502	0.364	0.552	Il21r-/-
Dhrs3	5.76344e-49	-0.206091	0.063	0.181	ns
Isoc2a	6.77477e-49	-0.131101	0.127	0.277	ns
Nsd1	7.66483e-49	-0.270268	0.435	0.647	Il21r-/-
Ubb	7.67341e-49	-0.228052	0.983	0.992	ns
Sumo2	1.05168e-48	0.35447	0.879	0.894	WT
Hnrnpa0	1.17756e-48	-0.24337	0.849	0.917	ns
Paxip1	1.21757e-48	-0.164487	0.141	0.296	ns
Ripk3	1.32419e-48	-0.172551	0.134	0.286	ns
Gas7	2.13509e-48	-0.267397	0.288	0.488	Il21r-/-
Tln1	2.74806e-48	-0.250438	0.882	0.955	Il21r-/-
Ifitm1	3.33744e-48	1.12514	0.528	0.416	WT
Nudt4	4.78793e-48	-0.270781	0.469	0.668	Il21r-/-
Ncapd2	5.50682e-48	-0.25369	0.196	0.36	Il21r-/-
Hist1h2ag	7.57981e-48	-0.11236	0.046	0.151	ns
Rps8-ps4	1.22075e-47	-0.150828	0.248	0.438	ns
Hvcn1	1.27747e-47	-0.224454	0.107	0.249	ns
Selenon	1.40123e-47	-0.275592	0.465	0.661	Il21r-/-
Arhgef1	2.19831e-47	-0.255628	0.786	0.919	Il21r-/-
Ilk	2.44769e-47	-0.234537	0.485	0.689	ns
Pi4ka	2.60559e-47	-0.189475	0.268	0.459	ns
Flna	2.65908e-47	-0.285599	0.693	0.838	Il21r-/-
Prrc2a	2.90877e-47	-0.207768	0.435	0.642	ns
Nup205	2.95699e-47	-0.221079	0.298	0.484	ns
Lrrk1	3.55951e-47	-0.202929	0.308	0.505	ns
Dnajc19	3.85196e-47	-0.206682	0.379	0.584	ns
Bzw1	6.23582e-47	-0.258962	0.827	0.904	Il21r-/-
Pcbp1	7.88876e-47	-0.24847	0.86	0.92	ns
Uvrag	7.89445e-47	-0.1959	0.212	0.388	ns
Ngrn	1.17958e-46	-0.138117	0.138	0.29	ns
Nup88	1.70694e-46	-0.198949	0.332	0.526	ns
Dock2	1.98435e-46	-0.255328	0.581	0.769	Il21r-/-
Mthfs	2.05231e-46	-0.129349	0.089	0.22	ns
Dgkd	2.49212e-46	-0.185346	0.261	0.454	ns
Lonp2	2.62544e-46	-0.183482	0.296	0.496	ns
Ifitm10	2.6399e-46	-0.221553	0.216	0.395	ns
Nek7	2.98219e-46	-0.219351	0.469	0.673	ns
Wdr36	3.19478e-46	-0.21311	0.34	0.535	ns
Timm10b	3.2985e-46	-0.175822	0.253	0.437	ns
Klrk1	3.39125e-46	-0.336695	0.716	0.87	Il21r-/-
Rasl12	3.63586e-46	-0.185488	0.218	0.393	ns
Rps28	4.3206e-46	-0.15082	0.989	0.997	ns
Eif1	4.57936e-46	0.231091	0.969	0.978	ns
Syne2	5.79195e-46	-0.128012	0.075	0.198	ns
Ldb1	6.41393e-46	-0.239963	0.416	0.629	ns
Bub3	6.6908e-46	-0.266841	0.488	0.678	Il21r-/-
Hadh	8.05731e-46	-0.22091	0.362	0.555	ns
Bckdk	9.32112e-46	-0.146692	0.2	0.37	ns
Gpi1	1.19664e-45	-0.25285	0.775	0.892	Il21r-/-
Epn1	1.33544e-45	-0.187455	0.392	0.6	ns
Cdc42se2	1.43579e-45	-0.208758	0.353	0.548	ns
Actb	1.54887e-45	0.207554	1	1	ns
Ndrg1	1.61086e-45	-0.14579	0.151	0.309	ns
Uba1	1.86966e-45	-0.243044	0.819	0.903	ns
P2ry14	1.97288e-45	-0.200445	0.272	0.461	ns
Ifnar1	1.99025e-45	-0.220471	0.283	0.473	ns
Suv39h1	2.30646e-45	-0.171036	0.162	0.317	ns
Rpp21	3.02042e-45	-0.172761	0.34	0.542	ns
Alad	3.02491e-45	-0.208697	0.352	0.547	ns
Etfb	3.46312e-45	-0.154703	0.216	0.389	ns
Chst12	4.03688e-45	-0.245398	0.537	0.719	ns
Hcfc1	4.1125e-45	-0.209417	0.38	0.576	ns
Dennd4c	4.80579e-45	-0.189347	0.219	0.392	ns
Cic	5.36312e-45	-0.187638	0.287	0.48	ns
Gramd1b	5.43746e-45	-0.197418	0.183	0.349	ns
Pcif1	5.63258e-45	-0.177469	0.289	0.486	ns
Mrtfa	7.05065e-45	-0.160309	0.212	0.386	ns
Abcb9	7.37385e-45	-0.210549	0.281	0.465	ns
Nrm	7.99013e-45	-0.15725	0.18	0.345	ns
Txnrd1	9.01985e-45	-0.218502	0.41	0.609	ns
Tapt1	9.71364e-45	-0.208789	0.233	0.407	ns
Mdh1	1.06671e-44	-0.267695	0.789	0.874	Il21r-/-
Prkdc	1.19394e-44	-0.18348	0.143	0.292	ns
Rps8	1.21562e-44	-0.132066	0.995	0.998	ns
Mrpl27	2.01473e-44	-0.159498	0.267	0.45	ns
Stk24	2.42613e-44	-0.245989	0.689	0.839	ns
Cdkn2aipnl	2.78808e-44	-0.166372	0.322	0.516	ns
Clec4e	2.80234e-44	-0.142355	0.09	0.215	ns
Lrmp	2.87481e-44	-0.178763	0.385	0.599	ns
Hsp90aa1	2.94654e-44	0.413399	0.933	0.946	WT
Ten1	3.70469e-44	-0.158388	0.244	0.425	ns
Ccnh	4.368e-44	-0.189164	0.341	0.541	ns
Tmed2	4.9929e-44	0.369603	0.808	0.831	WT
Ptpn1	6.33659e-44	-0.213017	0.431	0.639	ns
Smdt1	9.72175e-44	-0.210496	0.54	0.727	ns
AI467606	1.11271e-43	-0.144151	0.222	0.396	ns
Exoc7	1.16905e-43	-0.140872	0.132	0.276	ns
Rbpms	1.32091e-43	-0.155736	0.106	0.238	ns
Atp5o	1.46548e-43	-0.239046	0.75	0.857	ns
Rlf	1.52301e-43	-0.20766	0.242	0.419	ns
Anapc2	1.63514e-43	-0.158085	0.236	0.412	ns
Basp1	1.67401e-43	0.690452	0.281	0.152	WT
Mtap	1.9657e-43	-0.214834	0.383	0.575	ns
Rpl34-ps1	1.99673e-43	0.387306	0.486	0.387	WT
Ablim1	2.31681e-43	-0.271954	0.836	0.931	Il21r-/-
Csnk2b	2.35663e-43	-0.228623	0.81	0.89	ns
Nsfl1c	2.45005e-43	-0.213079	0.435	0.635	ns
Ppme1	2.51183e-43	-0.188566	0.28	0.462	ns
Rps19-ps6	2.79555e-43	0.417221	0.569	0.5	WT
Mrps34	3.05476e-43	-0.182357	0.357	0.551	ns
Cc2d1b	3.08909e-43	-0.149921	0.201	0.367	ns
Setd2	3.17684e-43	-0.246875	0.361	0.557	ns
Trdc	3.26499e-43	-0.212856	0.428	0.652	ns
Pes1	3.77052e-43	-0.184628	0.332	0.521	ns
Ppdpf	3.77217e-43	-0.183114	0.373	0.57	ns
Mapk9	3.9436e-43	-0.179692	0.29	0.477	ns
Tut4	5.7092e-43	-0.229733	0.392	0.6	ns
Bub1b	6.55611e-43	-0.192854	0.093	0.214	ns
Antxr2	7.98889e-43	-0.12205	0.039	0.133	ns
Mafk	8.72775e-43	-0.158878	0.194	0.359	ns
Paxbp1	9.30368e-43	-0.17032	0.21	0.376	ns
C1qbp	9.36147e-43	-0.26461	0.519	0.683	Il21r-/-
Cpne2	1.01996e-42	-0.164364	0.158	0.306	ns
Scaf11	1.1012e-42	-0.282826	0.625	0.787	Il21r-/-
AB124611	1.30724e-42	-0.155839	0.157	0.314	ns
Usp38	1.82632e-42	-0.203997	0.278	0.457	ns
Haus5	1.94836e-42	-0.108538	0.043	0.139	ns
Tmem258	1.96953e-42	0.317663	0.851	0.854	WT
Dnmt1	2.22081e-42	-0.230785	0.331	0.513	ns
Gstm1	2.81605e-42	-0.275658	0.477	0.661	Il21r-/-
Gpx4	3.36547e-42	0.453652	0.51	0.43	WT
Capns1	3.4334e-42	-0.240068	0.756	0.875	ns
Cant1	3.7559e-42	-0.212516	0.313	0.497	ns
Ywhaz	4.53143e-42	0.237694	0.947	0.959	ns
Sell	4.89211e-42	-0.385917	0.161	0.305	Il21r-/-
Puf60	5.43326e-42	-0.231446	0.615	0.788	ns
Nup214	7.51058e-42	-0.165655	0.206	0.369	ns
Anapc1	7.52912e-42	-0.181224	0.297	0.482	ns
Dazap1	7.97525e-42	-0.206054	0.523	0.712	ns
Rps2-ps13	8.08901e-42	-0.0945753	0.074	0.188	ns
Trappc11	8.66486e-42	-0.138381	0.17	0.323	ns
Rab3d	9.96115e-42	-0.122434	0.146	0.296	ns
Abi3	1.11841e-41	-0.172517	0.258	0.438	ns
Nedd4l	1.13192e-41	-0.109109	0.086	0.207	ns
Sgf29	1.14737e-41	-0.131572	0.219	0.389	ns
Itgb7	1.32116e-41	-0.243257	0.209	0.371	ns
Fermt3	1.42991e-41	-0.261656	0.71	0.842	Il21r-/-
Tkt	1.83464e-41	-0.271751	0.688	0.81	Il21r-/-
Svil	2.29728e-41	-0.152891	0.203	0.366	ns
Pus1	2.4375e-41	-0.123638	0.183	0.344	ns
Mthfd1	2.51754e-41	-0.216995	0.346	0.519	ns
Frmd4b	2.53352e-41	-0.109532	0.051	0.15	ns
Hmbs	2.74925e-41	-0.128936	0.189	0.348	ns
Supt5	2.77217e-41	-0.198397	0.349	0.537	ns
Nfatc1	2.95765e-41	-0.196739	0.439	0.648	ns
Sec61g	3.70508e-41	0.302375	0.858	0.872	WT
Prf1	4.32216e-41	0.558283	0.868	0.856	WT
Taf10	4.53112e-41	-0.238607	0.693	0.823	ns
Cst7	4.7341e-41	0.381385	0.856	0.876	WT
Map4	4.86007e-41	-0.206349	0.367	0.559	ns
Necap2	5.25341e-41	-0.153905	0.345	0.54	ns
Hist1h1e	5.29789e-41	-0.15979	0.076	0.188	ns
Ndufa5	6.67445e-41	-0.165771	0.366	0.554	ns
Ppm1j	7.21885e-41	-0.217627	0.341	0.529	ns
Vars	7.93582e-41	-0.248515	0.552	0.738	ns
Sf1	1.13884e-40	-0.237998	0.751	0.876	ns
Azin1	1.17041e-40	-0.218773	0.54	0.71	ns
Fxyd5	1.38443e-40	-0.193913	0.941	0.97	ns
Spg7	1.44819e-40	-0.176095	0.248	0.42	ns
Sra1	1.52179e-40	-0.208546	0.484	0.675	ns
Gsdmd	1.72588e-40	-0.150079	0.261	0.442	ns
Klhl30	1.89251e-40	-0.197101	0.281	0.461	ns
Adam10	2.05836e-40	-0.199572	0.487	0.673	ns
Snrpa1	2.06659e-40	-0.217841	0.391	0.576	ns
Vps4b	2.07088e-40	-0.179939	0.446	0.638	ns
Vps37b	2.84231e-40	-0.439133	0.703	0.845	Il21r-/-
Dpm3	2.92935e-40	-0.168755	0.315	0.501	ns
Agps	3.02007e-40	-0.180447	0.359	0.541	ns
Ly6e	3.14578e-40	0.214146	0.99	0.995	ns
Wdr82	3.29235e-40	-0.149461	0.29	0.47	ns
Ankrd44	4.43782e-40	-0.203399	0.502	0.698	ns
Chaf1a	4.50565e-40	-0.172576	0.144	0.283	ns
Osbpl1a	4.58931e-40	-0.180431	0.296	0.473	ns
Stip1	4.68181e-40	-0.263676	0.602	0.757	Il21r-/-
Sp3	5.1647e-40	-0.156717	0.35	0.545	ns
Cul4b	5.26932e-40	-0.14912	0.148	0.289	ns
Scaf8	5.38035e-40	-0.191002	0.298	0.476	ns
Reep5	5.5919e-40	0.281779	0.929	0.931	WT
Nadk	5.79821e-40	-0.201712	0.369	0.552	ns
Igha	6.30664e-40	-0.111556	0.054	0.154	ns
Ctcf	7.17934e-40	-0.246469	0.505	0.696	ns
Actr1b	9.76233e-40	-0.200597	0.477	0.668	ns
Ngdn	1.02478e-39	-0.14331	0.317	0.506	ns
Cntrl	1.04779e-39	-0.224192	0.505	0.7	ns
Nin	1.09713e-39	-0.175725	0.271	0.448	ns
Galnt3	1.14292e-39	-0.140361	0.113	0.243	ns
Nup188	1.21066e-39	-0.146396	0.225	0.389	ns
Mrpl34	1.27011e-39	-0.14895	0.259	0.432	ns
Mrpl14	1.29078e-39	-0.118838	0.137	0.274	ns
Sptbn1	1.64698e-39	-0.233498	0.531	0.716	ns
Lsm6	1.71401e-39	-0.237016	0.567	0.729	ns
Rpl5-ps1	1.95131e-39	-0.10782	0.133	0.27	ns
Abcb1b	2.0962e-39	-0.187437	0.316	0.494	ns
Pdlim1	2.29032e-39	-0.178751	0.326	0.509	ns
Rpl35a-ps4	2.38844e-39	-0.0850985	0.052	0.149	ns
St6galnac4	2.84483e-39	-0.171322	0.314	0.497	ns
Ehd4	2.88705e-39	-0.219852	0.524	0.692	ns
Arfip1	3.02855e-39	-0.127843	0.188	0.341	ns
Cfp	3.13246e-39	-0.177076	0.044	0.135	ns
Vps13b	3.17731e-39	-0.167277	0.193	0.345	ns
Lzts1	3.47986e-39	-0.126367	0.113	0.24	ns
Igsf8	3.50849e-39	-0.13338	0.135	0.271	ns
Psma5	4.11264e-39	-0.232089	0.564	0.722	ns
Ndufs6	4.6237e-39	-0.187107	0.429	0.621	ns
Cpsf3	4.86223e-39	-0.188867	0.378	0.57	ns
Shkbp1	4.92647e-39	-0.138777	0.231	0.396	ns
Parp2	6.66395e-39	-0.159988	0.242	0.407	ns
Sulf2	6.81936e-39	-0.254053	0.601	0.778	Il21r-/-
Ist1	7.43709e-39	-0.19214	0.395	0.583	ns
Rps6ka3	7.71336e-39	-0.232111	0.56	0.735	ns
Rpl19	7.88739e-39	-0.171442	0.934	0.967	ns
Dctn2	9.1973e-39	-0.145846	0.374	0.573	ns
Jak1	9.2972e-39	-0.235318	0.883	0.96	ns
Dab2ip	1.08917e-38	-0.167006	0.191	0.344	ns
Arl6ip1	1.15723e-38	0.30828	0.888	0.884	WT
Klrd1	1.35609e-38	-0.247096	0.881	0.955	ns
Erap1	1.41224e-38	-0.209588	0.556	0.723	ns
Rpl13a	1.54238e-38	-0.234899	0.609	0.765	ns
Pip4k2b	1.68201e-38	-0.168681	0.362	0.551	ns
Rcc2	1.77355e-38	-0.211286	0.46	0.647	ns
Hspbp1	1.78227e-38	-0.162375	0.327	0.51	ns
Cd68	1.78913e-38	-0.108988	0.139	0.278	ns
Il2rb	1.85323e-38	-0.163542	0.99	0.997	ns
Pcnt	2.04439e-38	-0.149233	0.128	0.26	ns
Sdr39u1	2.06662e-38	-0.204909	0.356	0.535	ns
Rpl15-ps5	2.27172e-38	-0.0914698	0.096	0.216	ns
Ttc39b	2.36742e-38	-0.161407	0.335	0.526	ns
Dctpp1	2.38563e-38	-0.144726	0.227	0.389	ns
Apip	2.43979e-38	-0.120474	0.147	0.287	ns
Hprt	2.71019e-38	-0.228719	0.719	0.835	ns
Macf1	2.7685e-38	-0.258509	0.719	0.865	Il21r-/-
Ctdsp2	2.79498e-38	-0.181822	0.291	0.471	ns
Msra	2.97123e-38	-0.12851	0.101	0.221	ns
Gpr183	3.3153e-38	-0.196982	0.166	0.307	ns
Nelfcd	3.44695e-38	-0.131007	0.16	0.302	ns
Immt	3.45182e-38	-0.207183	0.459	0.636	ns
Ssh2	3.53465e-38	-0.176946	0.108	0.233	ns
Mki67	3.53936e-38	-0.480757	0.305	0.464	Il21r-/-
Chd8	3.6012e-38	-0.200625	0.413	0.6	ns
Adsl	4.06719e-38	-0.188626	0.376	0.556	ns
Bri3	4.10886e-38	-0.155556	0.341	0.526	ns
Sema4a	4.7427e-38	-0.223902	0.759	0.898	ns
Acaa2	4.84087e-38	-0.133037	0.192	0.347	ns
Vdac2	5.13078e-38	-0.239683	0.715	0.835	ns
Ndufb8	5.19225e-38	-0.136703	0.323	0.51	ns
C1qa	5.92468e-38	-0.147573	0.052	0.147	ns
Mcm6	6.69671e-38	-0.31039	0.514	0.672	Il21r-/-
Pcbp2	6.72569e-38	-0.19894	0.899	0.95	ns
Fbl	7.2551e-38	-0.230147	0.594	0.756	ns
Cox4i1	7.57932e-38	0.225715	0.928	0.938	ns
Romo1	7.81973e-38	-0.186982	0.466	0.652	ns
Gpr132	8.3651e-38	-0.310504	0.258	0.42	Il21r-/-
Epb41	9.99567e-38	-0.192185	0.3	0.48	ns
Timm17b	1.04115e-37	-0.192836	0.418	0.6	ns
Rpl11	1.07787e-37	0.195387	0.975	0.981	ns
Arhgdib	1.17179e-37	0.253199	0.964	0.965	WT
Mrpl43	1.2084e-37	-0.134957	0.341	0.523	ns
Skil	1.25434e-37	-0.207647	0.406	0.594	ns
Rpl30	1.358e-37	0.194028	0.981	0.988	ns
Txn-ps1	1.3599e-37	0.200963	0.184	0.079	ns
Kars	1.40292e-37	-0.207122	0.559	0.728	ns
Man2b2	1.62856e-37	-0.167276	0.372	0.562	ns
Psma2	1.87208e-37	-0.214969	0.79	0.872	ns
Tacc3	1.95649e-37	-0.232721	0.179	0.318	ns
Phc2	2.44387e-37	-0.153166	0.239	0.403	ns
Nol12	2.52908e-37	-0.111274	0.122	0.251	ns
Ppp1r12c	2.62476e-37	-0.146418	0.301	0.481	ns
Aco2	2.81627e-37	-0.211546	0.561	0.727	ns
Hmox2	2.97608e-37	-0.127993	0.21	0.366	ns
Tcf12	3.39851e-37	-0.199369	0.363	0.55	ns
Cox8a	3.43478e-37	0.241796	0.949	0.954	ns
Apoe	3.88592e-37	-0.275289	0.277	0.446	Il21r-/-
Rpl7a-ps7	3.90551e-37	-0.0979911	0.102	0.223	ns
H2afz	4.50755e-37	-0.306028	0.854	0.914	Il21r-/-
Rps10	4.70194e-37	-0.160396	0.35	0.537	ns
Srebf1	4.70369e-37	-0.173706	0.349	0.527	ns
Elovl1	4.75217e-37	-0.167791	0.366	0.55	ns
Racgap1	6.92971e-37	-0.251364	0.193	0.335	Il21r-/-
Nek6	7.94731e-37	-0.144001	0.179	0.327	ns
Mcm3	9.44624e-37	-0.28038	0.31	0.468	Il21r-/-
Cnppd1	1.34303e-36	-0.202944	0.355	0.538	ns
Lgals9	1.36268e-36	-0.211306	0.549	0.75	ns
Heatr1	1.38972e-36	-0.164151	0.311	0.482	ns
Usp4	1.65407e-36	-0.1602	0.325	0.501	ns
Clasp2	1.8586e-36	-0.116598	0.169	0.311	ns
Tradd	2.24429e-36	-0.101783	0.231	0.394	ns
Acbd6	2.27837e-36	-0.132482	0.28	0.454	ns
Mt1	2.28012e-36	-0.502564	0.602	0.751	Il21r-/-
Rps4x	3.15448e-36	-0.119044	0.994	0.996	ns
Rpl19-ps7	3.6323e-36	-0.109115	0.131	0.261	ns
Kif20a	3.65126e-36	-0.203143	0.095	0.204	ns
Akip1	3.67976e-36	-0.138288	0.171	0.312	ns
Ddx41	3.92105e-36	-0.142392	0.241	0.404	ns
Mybbp1a	3.93373e-36	-0.253707	0.527	0.682	Il21r-/-
Cenpm	3.9573e-36	-0.115156	0.1	0.216	ns
Ctbp1	4.10608e-36	-0.15658	0.459	0.658	ns
Ccdc167	4.87147e-36	-0.101091	0.134	0.266	ns
Diaph1	5.53796e-36	-0.223413	0.713	0.855	ns
Ptcd2	6.88144e-36	-0.134263	0.195	0.343	ns
Myl6	7.03606e-36	0.198854	0.986	0.987	ns
Syne3	7.8399e-36	-0.118406	0.078	0.183	ns
Mrpl41	7.86017e-36	-0.179649	0.421	0.594	ns
Oaz1-ps	8.62366e-36	0.183566	0.179	0.076	ns
Suclg1	8.77969e-36	-0.215494	0.535	0.71	ns
Helb	9.56068e-36	-0.0950137	0.155	0.293	ns
Abhd12	1.02443e-35	-0.129469	0.252	0.416	ns
Ppp6r3	1.17541e-35	-0.186145	0.324	0.495	ns
Xpo6	1.19284e-35	-0.162527	0.315	0.494	ns
Eif4a3	1.2238e-35	-0.213838	0.638	0.786	ns
Atl2	1.30531e-35	-0.115001	0.154	0.292	ns
Anapc13	1.34573e-35	-0.0931195	0.251	0.42	ns
Ppp1r7	1.69808e-35	-0.173125	0.314	0.48	ns
Chaf1b	1.72999e-35	-0.117956	0.115	0.236	ns
Gps1	1.85301e-35	-0.183871	0.429	0.606	ns
Nr2c2	1.94241e-35	-0.150368	0.305	0.478	ns
Stat4	2.02228e-35	-0.172615	0.322	0.498	ns
Phb2	2.15844e-35	-0.233226	0.694	0.813	ns
Ltn1	2.33219e-35	-0.141227	0.276	0.438	ns
Cpsf1	2.36026e-35	-0.116484	0.272	0.44	ns
Tipin	2.72088e-35	-0.159595	0.257	0.413	ns
Pfdn1	2.73847e-35	-0.133182	0.418	0.606	ns
Lta4h	2.82735e-35	-0.219022	0.774	0.895	ns
Ptp4a3	3.43053e-35	-0.146916	0.373	0.56	ns
Ndufs1	3.53259e-35	-0.18429	0.4	0.573	ns
Trpv2	3.63624e-35	-0.140728	0.145	0.278	ns
Psmf1	3.85793e-35	-0.141181	0.274	0.438	ns
Mthfsl	4.03877e-35	-0.123661	0.18	0.323	ns
Mapre2	4.17057e-35	-0.144237	0.392	0.586	ns
Tinf2	4.35941e-35	-0.125229	0.151	0.285	ns
Eif3h	4.94235e-35	-0.182358	0.887	0.945	ns
Dtl	5.12334e-35	-0.180621	0.169	0.304	ns
Thap12	5.79912e-35	-0.135436	0.24	0.395	ns
Elk4	5.93298e-35	-0.138322	0.234	0.394	ns
Cul2	6.15417e-35	-0.132038	0.245	0.404	ns
Tnfrsf1b	6.16654e-35	-0.211736	0.49	0.665	ns
Sdcbp	7.65113e-35	-0.203475	0.736	0.865	ns
Rabep2	7.80308e-35	-0.118497	0.122	0.244	ns
Got2	8.0265e-35	-0.217586	0.658	0.787	ns
Gpaa1	8.13618e-35	-0.197942	0.388	0.569	ns
Myh9	8.18414e-35	-0.210415	0.915	0.959	ns
Dhx32	8.9237e-35	-0.0781037	0.092	0.202	ns
Arhgap17	1.06503e-34	-0.170488	0.346	0.528	ns
Ap2b1	1.08823e-34	-0.209154	0.579	0.748	ns
Vrk1	1.11016e-34	-0.112998	0.184	0.327	ns
Exoc5	1.15051e-34	-0.150262	0.352	0.533	ns
Wdr6	1.16554e-34	-0.109347	0.254	0.419	ns
Pola2	1.34842e-34	-0.147015	0.226	0.378	ns
Ptrhd1	1.3576e-34	-0.107367	0.146	0.28	ns
Rnf216	1.52581e-34	-0.124648	0.087	0.192	ns
Hars	1.61881e-34	-0.158424	0.357	0.532	ns
Tasor2	1.72361e-34	-0.193739	0.2	0.341	ns
Hectd3	1.78984e-34	-0.141733	0.202	0.351	ns
Pepd	1.86708e-34	-0.147923	0.255	0.413	ns
Ubr5	1.89613e-34	-0.169434	0.369	0.553	ns
Rnf123	1.92222e-34	-0.114914	0.149	0.282	ns
Klra4	2.096e-34	-0.35054	0.569	0.734	Il21r-/-
Pds5b	2.23077e-34	-0.151854	0.296	0.464	ns
Nxf1	2.48872e-34	-0.161061	0.475	0.659	ns
Gatad2a	2.6825e-34	-0.208772	0.648	0.798	ns
Snrnp40	2.70537e-34	-0.154798	0.339	0.516	ns
Cul1	2.96852e-34	-0.153707	0.442	0.627	ns
Nap1l4	2.97448e-34	-0.204138	0.622	0.775	ns
Ddx1	3.05025e-34	-0.196868	0.452	0.631	ns
Arhgap18	3.05351e-34	-0.159528	0.35	0.528	ns
Rnf139	3.28822e-34	-0.133467	0.26	0.422	ns
Tk1	3.48808e-34	-0.282397	0.27	0.413	Il21r-/-
Sipa1l1	3.74371e-34	-0.159821	0.362	0.541	ns
Ssrp1	3.75401e-34	-0.233901	0.698	0.819	ns
Rp2	3.90465e-34	-0.117396	0.134	0.261	ns
Mrps9	4.00359e-34	-0.106406	0.205	0.357	ns
Chmp2a	4.35935e-34	-0.166357	0.485	0.675	ns
Msl2	4.45988e-34	-0.19719	0.344	0.517	ns
Gnpat	4.96419e-34	-0.152326	0.242	0.396	ns
Hsbp1	4.97834e-34	-0.157947	0.444	0.629	ns
Vta1	5.27136e-34	-0.108014	0.224	0.38	ns
Mcm3ap	5.72295e-34	-0.134719	0.147	0.277	ns
Bud23	6.20213e-34	-0.128703	0.309	0.483	ns
Ndufs2	6.63593e-34	-0.216791	0.559	0.727	ns
Chst11	7.06335e-34	-0.144539	0.242	0.398	ns
Rbbp7	7.74047e-34	-0.252048	0.662	0.785	Il21r-/-
Echs1	8.39684e-34	-0.124913	0.276	0.445	ns
Blm	8.43592e-34	-0.143845	0.15	0.275	ns
Ddx23	9.30001e-34	-0.118484	0.13	0.253	ns
Eif2b5	9.44631e-34	-0.12987	0.284	0.453	ns
Agap2	1.02326e-33	-0.147762	0.141	0.268	ns
Spag5	1.3162e-33	-0.153843	0.091	0.196	ns
Arl2bp	1.66185e-33	-0.151724	0.363	0.548	ns
Ilkap	1.72955e-33	-0.135401	0.308	0.479	ns
Nme7	1.84274e-33	-0.0878953	0.065	0.159	ns
Eef1a1-ps1	2.30871e-33	0.19542	0.21	0.106	ns
Eya2	2.40276e-33	-0.0937118	0.236	0.398	ns
Lyn	2.64558e-33	-0.129862	0.247	0.407	ns
Ctnna1	2.65818e-33	-0.171769	0.475	0.658	ns
Gna13	2.85106e-33	-0.189086	0.425	0.608	ns
Prpf8	2.90864e-33	-0.194697	0.61	0.771	ns
Ndufv2	2.98092e-33	-0.181742	0.524	0.711	ns
Nagpa	3.09246e-33	-0.123112	0.198	0.343	ns
Aars	3.09322e-33	-0.146426	0.306	0.475	ns
Vasp	3.14602e-33	-0.173762	0.931	0.956	ns
Cdk1	3.49716e-33	-0.307548	0.184	0.316	Il21r-/-
Pmpcb	3.63883e-33	-0.136691	0.271	0.434	ns
Ppie	3.7927e-33	-0.124662	0.186	0.326	ns
Rbl2	3.86943e-33	-0.187656	0.522	0.708	ns
Rnaseh2c	4.0927e-33	-0.103567	0.2	0.347	ns
Stk4	4.11155e-33	-0.185364	0.552	0.73	ns
Rcbtb2	4.34312e-33	-0.0854991	0.144	0.274	ns
H2afj	4.88278e-33	-0.178072	0.554	0.726	ns
Birc6	4.99371e-33	-0.236591	0.589	0.748	ns
Dmac2	5.98464e-33	-0.142215	0.183	0.323	ns
Snrpg	6.34771e-33	-0.189237	0.873	0.927	ns
Pdk3	6.37825e-33	-0.121016	0.28	0.446	ns
Nsmce2	6.49503e-33	-0.104881	0.221	0.376	ns
Gzma	6.66406e-33	0.862317	0.668	0.606	WT
Man2c1	7.63355e-33	-0.0926807	0.135	0.26	ns
Arih1	8.19061e-33	-0.197261	0.498	0.671	ns
Nol9	8.30947e-33	-0.149015	0.267	0.428	ns
Ugp2	9.38083e-33	-0.163094	0.375	0.548	ns
Hcls1	9.45514e-33	-0.19374	0.718	0.843	ns
Fanca	9.49435e-33	-0.0645468	0.041	0.12	ns
Ssr3	9.53722e-33	0.380917	0.791	0.805	WT
Ndufs4	9.88703e-33	-0.178363	0.511	0.679	ns
Ect2	1.00068e-32	-0.119217	0.073	0.169	ns
Gatd3a	1.02533e-32	-0.135818	0.377	0.559	ns
Pimreg	1.0401e-32	-0.138352	0.048	0.13	ns
Dipk2a	1.05193e-32	-0.15134	0.322	0.49	ns
Myo1e	1.08633e-32	-0.162798	0.474	0.65	ns
Tent2	1.09842e-32	-0.113601	0.29	0.456	ns
Exosc10	1.11476e-32	-0.120032	0.336	0.512	ns
Mrps36	1.28041e-32	-0.135977	0.322	0.498	ns
Atp5g2	1.33292e-32	0.381946	0.607	0.566	WT
Atp5g3	1.34474e-32	-0.188459	0.914	0.945	ns
Tacc1	1.34726e-32	-0.176316	0.511	0.691	ns
Ncapg2	1.37892e-32	-0.148558	0.111	0.222	ns
Fyn	1.47708e-32	-0.197357	0.626	0.799	ns
Oxsr1	1.48661e-32	-0.126769	0.328	0.499	ns
Mrpl58	1.58039e-32	-0.126002	0.279	0.442	ns
Uggt1	1.80624e-32	-0.17182	0.425	0.608	ns
Pdha1	1.84342e-32	-0.18812	0.478	0.648	ns
Nup153	1.90618e-32	-0.184497	0.425	0.606	ns
Pole	1.96565e-32	-0.130828	0.082	0.182	ns
C2cd3	2.08385e-32	-0.132749	0.15	0.278	ns
Pabpc1	2.09187e-32	-0.136033	0.992	0.995	ns
Brpf1	2.14425e-32	-0.0936078	0.176	0.314	ns
Tti1	2.18537e-32	-0.131041	0.126	0.246	ns
Csf1r	2.25718e-32	-0.207252	0.069	0.162	ns
Nxt1	2.37475e-32	-0.137361	0.195	0.335	ns
Fndc3a	2.58502e-32	-0.204109	0.438	0.61	ns
Rtraf	2.88235e-32	-0.180998	0.56	0.719	ns
Brca2	3.05804e-32	-0.146845	0.082	0.181	ns
Kif4	3.12565e-32	-0.158405	0.073	0.166	ns
Dnm1l	3.13974e-32	-0.162826	0.386	0.562	ns
Cep350	3.18599e-32	-0.165021	0.252	0.404	ns
Map3k11	3.21889e-32	-0.104108	0.09	0.195	ns
Elp2	3.3761e-32	-0.164903	0.397	0.573	ns
Uqcrh	3.44267e-32	0.248307	0.915	0.932	ns
Tubb2a	3.45188e-32	-0.0899414	0.075	0.174	ns
Cd28	4.24446e-32	-0.134097	0.271	0.434	ns
Zfp869	4.43512e-32	-0.0893798	0.148	0.274	ns
Trap1	4.66503e-32	-0.128761	0.301	0.469	ns
Ago1	4.69638e-32	-0.105755	0.192	0.331	ns
Hmgxb4	4.951e-32	-0.125221	0.138	0.259	ns
Mfsd14a	5.30903e-32	-0.126451	0.248	0.405	ns
Ctsb	5.41524e-32	-0.341009	0.709	0.833	Il21r-/-
Wrn	5.6055e-32	-0.108045	0.225	0.374	ns
Lamtor3	6.28237e-32	-0.133377	0.29	0.459	ns
Vps26a	6.33513e-32	-0.125257	0.302	0.468	ns
Pkmyt1	6.3979e-32	-0.148402	0.211	0.356	ns
Gpcpd1	6.61391e-32	-0.10367	0.14	0.263	ns
Lair1	7.43572e-32	-0.170891	0.17	0.3	ns
Gdi2	7.51403e-32	-0.19934	0.777	0.87	ns
Avl9	7.83708e-32	-0.10798	0.135	0.256	ns
Oxr1	8.64822e-32	-0.127619	0.262	0.419	ns
Tmbim6	1.04064e-31	-0.178116	0.904	0.957	ns
Usp24	1.08928e-31	-0.163707	0.376	0.548	ns
Dpp8	1.24204e-31	-0.116065	0.262	0.422	ns
Syncrip	1.25642e-31	-0.208	0.708	0.828	ns
Gzmb	1.30568e-31	0.377854	0.979	0.959	WT
Atad2	1.33183e-31	-0.231474	0.295	0.443	ns
Morc3	1.36148e-31	-0.13062	0.269	0.426	ns
Atpif1	1.40922e-31	-0.186477	0.581	0.733	ns
Cdc16	1.45891e-31	-0.109616	0.259	0.414	ns
Dhodh	1.48262e-31	-0.0922618	0.125	0.241	ns
Acly	1.63807e-31	-0.166736	0.546	0.713	ns
Ubac2	1.69619e-31	-0.181523	0.443	0.617	ns
Dock10	1.704e-31	-0.207715	0.592	0.768	ns
Lck	1.90998e-31	-0.199026	0.698	0.857	ns
Kif21b	1.97776e-31	-0.172704	0.272	0.425	ns
Samd9l	2.22721e-31	-0.170592	0.492	0.668	ns
Peak1	2.33413e-31	-0.165579	0.324	0.494	ns
Mical1	2.54448e-31	-0.114295	0.297	0.464	ns
Prim1	2.60279e-31	-0.165412	0.222	0.364	ns
Lasp1	2.82152e-31	-0.210304	0.837	0.922	ns
Ccdc82	2.91126e-31	-0.12015	0.2	0.341	ns
Itga5	2.93947e-31	-0.136529	0.197	0.336	ns
Isoc1	3.13934e-31	-0.20017	0.496	0.653	ns
Pcna	3.32748e-31	-0.312717	0.735	0.843	Il21r-/-
Dhrs1	3.38e-31	-0.112624	0.156	0.283	ns
Rfc5	3.48133e-31	-0.148061	0.241	0.387	ns
Smim12	3.52455e-31	-0.11275	0.256	0.414	ns
Scyl1	3.53656e-31	-0.109682	0.131	0.249	ns
Zbtb45	3.60252e-31	-0.104994	0.106	0.216	ns
Ralgapa1	3.68797e-31	-0.125187	0.239	0.389	ns
Sla	3.71652e-31	-0.208543	0.184	0.321	ns
Rpl19-ps11	4.07954e-31	0.352672	0.437	0.352	WT
Ost4	4.25966e-31	-0.192634	0.83	0.896	ns
Nudt9	4.38581e-31	-0.117415	0.239	0.39	ns
Aqr	4.42534e-31	-0.0975958	0.259	0.415	ns
Gabpa	4.6038e-31	-0.135535	0.376	0.555	ns
Cabin1	4.60672e-31	-0.145889	0.136	0.256	ns
Stk38	4.65574e-31	-0.149045	0.301	0.462	ns
Fam162a	4.85208e-31	-0.139116	0.396	0.572	ns
Rpl31-ps13	5.20478e-31	-0.0648977	0.04	0.116	ns
Appl2	5.32293e-31	-0.136592	0.169	0.297	ns
Asf1b	6.15096e-31	-0.150788	0.17	0.298	ns
Atm	6.63336e-31	-0.144056	0.194	0.326	ns
Usp25	6.63782e-31	-0.166194	0.508	0.682	ns
Hip1	6.64489e-31	-0.17752	0.095	0.197	ns
Atp13a3	6.70762e-31	-0.135069	0.256	0.405	ns
Frmd4a	6.809e-31	-0.146368	0.297	0.455	ns
Tfip11	7.10912e-31	-0.0995586	0.153	0.279	ns
Nmt1	7.33074e-31	-0.173283	0.528	0.697	ns
Sacm1l	8.15704e-31	-0.120531	0.257	0.408	ns
Imp4	8.45572e-31	-0.165275	0.357	0.522	ns
Actl6a	8.96976e-31	-0.143677	0.434	0.618	ns
Naxe	9.39037e-31	-0.130332	0.381	0.558	ns
Mrps11	9.96348e-31	-0.0861853	0.119	0.233	ns
Rnf43	1.02669e-30	-0.139443	0.261	0.416	ns
Def6	1.08243e-30	-0.145953	0.473	0.648	ns
Gzmc	1.1008e-30	0.548718	0.916	0.913	WT
Atp11b	1.14654e-30	-0.185886	0.609	0.772	ns
Naca	1.24218e-30	-0.171422	0.9	0.942	ns
Fam49b	1.29527e-30	-0.191903	0.822	0.907	ns
Ncaph	1.50092e-30	-0.158001	0.105	0.21	ns
Fam107b	1.64803e-30	-0.215698	0.613	0.776	ns
Ptpn9	1.66981e-30	-0.115217	0.267	0.424	ns
Rpl4	1.78396e-30	0.132974	0.99	0.996	ns
Traf5	1.84217e-30	-0.0823249	0.08	0.178	ns
Usp12	2.19528e-30	-0.124179	0.134	0.251	ns
Usp39	2.27247e-30	-0.147476	0.324	0.482	ns
Tnfrsf9	2.29744e-30	0.452431	0.899	0.906	WT
Spice1	2.33012e-30	-0.102608	0.15	0.273	ns
Nipsnap2	2.59109e-30	-0.121951	0.253	0.407	ns
Zc3h18	2.7653e-30	-0.134174	0.309	0.473	ns
Slfn9	2.85861e-30	-0.102343	0.118	0.229	ns
Cdt1	3.02786e-30	-0.116123	0.16	0.285	ns
Ubl4a	3.03648e-30	-0.14364	0.302	0.461	ns
Aaas	3.10417e-30	-0.119577	0.204	0.341	ns
Wbp1l	3.42967e-30	-0.120848	0.211	0.355	ns
Ppp3cc	3.59042e-30	-0.166224	0.625	0.786	ns
Kntc1	3.92583e-30	-0.0962355	0.06	0.145	ns
Glyr1	4.04684e-30	-0.0913403	0.324	0.497	ns
Chpf	5.07736e-30	-0.110145	0.195	0.331	ns
Rmi2	5.08027e-30	-0.113815	0.148	0.269	ns
Cstf2	5.25134e-30	-0.122081	0.292	0.449	ns
Ipo11	5.33458e-30	-0.097073	0.184	0.32	ns
Spag7	5.76335e-30	-0.16273	0.437	0.61	ns
Lrpprc	5.86149e-30	-0.15452	0.358	0.52	ns
Kpnb1	6.31706e-30	-0.210257	0.709	0.828	ns
Gpx1	6.41581e-30	-0.217305	0.727	0.835	ns
Cep250	6.58805e-30	-0.120907	0.248	0.402	ns
Gpc1	7.51907e-30	0.281793	0.221	0.121	WT
Ralgapa2	7.80689e-30	-0.102516	0.171	0.3	ns
Tns1	8.0486e-30	-0.0749625	0.037	0.11	ns
Dnajc13	8.13344e-30	-0.147586	0.284	0.435	ns
Ptpn7	8.15286e-30	-0.224343	0.662	0.812	ns
Arfgef2	8.23134e-30	-0.0962713	0.127	0.239	ns
Plrg1	8.69552e-30	-0.145018	0.281	0.434	ns
Snx2	9.14516e-30	-0.131353	0.329	0.494	ns
Lrrfip1	9.42993e-30	-0.168408	0.708	0.846	ns
Wasf2	9.60746e-30	-0.178623	0.519	0.692	ns
Wdr18	9.64742e-30	-0.0942625	0.22	0.366	ns
Flt3l	9.96562e-30	-0.113147	0.405	0.584	ns
Psmb10	1.00806e-29	-0.18417	0.68	0.826	ns
Ranbp2	1.01754e-29	-0.17366	0.492	0.661	ns
Tuba4a	1.02578e-29	-0.174455	0.382	0.541	ns
Selenoh	1.07652e-29	-0.19773	0.498	0.657	ns
Nedd9	1.10226e-29	-0.199825	0.623	0.776	ns
Polr3c	1.1905e-29	-0.1142	0.247	0.392	ns
Mapkap1	1.24788e-29	-0.108561	0.294	0.456	ns
Tnfsf8	1.25396e-29	-0.111796	0.146	0.272	ns
Abhd5	1.29242e-29	-0.10055	0.134	0.248	ns
Ncoa6	1.30657e-29	-0.143219	0.177	0.306	ns
Hist1h3c	1.3354e-29	-0.0901069	0.074	0.166	ns
Ndst1	1.41392e-29	-0.0981019	0.133	0.25	ns
Acads	1.45197e-29	-0.103386	0.208	0.347	ns
Fgd3	1.53029e-29	-0.107713	0.206	0.345	ns
Med14	1.58581e-29	-0.126058	0.22	0.359	ns
Smarca4	1.63924e-29	-0.145443	0.366	0.539	ns
Mtch1	1.66003e-29	-0.179421	0.52	0.68	ns
Adamts10	1.68133e-29	-0.144374	0.262	0.416	ns
Pcsk7	1.92099e-29	-0.149245	0.154	0.277	ns
Lsm5	2.24319e-29	-0.138183	0.455	0.631	ns
Mpp1	2.51707e-29	-0.0886248	0.2	0.341	ns
Akt2	2.67787e-29	-0.185787	0.598	0.758	ns
Nacc1	2.73843e-29	-0.124384	0.249	0.398	ns
Abitram	2.78458e-29	-0.106068	0.186	0.318	ns
Me2	2.95171e-29	-0.181599	0.57	0.724	ns
Cpeb4	2.98974e-29	-0.1243	0.228	0.372	ns
Tnks2	3.11098e-29	-0.14597	0.486	0.653	ns
Atl3	3.25578e-29	-0.177421	0.448	0.613	ns
Ccar2	3.48069e-29	-0.08089	0.173	0.305	ns
Fignl1	3.70006e-29	-0.100492	0.107	0.213	ns
Myg1	3.90783e-29	-0.0926158	0.133	0.248	ns
Rpp30	3.95957e-29	-0.0947949	0.147	0.267	ns
Mrpl57	4.12148e-29	-0.154189	0.506	0.673	ns
Pold2	4.39079e-29	-0.122865	0.259	0.408	ns
Vav3	4.9766e-29	-0.138425	0.284	0.433	ns
Cdc45	5.16429e-29	-0.113688	0.098	0.198	ns
Dhfr	5.2206e-29	-0.15355	0.176	0.3	ns
Zap70	5.39216e-29	-0.160485	0.563	0.728	ns
Lypla1	5.56509e-29	-0.12829	0.404	0.583	ns
Chd7	5.69398e-29	-0.146702	0.362	0.522	ns
Hsd17b4	5.76128e-29	-0.118584	0.233	0.375	ns
Nme1	5.98023e-29	-0.192322	0.815	0.88	ns
Dhx33	6.73598e-29	-0.105575	0.227	0.366	ns
Cenpb	6.78873e-29	-0.126868	0.355	0.523	ns
Twf1	7.05864e-29	-0.111615	0.146	0.263	ns
Uhrf1bp1l	7.21352e-29	-0.126232	0.297	0.449	ns
Acat1	7.89221e-29	-0.145497	0.469	0.641	ns
Tmem238	8.22398e-29	-0.0741235	0.165	0.292	ns
Klhl9	9.01849e-29	-0.146202	0.318	0.473	ns
Pacsin2	9.64241e-29	-0.107451	0.24	0.385	ns
Zc3h4	9.66646e-29	-0.12424	0.294	0.45	ns
Hhex	9.84061e-29	-0.121301	0.242	0.387	ns
Smarcd1	9.9923e-29	-0.0889699	0.167	0.292	ns
Mad2l1	1.02379e-28	-0.184509	0.239	0.375	ns
Naa20	1.08404e-28	-0.136659	0.373	0.535	ns
Zdhhc15	1.09994e-28	-0.10014	0.183	0.314	ns
Prc1	1.12076e-28	-0.317297	0.125	0.228	Il21r-/-
Nprl3	1.19021e-28	-0.0667986	0.114	0.222	ns
Ints11	1.42658e-28	-0.11748	0.22	0.361	ns
Asnsd1	1.44078e-28	-0.123517	0.417	0.592	ns
Chd3	1.44993e-28	-0.166444	0.315	0.476	ns
Rbl1	1.4881e-28	-0.145704	0.23	0.369	ns
Ncapd3	1.51281e-28	-0.106597	0.144	0.26	ns
Daxx	1.51983e-28	-0.1067	0.248	0.398	ns
Fam92a	1.52132e-28	-0.0766096	0.189	0.321	ns
Mtmr12	1.52285e-28	-0.113906	0.213	0.354	ns
Gngt2	1.5298e-28	-0.0811589	0.154	0.276	ns
Gtf2i	1.57876e-28	-0.154037	0.355	0.518	ns
Edem2	1.71578e-28	-0.138873	0.337	0.491	ns
Naip2	1.73932e-28	-0.101032	0.138	0.254	ns
Pskh1	1.85063e-28	-0.0957365	0.103	0.205	ns
Mtmr1	1.85709e-28	-0.105789	0.335	0.503	ns
Nup133	2.03576e-28	-0.0914699	0.126	0.236	ns
S1pr4	2.04622e-28	-0.104196	0.238	0.387	ns
Elp1	2.06867e-28	-0.0999889	0.183	0.308	ns
Bst2	2.11437e-28	-0.0897105	0.348	0.518	ns
Nans	2.13683e-28	-0.164313	0.544	0.705	ns
Nuf2	2.22577e-28	-0.216614	0.121	0.225	ns
Sp1	2.24829e-28	-0.167597	0.439	0.604	ns
Ankrd40	2.318e-28	-0.130435	0.287	0.442	ns
Ticrr	2.36784e-28	-0.0707373	0.041	0.113	ns
Alkbh3	2.36929e-28	-0.0641401	0.144	0.266	ns
Smyd3	2.5198e-28	-0.103551	0.195	0.328	ns
Gak	2.52083e-28	-0.1227	0.388	0.558	ns
Chrac1	2.53802e-28	-0.104158	0.222	0.361	ns
Vps35	2.62296e-28	-0.168013	0.498	0.66	ns
Mrps15	2.69532e-28	-0.120575	0.392	0.559	ns
Itgal	2.73307e-28	-0.194616	0.835	0.932	ns
Bub1	2.77901e-28	-0.177881	0.124	0.229	ns
Ppp2ca	2.79251e-28	-0.211479	0.691	0.826	ns
Ercc3	3.20021e-28	-0.124898	0.269	0.416	ns
Cdca4	3.28908e-28	-0.149805	0.404	0.569	ns
Jmjd1c	3.76402e-28	-0.13152	0.234	0.372	ns
Sec16a	3.99141e-28	-0.100199	0.23	0.371	ns
Dlgap5	4.0466e-28	-0.142273	0.114	0.217	ns
Hopx	4.19104e-28	0.385623	0.847	0.859	WT
Sirt1	4.32797e-28	-0.0843395	0.148	0.266	ns
Mrpl49	4.44523e-28	-0.0888125	0.202	0.339	ns
Stag1	4.55545e-28	-0.157622	0.305	0.455	ns
Map2k4	4.78547e-28	-0.0975195	0.254	0.401	ns
Rad21	4.84723e-28	-0.231897	0.525	0.679	ns
Ddx54	4.95126e-28	-0.119123	0.322	0.487	ns
Nudt18	4.97007e-28	-0.0896852	0.098	0.198	ns
Xpo7	4.97348e-28	-0.157293	0.387	0.554	ns
Stil	5.41608e-28	-0.121907	0.076	0.164	ns
Med9	5.65528e-28	-0.0839652	0.133	0.245	ns
Npat	5.66392e-28	-0.107923	0.176	0.301	ns
Zc3h14	5.88452e-28	-0.16415	0.45	0.621	ns
Msh2	5.94406e-28	-0.096291	0.252	0.396	ns
Irf1	5.99839e-28	-0.169645	0.431	0.608	ns
Ipcef1	6.06413e-28	-0.171295	0.167	0.29	ns
Tmem106b	6.27314e-28	-0.128893	0.291	0.441	ns
Prkd3	6.306e-28	-0.11751	0.275	0.43	ns
Tbc1d5	6.51467e-28	-0.086467	0.178	0.306	ns
Pola1	6.80396e-28	-0.16779	0.21	0.338	ns
AI413582	6.90918e-28	-0.0823654	0.184	0.316	ns
Ccl5	6.96185e-28	1.43155	0.408	0.308	WT
Eif3l	7.61168e-28	-0.177037	0.626	0.783	ns
Mcee	7.78818e-28	-0.0865873	0.097	0.197	ns
Cip2a	7.8607e-28	-0.144218	0.116	0.219	ns
Rcor1	8.06716e-28	-0.132117	0.419	0.589	ns
Prmt3	8.08395e-28	-0.148143	0.343	0.498	ns
Eif3e	8.82524e-28	0.23804	0.905	0.917	ns
Smarcad1	9.08199e-28	-0.103401	0.205	0.337	ns
Prr14	9.13182e-28	-0.116881	0.247	0.392	ns
Ndufb2	9.29226e-28	-0.0885559	0.166	0.289	ns
Marc2	9.99902e-28	-0.132928	0.41	0.581	ns
Rbm7	1.02108e-27	-0.129908	0.398	0.568	ns
Smarcc2	1.03146e-27	-0.143509	0.445	0.615	ns
Ints14	1.1052e-27	-0.0953706	0.189	0.319	ns
Prkaa1	1.16777e-27	-0.102016	0.183	0.31	ns
Pold1	1.18701e-27	-0.122133	0.25	0.39	ns
Pofut2	1.20297e-27	-0.114034	0.21	0.343	ns
Ahcy	1.20507e-27	-0.108386	0.196	0.328	ns
Mtmr9	1.22281e-27	-0.101173	0.138	0.252	ns
Spn	1.25787e-27	-0.155918	0.605	0.765	ns
Eif1b	1.26313e-27	-0.0982197	0.366	0.543	ns
Pdxdc1	1.26656e-27	-0.12962	0.275	0.419	ns
Kat6a	1.26717e-27	-0.173473	0.419	0.588	ns
Prdx5	1.27282e-27	-0.197554	0.764	0.862	ns
Coa3	1.29667e-27	-0.129969	0.331	0.491	ns
Ndufb9	1.30633e-27	-0.102105	0.382	0.549	ns
Zbtb33	1.38341e-27	-0.123332	0.144	0.258	ns
Nrd1	1.42634e-27	-0.142015	0.47	0.635	ns
Pmpca	1.45107e-27	-0.109711	0.333	0.499	ns
Haus8	1.475e-27	-0.0769224	0.124	0.232	ns
Dyrk1a	1.49459e-27	-0.142025	0.32	0.475	ns
Sptlc1	1.51575e-27	-0.116251	0.365	0.53	ns
Churc1	1.54897e-27	-0.121953	0.312	0.472	ns
Prmt7	1.5748e-27	-0.108646	0.17	0.291	ns
Virma	1.57719e-27	-0.123883	0.318	0.474	ns
Btf3	1.58244e-27	-0.15236	0.894	0.926	ns
Rap1gds1	1.58483e-27	-0.0985664	0.321	0.486	ns
Cdc7	1.61823e-27	-0.0826389	0.104	0.203	ns
Dmxl1	1.63031e-27	-0.122658	0.149	0.264	ns
Mrps21	1.68379e-27	-0.111674	0.484	0.663	ns
Zmat5	1.86331e-27	-0.110089	0.252	0.395	ns
Ndufv3	1.87078e-27	-0.171117	0.641	0.786	ns
Sec24b	1.94062e-27	-0.0989973	0.189	0.316	ns
Chkb	2.06911e-27	-0.0977002	0.129	0.237	ns
Atad5	2.15132e-27	-0.137104	0.108	0.206	ns
Tpm1	2.17325e-27	-0.136437	0.285	0.437	ns
Etv3	2.19903e-27	-0.103445	0.259	0.403	ns
Stxbp2	2.42656e-27	-0.116839	0.378	0.548	ns
Vkorc1	2.50842e-27	-0.107443	0.204	0.336	ns
Atrip	2.59669e-27	-0.0741933	0.057	0.137	ns
Spata24	2.70835e-27	-0.0561723	0.04	0.109	ns
Exoc6	2.7869e-27	-0.114388	0.236	0.377	ns
Rad23a	2.94938e-27	-0.127073	0.521	0.688	ns
Btaf1	3.18864e-27	-0.108096	0.193	0.322	ns
Fmr1	3.22031e-27	-0.113617	0.275	0.421	ns
Cracr2a	3.27728e-27	-0.136082	0.121	0.228	ns
Tmed9	3.45362e-27	0.279654	0.79	0.826	WT
Phf3	3.48466e-27	-0.185013	0.419	0.58	ns
H2-D1	3.68849e-27	0.172642	0.999	0.999	ns
Trnau1ap	3.69847e-27	-0.105655	0.244	0.388	ns
Asah1	3.79982e-27	-0.124095	0.272	0.42	ns
Bmp2k	3.92672e-27	-0.138689	0.287	0.434	ns
Tra2a	4.07159e-27	0.378649	0.602	0.585	WT
Lztr1	4.76382e-27	-0.0856112	0.134	0.245	ns
Trbc1	4.91157e-27	-0.180894	0.882	0.949	ns
Polr3a	4.91881e-27	-0.090714	0.113	0.216	ns
Coq7	4.92761e-27	-0.0656996	0.083	0.174	ns
Cdk19	5.17625e-27	-0.125464	0.209	0.344	ns
Usp8	5.54092e-27	-0.138979	0.372	0.538	ns
Rps6-ps3	5.60972e-27	-0.0734687	0.241	0.387	ns
Atp10a	5.6595e-27	-0.0603812	0.084	0.176	ns
Mgrn1	5.75878e-27	-0.140279	0.372	0.54	ns
Sik1	6.16062e-27	-0.206169	0.365	0.51	ns
Elmsan1	6.2159e-27	-0.123021	0.194	0.32	ns
Chchd1	6.45997e-27	-0.15872	0.413	0.574	ns
Clk4	6.73381e-27	-0.144802	0.342	0.5	ns
Nub1	6.8351e-27	-0.144908	0.42	0.594	ns
Cbx5	7.14121e-27	-0.211669	0.466	0.615	ns
Ubr3	7.50694e-27	-0.110994	0.191	0.317	ns
Recql	7.6656e-27	-0.0909531	0.22	0.354	ns
Dcaf5	8.26431e-27	-0.11566	0.241	0.381	ns
Eipr1	8.64982e-27	-0.0973018	0.153	0.271	ns
Syce2	8.69045e-27	-0.10972	0.147	0.259	ns
Gpx4-ps2	8.74324e-27	0.260244	0.27	0.175	WT
Ankrd52	8.91469e-27	-0.0772227	0.131	0.24	ns
Fuca1	9.06264e-27	-0.115962	0.259	0.403	ns
Vamp3	9.39305e-27	-0.078503	0.406	0.587	ns
Hk1	9.55574e-27	-0.134501	0.308	0.455	ns
Myo6	9.73913e-27	-0.0839816	0.298	0.455	ns
Dmtf1	9.87209e-27	-0.115563	0.241	0.379	ns
Spg11	1.03963e-26	-0.0723872	0.084	0.175	ns
Ripk1	1.08898e-26	-0.126453	0.264	0.407	ns
Rps11-ps2	1.11849e-26	-0.069402	0.106	0.208	ns
Prkar1a	1.14566e-26	-0.152231	0.871	0.923	ns
Kdm3a	1.17794e-26	-0.13408	0.153	0.267	ns
Bicdl1	1.24077e-26	-0.0626465	0.093	0.188	ns
Mta3	1.25332e-26	-0.12485	0.465	0.637	ns
Glod4	1.27416e-26	-0.0985429	0.276	0.424	ns
Smg5	1.29753e-26	-0.0766286	0.195	0.324	ns
Emc2	1.3376e-26	-0.11033	0.42	0.595	ns
Sf3b5	1.34582e-26	-0.158892	0.516	0.679	ns
Cyb5b	1.35566e-26	-0.172518	0.547	0.698	ns
Riok2	1.35576e-26	-0.0927572	0.187	0.31	ns
Sept1	1.38728e-26	-0.178338	0.822	0.935	ns
Gne	1.43059e-26	-0.120803	0.273	0.417	ns
Atmin	1.47934e-26	-0.114428	0.212	0.342	ns
Cd53	1.54412e-26	0.245987	0.901	0.932	ns
Sri	1.64011e-26	-0.171834	0.787	0.885	ns
Nt5c	1.66108e-26	-0.143576	0.57	0.728	ns
Zyg11b	1.6862e-26	-0.0994526	0.238	0.377	ns
Nmi	1.71925e-26	-0.0832318	0.285	0.439	ns
Atf6	1.77554e-26	-0.131841	0.257	0.397	ns
Grk6	1.86765e-26	-0.143111	0.495	0.659	ns
Pnrc1	1.87803e-26	-0.187825	0.62	0.787	ns
Smg1	1.89472e-26	-0.166836	0.521	0.686	ns
Aff1	2.19513e-26	-0.125531	0.165	0.282	ns
Mrpl10	2.23367e-26	-0.136691	0.384	0.541	ns
Primpol	2.35534e-26	-0.0925202	0.104	0.202	ns
Pqbp1	2.51061e-26	-0.120734	0.377	0.539	ns
Mprip	2.6315e-26	-0.133134	0.176	0.298	ns
BC029722	2.6894e-26	-0.0813908	0.144	0.257	ns
Tyms	2.80368e-26	-0.141572	0.253	0.391	ns
Map1lc3b	2.9474e-26	-0.120471	0.567	0.738	ns
Sf3a3	3.35521e-26	-0.130429	0.42	0.587	ns
Rps6ka5	3.3935e-26	-0.0765192	0.075	0.161	ns
Otud4	3.42536e-26	-0.152209	0.438	0.596	ns
Mbtps1	3.91396e-26	-0.121943	0.303	0.454	ns
Ptpn12	4.08373e-26	-0.135636	0.273	0.415	ns
Nsd2	4.21507e-26	-0.148069	0.382	0.534	ns
Mcrs1	4.24493e-26	-0.0753481	0.138	0.249	ns
Tada3	4.34452e-26	-0.0787574	0.145	0.258	ns
Elovl5	4.5172e-26	-0.144508	0.425	0.588	ns
Cs	4.60679e-26	-0.170822	0.647	0.784	ns
Ubac1	4.6725e-26	-0.0770499	0.174	0.295	ns
Atp6v1f	4.79783e-26	-0.157481	0.723	0.843	ns
Sumo3	5.11371e-26	-0.111302	0.469	0.638	ns
Tug1	5.19206e-26	-0.118266	0.277	0.423	ns
Ubald2	5.20213e-26	-0.17867	0.624	0.776	ns
Lyrm9	5.23625e-26	-0.0836341	0.195	0.324	ns
Hebp2	5.24387e-26	-0.0999078	0.152	0.263	ns
Ipo5	5.58819e-26	-0.18056	0.49	0.647	ns
Mlkl	5.69652e-26	-0.0822556	0.226	0.363	ns
Cdc14a	5.77125e-26	-0.117365	0.31	0.458	ns
Daglb	5.85726e-26	-0.0736749	0.101	0.198	ns
Nsun2	5.91221e-26	-0.213031	0.624	0.75	ns
Cux1	6.13943e-26	-0.105449	0.294	0.447	ns
Rtca	6.31552e-26	-0.0955457	0.276	0.423	ns
Ppp1r11	6.33401e-26	-0.112796	0.404	0.572	ns
Il2ra	6.35429e-26	0.572877	0.307	0.213	WT
Cbfb	6.45659e-26	-0.186243	0.621	0.751	ns
mt-Rnr2	6.48605e-26	-0.179053	0.994	0.998	ns
Son	6.53599e-26	-0.193096	0.756	0.884	ns
Klrg1	6.59845e-26	0.356144	0.728	0.698	WT
Mphosph9	6.62385e-26	-0.127731	0.211	0.34	ns
Rps13-ps1	6.81467e-26	-0.0677085	0.119	0.225	ns
Det1	7.36163e-26	-0.0718896	0.062	0.141	ns
Mrps10	7.46644e-26	-0.105471	0.248	0.382	ns
Plin2	7.52926e-26	-0.107718	0.217	0.35	ns
Pkm	7.55146e-26	-0.182824	0.844	0.912	ns
Ubr7	7.93518e-26	-0.0800626	0.203	0.332	ns
Med11	8.46454e-26	-0.103362	0.361	0.523	ns
Kpna3	8.51423e-26	-0.145823	0.417	0.575	ns
Sorl1	8.58763e-26	-0.100276	0.39	0.563	ns
Ckap5	8.67317e-26	-0.140866	0.272	0.41	ns
Rin3	8.72014e-26	-0.112852	0.335	0.492	ns
Zmiz1	8.80974e-26	-0.167031	0.549	0.709	ns
Cd72	9.00002e-26	-0.0945295	0.294	0.452	ns
Ccnl2	9.09779e-26	-0.167148	0.497	0.67	ns
Anln	9.13677e-26	-0.0876801	0.05	0.122	ns
Haus4	9.65099e-26	-0.129609	0.234	0.364	ns
Cd74	9.7738e-26	-0.245858	0.421	0.593	ns
Ugcg	9.81204e-26	0.304987	0.859	0.893	WT
Prep	1.04074e-25	-0.123426	0.346	0.504	ns
Lamtor4	1.07127e-25	-0.144327	0.581	0.737	ns
Sacs	1.08281e-25	-0.121807	0.176	0.293	ns
Apc	1.14753e-25	-0.124213	0.192	0.314	ns
Magt1	1.15072e-25	0.347201	0.761	0.784	WT
Thrap3	1.15607e-25	-0.149576	0.735	0.854	ns
Copg1	1.16079e-25	-0.127719	0.411	0.577	ns
Apopt1	1.21791e-25	-0.0683788	0.248	0.392	ns
Exoc1	1.26059e-25	-0.0825771	0.153	0.27	ns
Suz12	1.26491e-25	-0.170715	0.479	0.636	ns
Hjurp	1.27489e-25	-0.131073	0.217	0.343	ns
Hdac4	1.30725e-25	-0.0881001	0.133	0.239	ns
Rpl36	1.31194e-25	-0.151165	0.849	0.926	ns
Ap1s1	1.44083e-25	-0.0956351	0.285	0.437	ns
Dbi	1.46529e-25	-0.187693	0.738	0.821	ns
Rpp25l	1.53086e-25	-0.0751015	0.159	0.277	ns
Slc48a1	1.55608e-25	-0.0938011	0.221	0.354	ns
Ndufa11	1.57134e-25	-0.0837209	0.178	0.299	ns
Nup93	1.59722e-25	-0.117047	0.235	0.368	ns
Rnaseh2b	1.61404e-25	-0.0638238	0.188	0.314	ns
Pnpla2	1.62401e-25	-0.129034	0.378	0.54	ns
Top3b	1.67011e-25	-0.0789991	0.144	0.254	ns
Trappc10	1.69914e-25	-0.123077	0.206	0.332	ns
Taf2	1.7092e-25	-0.0696403	0.164	0.28	ns
Tlk1	1.74917e-25	-0.0820842	0.299	0.449	ns
Diablo	1.78111e-25	-0.0802176	0.132	0.241	ns
Eif3k	1.7992e-25	-0.159167	0.766	0.872	ns
Mrps17	1.83605e-25	-0.124541	0.423	0.589	ns
Gsto1	1.91158e-25	-0.0985066	0.274	0.42	ns
Rev3l	1.92994e-25	-0.142194	0.215	0.34	ns
Fcer1g	1.94981e-25	0.196724	0.997	0.997	ns
Specc1	1.99116e-25	-0.0993689	0.2	0.327	ns
Zkscan17	2.08069e-25	-0.0885446	0.167	0.285	ns
Itsn2	2.102e-25	-0.174762	0.553	0.714	ns
Nup50	2.14744e-25	-0.158616	0.51	0.666	ns
Ciz1	2.19412e-25	-0.0974384	0.181	0.303	ns
Yrdc	2.19768e-25	-0.118784	0.299	0.447	ns
Papss1	2.20951e-25	-0.0821311	0.148	0.26	ns
Dock5	2.24812e-25	-0.12096	0.308	0.458	ns
Peli1	2.2513e-25	-0.2061	0.387	0.544	ns
Map3k4	2.48778e-25	-0.0767582	0.079	0.165	ns
Smarcb1	2.59022e-25	-0.0976605	0.268	0.412	ns
Sec61b	2.67649e-25	0.257944	0.876	0.88	WT
Pdlim5	2.7991e-25	-0.138191	0.314	0.458	ns
Smyd2	2.81928e-25	-0.136781	0.289	0.43	ns
Rbm22	2.94181e-25	-0.119802	0.354	0.513	ns
Alg1	3.08541e-25	-0.0790833	0.155	0.27	ns
Usp50	3.12199e-25	-0.0572797	0.107	0.205	ns
Ogfr	3.21439e-25	-0.0884349	0.275	0.423	ns
Slc30a1	3.28774e-25	-0.079238	0.077	0.162	ns
Eif2b2	3.30551e-25	-0.089963	0.222	0.356	ns
Galns	3.30852e-25	-0.0797599	0.075	0.16	ns
Fkbp15	3.46772e-25	-0.0987403	0.208	0.336	ns
Cdc42se1	3.64679e-25	-0.13573	0.544	0.701	ns
Tmem87a	3.78128e-25	-0.108954	0.219	0.35	ns
Retreg1	3.94211e-25	-0.100257	0.234	0.37	ns
Prmt1	4.16225e-25	-0.192941	0.664	0.788	ns
Chfr	4.27966e-25	-0.100586	0.282	0.421	ns
Aip	4.3035e-25	-0.0940042	0.322	0.48	ns
Baz2a	4.35123e-25	-0.141817	0.315	0.457	ns
Eif2b1	4.44564e-25	-0.0986509	0.259	0.398	ns
Atf7ip	4.66824e-25	-0.121766	0.288	0.432	ns
Prkcq	4.88698e-25	-0.118032	0.286	0.431	ns
Thyn1	5.00818e-25	-0.0956191	0.306	0.454	ns
Dbf4	5.13942e-25	-0.13855	0.25	0.381	ns
Snap29	5.14627e-25	-0.104973	0.298	0.441	ns
Polr2e	5.25708e-25	-0.113184	0.424	0.595	ns
Pspc1	5.37687e-25	-0.0746699	0.24	0.38	ns
Itm2b	5.39501e-25	0.243756	0.97	0.98	ns
Rbmxl1	5.62711e-25	-0.128931	0.376	0.531	ns
Ythdf1	5.72643e-25	-0.130536	0.396	0.558	ns
Osbpl8	5.92582e-25	-0.115164	0.203	0.327	ns
Pdhb	5.967e-25	-0.132219	0.471	0.636	ns
Lpar6	6.07398e-25	-0.0983897	0.142	0.251	ns
Malt1	6.18368e-25	-0.153153	0.508	0.676	ns
Zfp652	6.31531e-25	-0.121369	0.414	0.585	ns
Arpp19	6.44539e-25	-0.145507	0.563	0.713	ns
Psap	6.54471e-25	-0.168636	0.661	0.826	ns
Akap13	6.59035e-25	-0.184455	0.676	0.814	ns
Rhoh	6.61885e-25	-0.0932473	0.298	0.449	ns
Ckap2	6.90986e-25	-0.134178	0.116	0.211	ns
Ndufs8	7.06937e-25	-0.0900001	0.285	0.433	ns
Serinc3	7.25687e-25	-0.169767	0.917	0.962	ns
Col4a3bp	7.41551e-25	-0.132406	0.428	0.584	ns
Exoc2	7.6517e-25	-0.111964	0.355	0.512	ns
Rpl10-ps6	7.8888e-25	-0.0633784	0.093	0.185	ns
Actr3	7.95592e-25	-0.127747	0.969	0.98	ns
Fdxr	8.59559e-25	-0.0632902	0.177	0.297	ns
Arfgef1	8.93035e-25	-0.155413	0.498	0.652	ns
Dync1li2	8.9801e-25	-0.0949258	0.317	0.468	ns
Acot13	9.04629e-25	-0.0858975	0.215	0.346	ns
Fundc1	9.07118e-25	-0.0971965	0.285	0.432	ns
Surf1	9.20312e-25	-0.0588962	0.19	0.315	ns
Nudt14	9.49515e-25	-0.0622043	0.136	0.245	ns
Pear1	9.63426e-25	-0.10519	0.336	0.491	ns
Cox6b1	9.72029e-25	-0.140386	0.892	0.933	ns
Tpx2	1.01994e-24	-0.285643	0.187	0.295	Il21r-/-
Prim2	1.03026e-24	-0.080662	0.122	0.224	ns
Tox	1.0395e-24	-0.142978	0.191	0.314	ns
Zfp654	1.04808e-24	-0.129238	0.215	0.339	ns
Fbrs	1.06839e-24	-0.103526	0.183	0.302	ns
Llph	1.08449e-24	-0.123675	0.453	0.618	ns
Gfm1	1.0847e-24	-0.0952315	0.265	0.404	ns
Exo1	1.11246e-24	-0.0974907	0.063	0.139	ns
Pex11b	1.12914e-24	-0.0731556	0.176	0.296	ns
Ccdc12	1.19345e-24	-0.0987854	0.537	0.704	ns
Ino80	1.25864e-24	-0.0976027	0.236	0.367	ns
Fryl	1.27519e-24	-0.1429	0.417	0.576	ns
Mcmbp	1.31466e-24	-0.113307	0.368	0.529	ns
Ezh1	1.31663e-24	-0.0934988	0.245	0.381	ns
Dis3	1.32932e-24	-0.142078	0.315	0.46	ns
Vps54	1.36199e-24	-0.0990462	0.177	0.295	ns
Ncoa2	1.41465e-24	-0.117666	0.189	0.308	ns
Pdcd5	1.42091e-24	-0.115126	0.372	0.53	ns
Cdca7	1.62778e-24	-0.155816	0.202	0.319	ns
Phf2	1.68195e-24	-0.124329	0.247	0.381	ns
Taf1	1.68572e-24	-0.0980687	0.26	0.397	ns
Mrpl4	1.74408e-24	-0.0974509	0.411	0.581	ns
Fam91a1	2.01075e-24	-0.0994515	0.248	0.38	ns
Ahdc1	2.11611e-24	-0.0817708	0.247	0.381	ns
Scyl3	2.18024e-24	-0.106464	0.162	0.273	ns
Usp3	2.23714e-24	-0.117771	0.383	0.543	ns
Trim27	2.27803e-24	-0.145958	0.458	0.608	ns
Coq6	2.39382e-24	-0.0827523	0.102	0.197	ns
Vcpip1	2.46311e-24	-0.134416	0.269	0.404	ns
Fam204a	2.57748e-24	-0.0738495	0.351	0.516	ns
Gabpb2	2.62833e-24	-0.111099	0.343	0.494	ns
Foxk1	2.65257e-24	-0.108535	0.141	0.246	ns
Spata13	2.66829e-24	-0.0821186	0.38	0.542	ns
Ncf4	2.73812e-24	-0.133307	0.477	0.64	ns
Ak3	2.91119e-24	-0.122952	0.473	0.631	ns
Nsmce4a	2.91327e-24	-0.0796576	0.281	0.427	ns
Letm1	3.10197e-24	-0.0843186	0.309	0.458	ns
Klra5	3.11766e-24	0.570603	0.245	0.148	WT
Zfp106	3.21507e-24	-0.138725	0.409	0.558	ns
Manea	3.33337e-24	-0.105959	0.146	0.254	ns
Nap1l1	3.34872e-24	0.266686	0.89	0.895	WT
Timeless	3.37079e-24	-0.102758	0.124	0.224	ns
Knl1	3.6834e-24	-0.155557	0.113	0.205	ns
Lmbrd2	3.79975e-24	-0.119804	0.132	0.233	ns
Arrb2	3.91736e-24	-0.179768	0.571	0.731	ns
Pde12	3.93675e-24	-0.0756651	0.185	0.305	ns
Spc24	3.99502e-24	-0.129969	0.214	0.34	ns
Mipep	4.05289e-24	-0.0860187	0.126	0.227	ns
Kif11	4.19768e-24	-0.22817	0.125	0.218	ns
Gadd45gip1	4.48537e-24	-0.0984362	0.218	0.342	ns
Gtf2a2	4.53289e-24	-0.083514	0.354	0.512	ns
Mms22l	4.76332e-24	-0.116299	0.164	0.275	ns
Eea1	5.03711e-24	-0.118701	0.286	0.417	ns
Mrps18c	5.25913e-24	-0.0634028	0.273	0.418	ns
Actr2	5.27805e-24	-0.162931	0.901	0.937	ns
Ppt1	5.33534e-24	-0.108725	0.346	0.501	ns
Itga2	5.53708e-24	-0.143842	0.09	0.177	ns
Vps13c	5.87788e-24	-0.0629779	0.085	0.171	ns
Rnf4	5.90863e-24	-0.162022	0.601	0.754	ns
Man2a1	6.34447e-24	-0.0969665	0.357	0.513	ns
Hspa4	6.52159e-24	-0.196204	0.721	0.827	ns
Sfpq	6.76832e-24	-0.18092	0.801	0.877	ns
Clec12a	6.87768e-24	-0.0696899	0.046	0.114	ns
E2f3	6.98158e-24	-0.0916637	0.128	0.228	ns
Smc1a	7.23342e-24	-0.15482	0.616	0.761	ns
Calr	7.24228e-24	0.37209	0.96	0.965	WT
Dera	7.78302e-24	-0.0927145	0.228	0.356	ns
Cyfip2	7.8241e-24	-0.171085	0.701	0.83	ns
Ctsa	7.87531e-24	-0.137202	0.547	0.704	ns
Snx4	8.02216e-24	-0.142814	0.468	0.628	ns
Ss18	8.02588e-24	-0.106008	0.446	0.616	ns
Ube2g1	8.06489e-24	-0.12472	0.352	0.496	ns
Polr1c	8.2734e-24	-0.111159	0.381	0.543	ns
Sh2b3	8.28531e-24	-0.0764079	0.149	0.258	ns
Dmap1	8.4433e-24	-0.0643451	0.062	0.138	ns
Ap1g1	8.51995e-24	-0.136616	0.428	0.591	ns
Ppp4r1	9.18508e-24	-0.072225	0.206	0.331	ns
Spg21	9.35236e-24	-0.121231	0.496	0.656	ns
Ccnb2	9.53132e-24	-0.208943	0.212	0.325	ns
Tmem273	9.62142e-24	-0.169797	0.316	0.449	ns
Zzef1	9.84449e-24	-0.131974	0.275	0.411	ns
Tbc1d10c	9.84946e-24	-0.130084	0.55	0.719	ns
Smchd1	1.03629e-23	-0.17463	0.456	0.606	ns
H2afv	1.05953e-23	-0.1285	0.47	0.629	ns
Dcps	1.10245e-23	-0.0578165	0.212	0.341	ns
Rad18	1.11818e-23	-0.0953951	0.154	0.258	ns
Rab37	1.12775e-23	-0.0898889	0.2	0.327	ns
Cad	1.14202e-23	-0.146874	0.386	0.538	ns
Pag1	1.14682e-23	-0.0729827	0.14	0.247	ns
Mettl26	1.20214e-23	-0.0740991	0.221	0.352	ns
Fasn	1.20965e-23	-0.127053	0.276	0.416	ns
Gnas	1.22714e-23	-0.110594	0.989	0.992	ns
Med10	1.22897e-23	-0.0724957	0.237	0.374	ns
Secisbp2l	1.23577e-23	-0.124243	0.233	0.36	ns
Cmtm6	1.30497e-23	-0.0990454	0.307	0.452	ns
Tomm70a	1.30842e-23	-0.141677	0.503	0.656	ns
Kctd10	1.40732e-23	-0.0975791	0.251	0.385	ns
Hibadh	1.41553e-23	-0.0805029	0.362	0.517	ns
Mtmr2	1.44996e-23	-0.0744824	0.186	0.302	ns
Fam102a	1.5087e-23	-0.0989409	0.358	0.513	ns
Sfswap	1.55778e-23	-0.0753629	0.278	0.424	ns
St8sia4	1.65289e-23	-0.105918	0.3	0.446	ns
Wdr48	1.65681e-23	-0.0595529	0.193	0.315	ns
Tecr	1.71342e-23	-0.138987	0.692	0.819	ns
Pak2	1.77866e-23	-0.179727	0.765	0.869	ns
Srgap3	1.90614e-23	-0.116889	0.362	0.515	ns
Ivd	1.91668e-23	-0.0891369	0.178	0.292	ns
Tubgcp3	1.95442e-23	-0.108623	0.178	0.294	ns
Gon4l	1.95963e-23	-0.0708641	0.175	0.291	ns
Cox7a2l	2.07775e-23	-0.175487	0.765	0.876	ns
Sdhaf4	2.08066e-23	-0.0759682	0.224	0.355	ns
Reps1	2.19262e-23	-0.0687196	0.235	0.368	ns
Pank2	2.2182e-23	-0.0864025	0.321	0.466	ns
Dipk1a	2.24727e-23	-0.0476475	0.067	0.145	ns
Cep41	2.30579e-23	-0.0807111	0.147	0.25	ns
Adcy7	2.30605e-23	-0.119912	0.482	0.651	ns
Rb1	2.31379e-23	-0.100961	0.186	0.303	ns
Mea1	2.32227e-23	-0.0778163	0.359	0.518	ns
Rfc4	2.33108e-23	-0.0684661	0.15	0.258	ns
Bard1	2.374e-23	-0.081019	0.119	0.216	ns
Chmp6	2.39391e-23	-0.0573618	0.104	0.196	ns
Clasrp	2.39609e-23	-0.0696097	0.138	0.242	ns
Strn	2.40954e-23	-0.109488	0.214	0.338	ns
Dnajc9	2.60047e-23	-0.144817	0.464	0.607	ns
Cog1	2.6018e-23	-0.071305	0.138	0.244	ns
Tut1	2.61826e-23	-0.0439392	0.096	0.187	ns
Tpgs2	2.65287e-23	-0.0668808	0.228	0.356	ns
Lxn	2.71791e-23	-0.101322	0.279	0.416	ns
Ahctf1	2.79724e-23	-0.103146	0.171	0.282	ns
Ndufa3	2.93933e-23	-0.142734	0.734	0.84	ns
Fus	2.95138e-23	-0.127273	0.912	0.954	ns
Ddx21	3.02289e-23	-0.166333	0.717	0.826	ns
Cdc27	3.03079e-23	-0.10542	0.316	0.46	ns
Nfe2l2	3.08347e-23	-0.121218	0.177	0.291	ns
Impdh2	3.09231e-23	-0.127581	0.443	0.6	ns
Ncf2	3.11146e-23	-0.0714863	0.117	0.215	ns
Pde4d	3.23944e-23	-0.0880447	0.097	0.186	ns
Map3k7	3.2959e-23	-0.0716549	0.28	0.417	ns
Tnfaip8	3.45418e-23	-0.106943	0.106	0.197	ns
Arhgap4	3.62343e-23	-0.0837459	0.262	0.4	ns
Taf5l	3.67342e-23	-0.0783949	0.211	0.335	ns
Gls	3.70859e-23	-0.20354	0.623	0.773	ns
Vac14	3.72317e-23	-0.0853507	0.183	0.301	ns
Hps1	3.78377e-23	-0.0935492	0.195	0.316	ns
Mef2a	3.8963e-23	-0.172886	0.594	0.746	ns
Serf2	3.99505e-23	-0.14413	0.756	0.868	ns
Hells	4.05222e-23	-0.159711	0.235	0.356	ns
Ap3m1	4.30112e-23	-0.101197	0.333	0.481	ns
Nelfe	4.38215e-23	-0.115416	0.259	0.387	ns
Specc1l	4.45168e-23	-0.0804541	0.171	0.285	ns
Mre11a	4.46845e-23	-0.0902898	0.209	0.332	ns
Arhgap21	4.50235e-23	-0.121527	0.151	0.253	ns
Fcho1	4.78504e-23	-0.0878183	0.359	0.513	ns
Ankrd50	4.83191e-23	-0.0959448	0.109	0.2	ns
Nat10	4.86508e-23	-0.101166	0.24	0.365	ns
Slf2	4.91647e-23	-0.103245	0.176	0.288	ns
Ift52	5.1016e-23	-0.100116	0.311	0.459	ns
Plcl2	5.11894e-23	-0.0928011	0.145	0.25	ns
Tcf19	5.37934e-23	-0.0974648	0.071	0.148	ns
Slc25a10	5.41796e-23	-0.0551265	0.093	0.181	ns
Nup210	5.42652e-23	-0.15992	0.649	0.794	ns
Ube2e3	5.50619e-23	-0.0979764	0.328	0.473	ns
Ankmy2	5.64331e-23	-0.0845006	0.108	0.2	ns
Cog2	5.65914e-23	-0.0660189	0.209	0.331	ns
Abce1	5.69226e-23	-0.149306	0.489	0.639	ns
St3gal1	5.74395e-23	-0.0769022	0.06	0.134	ns
Ftl1-ps1	5.7511e-23	0.342592	0.423	0.372	WT
Szrd1	5.9973e-23	-0.104849	0.396	0.556	ns
Nptn	6.09361e-23	-0.121364	0.434	0.594	ns
Rn7sk	6.13565e-23	-0.364221	0.096	0.183	Il21r-/-
Zfp277	6.27732e-23	-0.0804904	0.181	0.297	ns
Patl1	6.53191e-23	-0.119464	0.307	0.45	ns
Washc3	6.81455e-23	-0.0725167	0.344	0.501	ns
Cdca3	6.82472e-23	-0.115799	0.144	0.245	ns
Sypl	7.12605e-23	-0.1531	0.464	0.615	ns
Ipo9	7.27878e-23	-0.0970549	0.244	0.374	ns
Kbtbd11	7.69701e-23	-0.0907557	0.097	0.185	ns
Rpl7a	7.88056e-23	0.168091	0.951	0.963	ns
Ubald1	7.93227e-23	-0.12759	0.458	0.614	ns
Metrn	8.02429e-23	-0.0726715	0.195	0.312	ns
Plek	8.07094e-23	-0.16513	0.64	0.786	ns
Oga	8.34132e-23	-0.151154	0.536	0.695	ns
Xrcc5	8.47837e-23	-0.10449	0.247	0.375	ns
Prr14l	8.78289e-23	-0.0958038	0.162	0.27	ns
Zfp367	9.26715e-23	-0.0949887	0.095	0.18	ns
Chuk	9.41073e-23	-0.102276	0.357	0.511	ns
Fam120b	9.74595e-23	-0.121439	0.279	0.411	ns
Exosc1	9.88919e-23	-0.111514	0.282	0.416	ns
Edrf1	1.02188e-22	-0.0892636	0.074	0.152	ns
Tle5	1.08686e-22	-0.119115	0.927	0.966	ns
Pnp	1.10238e-22	-0.131103	0.562	0.718	ns
Akr7a5	1.13388e-22	-0.0833277	0.107	0.199	ns
Idua	1.14207e-22	-0.0639362	0.113	0.207	ns
Atp2b4	1.14245e-22	-0.111914	0.442	0.608	ns
Xrcc6	1.18356e-22	-0.0627264	0.193	0.312	ns
Top1mt	1.19636e-22	-0.0603953	0.074	0.152	ns
Epc2	1.20279e-22	-0.0891513	0.207	0.326	ns
Nkrf	1.23602e-22	-0.0595375	0.077	0.157	ns
Srf	1.28506e-22	-0.0881019	0.255	0.387	ns
Npm3	1.2874e-22	-0.176489	0.786	0.864	ns
Zfp827	1.36469e-22	-0.0842632	0.135	0.233	ns
Fam13b	1.36596e-22	-0.0976476	0.142	0.244	ns
Cnot11	1.37679e-22	-0.0794822	0.215	0.337	ns
Sco2	1.39928e-22	-0.0680958	0.106	0.197	ns
Azi2	1.40132e-22	-0.0900941	0.364	0.52	ns
Syk	1.58464e-22	-0.0778296	0.156	0.265	ns
Parpbp	1.59764e-22	-0.0727848	0.041	0.103	ns
Rprd2	1.59867e-22	-0.0621696	0.234	0.364	ns
Fam172a	1.61664e-22	-0.0945244	0.286	0.422	ns
Zbtb25	1.62207e-22	-0.063922	0.162	0.271	ns
Scimp	1.63487e-22	-0.0787078	0.188	0.306	ns
Tbc1d1	1.66928e-22	-0.0907561	0.083	0.164	ns
Prkcd	1.72408e-22	-0.125094	0.172	0.282	ns
Nrros	1.74483e-22	-0.135599	0.481	0.634	ns
Cand1	1.97929e-22	-0.0985482	0.362	0.514	ns
Urm1	1.99911e-22	-0.0607219	0.241	0.375	ns
Aldh2	2.06473e-22	-0.0744474	0.071	0.147	ns
Hdac6	2.09317e-22	-0.0918842	0.042	0.104	ns
Nudt16l1	2.14222e-22	-0.0875553	0.293	0.435	ns
Kpna1	2.15977e-22	-0.100288	0.381	0.529	ns
Trim62	2.16744e-22	-0.0439378	0.071	0.147	ns
Pip4k2c	2.19968e-22	-0.107761	0.273	0.405	ns
Por	2.21504e-22	-0.0891303	0.295	0.437	ns
Cd84	2.22505e-22	-0.117437	0.262	0.397	ns
Bex3	2.23594e-22	-0.0617833	0.316	0.466	ns
Ptpn3	2.34895e-22	-0.0813624	0.27	0.405	ns
Nt5dc1	2.48984e-22	-0.0713439	0.19	0.308	ns
Aldh16a1	2.49109e-22	-0.0756525	0.143	0.244	ns
Slc16a6	2.54547e-22	-0.146812	0.493	0.645	ns
Mrps30	2.55906e-22	-0.0956148	0.329	0.472	ns
Ttf2	2.68402e-22	-0.0568976	0.14	0.243	ns
Ctdspl2	2.78754e-22	-0.107522	0.25	0.378	ns
Atxn7l3	2.79517e-22	-0.0834178	0.318	0.465	ns
Plpbp	2.80472e-22	-0.0843751	0.248	0.381	ns
Pkp2	2.95906e-22	-0.0771493	0.109	0.199	ns
Ogdh	2.99265e-22	-0.160492	0.598	0.748	ns
Ccdc9	3.02147e-22	-0.0511594	0.214	0.338	ns
Cnot3	3.06952e-22	-0.117531	0.519	0.678	ns
Ppm1d	3.14975e-22	-0.0575791	0.107	0.198	ns
Tmx1	3.18461e-22	-0.115765	0.437	0.592	ns
Nek9	3.19657e-22	-0.0586166	0.228	0.357	ns
Ubash3a	3.22202e-22	-0.0425873	0.116	0.211	ns
Klra9	3.24909e-22	0.65392	0.404	0.307	WT
Satb1	3.28639e-22	-0.0963239	0.375	0.531	ns
Ppp1r2	3.30067e-22	-0.0670611	0.242	0.37	ns
Cct6a	3.33431e-22	-0.200274	0.732	0.832	ns
Hint3	3.36887e-22	-0.0553121	0.143	0.247	ns
Snrnp200	3.68227e-22	-0.0758078	0.286	0.421	ns
Spout1	3.68564e-22	-0.0754352	0.151	0.256	ns
Agtpbp1	3.74209e-22	-0.0987212	0.299	0.442	ns
Plau	3.8359e-22	-0.0538319	0.045	0.108	ns
Slc16a10	3.89401e-22	-0.11437	0.325	0.467	ns
Dguok	4.15031e-22	-0.0821626	0.224	0.347	ns
Ptpn22	4.27206e-22	-0.171929	0.769	0.888	ns
C2cd5	4.36409e-22	-0.0870387	0.182	0.293	ns
Cdh1	4.37334e-22	-0.129222	0.351	0.496	ns
Lrpap1	4.38585e-22	-0.0866267	0.185	0.299	ns
Dhx30	4.4851e-22	-0.0887409	0.215	0.336	ns
Cd47	4.80072e-22	0.210411	0.924	0.941	ns
Atf4	5.25527e-22	0.247184	0.872	0.909	ns
Dpy19l4	5.2985e-22	-0.0715467	0.129	0.227	ns
Ndufa10	5.36749e-22	-0.160762	0.659	0.78	ns
Knstrn	5.44708e-22	-0.0718899	0.113	0.204	ns
Ethe1	5.67502e-22	-0.0709516	0.084	0.165	ns
Cep295	5.70612e-22	-0.105625	0.175	0.284	ns
Trim26	6.26748e-22	-0.0805759	0.28	0.419	ns
Marveld2	6.47756e-22	-0.0807252	0.118	0.21	ns
Rnf141	6.71613e-22	-0.086411	0.17	0.278	ns
Sik3	6.83571e-22	-0.0908788	0.236	0.363	ns
Cpt2	6.84409e-22	-0.0573925	0.094	0.18	ns
Ctss	6.94377e-22	-0.0791375	0.383	0.55	ns
Tle3	6.95959e-22	-0.0913738	0.323	0.467	ns
Cog4	7.0243e-22	-0.0642353	0.088	0.17	ns
Mdn1	7.06756e-22	-0.140567	0.363	0.505	ns
Cobll1	7.20861e-22	-0.106139	0.125	0.219	ns
Rnps1	7.42305e-22	-0.127874	0.558	0.711	ns
Ascc1	7.43417e-22	-0.0814213	0.182	0.294	ns
Tm2d2	8.04356e-22	-0.0830114	0.171	0.282	ns
Rfx7	8.25676e-22	-0.134081	0.438	0.591	ns
Mybl2	8.3446e-22	-0.071065	0.055	0.123	ns
Noc4l	8.45621e-22	-0.105808	0.284	0.417	ns
Ddx17	8.6499e-22	-0.161316	0.775	0.883	ns
Sac3d1	8.81254e-22	-0.0686893	0.11	0.198	ns
Rpl36-ps2	8.93428e-22	-0.0632876	0.178	0.291	ns
Pias2	9.13359e-22	-0.0596575	0.119	0.213	ns
Mdh2	9.42236e-22	-0.170346	0.701	0.811	ns
Tmco4	9.80552e-22	-0.0634685	0.081	0.16	ns
Rpl14	9.90449e-22	-0.126763	0.95	0.976	ns
Atf7	9.93659e-22	-0.12228	0.24	0.362	ns
Inip	1.01053e-21	-0.0881657	0.195	0.307	ns
Tango2	1.03457e-21	-0.0761266	0.144	0.246	ns
Ints4	1.04002e-21	-0.0856296	0.232	0.357	ns
Edem1	1.08204e-21	-0.151019	0.624	0.761	ns
Riok3	1.12197e-21	-0.140539	0.483	0.643	ns
Dennd1c	1.15497e-21	-0.0859362	0.324	0.472	ns
Cbl	1.16024e-21	-0.155831	0.615	0.765	ns
Zyx	1.18535e-21	-0.15971	0.856	0.926	ns
Brd9	1.19807e-21	-0.0809015	0.152	0.255	ns
Emc8	1.19992e-21	-0.0869766	0.263	0.396	ns
Mtrex	1.25355e-21	-0.113034	0.278	0.411	ns
Dnpep	1.2635e-21	-0.0939699	0.2	0.312	ns
Pde4b	1.29213e-21	-0.123223	0.209	0.325	ns
Clnk	1.30926e-21	-0.0910951	0.368	0.52	ns
H2-Q7	1.3418e-21	0.367972	0.709	0.66	WT
Cyb561d2	1.34725e-21	-0.0486043	0.179	0.293	ns
Pacs2	1.35191e-21	-0.0902134	0.224	0.345	ns
Srsf5	1.4115e-21	0.238369	0.885	0.918	ns
Slmap	1.42532e-21	-0.0811432	0.208	0.325	ns
Ncaph2	1.532e-21	-0.0953137	0.367	0.515	ns
Utp4	1.54436e-21	-0.106383	0.331	0.473	ns
Etnk1	1.55431e-21	-0.147869	0.616	0.754	ns
Gnptg	1.64657e-21	-0.115633	0.275	0.407	ns
Fto	1.68671e-21	-0.0875234	0.212	0.33	ns
Fh1	1.6911e-21	-0.104219	0.371	0.514	ns
Cdk13	1.78408e-21	-0.0816992	0.363	0.516	ns
Galnt6	1.79629e-21	-0.0922422	0.275	0.408	ns
Phgdh	1.83669e-21	-0.153462	0.443	0.589	ns
Fbxo17	1.87932e-21	-0.100548	0.23	0.352	ns
Pilrb1	1.89e-21	-0.0907507	0.333	0.481	ns
Gpalpp1	1.92187e-21	-0.0830425	0.22	0.342	ns
Phykpl	1.97213e-21	-0.0768819	0.138	0.237	ns
Rab5c	2.08849e-21	-0.134925	0.691	0.82	ns
Nt5c2	2.10824e-21	-0.0604557	0.25	0.379	ns
Cenpt	2.21039e-21	-0.0581087	0.092	0.174	ns
Polr2i	2.22956e-21	-0.0784344	0.25	0.379	ns
N4bp2	2.32335e-21	-0.0762955	0.095	0.178	ns
Rpl37rt	2.34882e-21	-0.122131	0.861	0.918	ns
Atp5f1	2.45081e-21	-0.147534	0.829	0.886	ns
Zfp512b	2.48145e-21	-0.0636219	0.081	0.158	ns
Ppp2r5d	2.53507e-21	-0.0613802	0.078	0.155	ns
Commd4	2.6194e-21	-0.0882592	0.28	0.416	ns
Cep55	2.6298e-21	-0.112241	0.094	0.176	ns
Commd2	2.63243e-21	-0.0906757	0.289	0.424	ns
Arid1b	2.63981e-21	-0.103575	0.18	0.29	ns
Zfp407	2.66497e-21	-0.0655688	0.067	0.14	ns
Adipor2	2.72739e-21	-0.138229	0.602	0.755	ns
Akr1e1	2.77879e-21	-0.0661464	0.182	0.293	ns
Camk2g	2.79334e-21	-0.100193	0.375	0.53	ns
Shq1	2.84616e-21	-0.064581	0.052	0.117	ns
Hnrnpll	2.87801e-21	-0.0643761	0.182	0.294	ns
Pofut1	2.91171e-21	-0.0769013	0.129	0.225	ns
Nedd4	2.93412e-21	-0.155411	0.704	0.815	ns
Zfp746	2.93418e-21	-0.0868907	0.132	0.229	ns
Lap3	2.93783e-21	-0.0757969	0.265	0.394	ns
Borcs8	3.09505e-21	-0.0531207	0.248	0.381	ns
Vps33a	3.12304e-21	-0.0805851	0.162	0.266	ns
Rbm28	3.24842e-21	-0.0859483	0.385	0.537	ns
Orc2	3.27008e-21	-0.0990714	0.327	0.469	ns
Pms2	3.28524e-21	-0.0827374	0.106	0.192	ns
Rpe	3.29331e-21	-0.0771668	0.295	0.432	ns
Nsmce1	3.30572e-21	-0.0630545	0.157	0.264	ns
Cd3eap	3.32222e-21	-0.0734947	0.136	0.232	ns
Rbm19	3.47287e-21	-0.0921669	0.152	0.251	ns
Cenpn	3.49738e-21	-0.0773472	0.071	0.144	ns
Ddx49	3.55616e-21	-0.0807123	0.244	0.371	ns
Stard7	3.60112e-21	-0.0868631	0.374	0.523	ns
Morf4l1-ps1	3.60862e-21	-0.0508627	0.109	0.198	ns
Dohh	3.68836e-21	-0.0699955	0.22	0.342	ns
Itpr2	3.69833e-21	-0.110079	0.193	0.304	ns
Rad51ap1	3.76535e-21	-0.0792981	0.08	0.157	ns
Tespa1	3.77244e-21	-0.0815883	0.111	0.202	ns
Acaa1a	3.87134e-21	-0.0635909	0.218	0.342	ns
Zbtb8os	3.87222e-21	-0.10704	0.439	0.592	ns
Plekhm3	3.8909e-21	-0.103572	0.121	0.211	ns
Ly9	3.96547e-21	-0.0825156	0.212	0.333	ns
Hipk2	3.97166e-21	-0.0678231	0.095	0.179	ns
Ipo4	4.1552e-21	-0.0889091	0.249	0.375	ns
Zdhhc2	4.19424e-21	-0.0937714	0.142	0.238	ns
Nubp1	4.24403e-21	-0.103684	0.351	0.499	ns
Cyfip1	4.47771e-21	-0.0735547	0.275	0.408	ns
Per1	4.56064e-21	-0.120861	0.226	0.344	ns
Cntln	4.56423e-21	-0.11322	0.185	0.292	ns
Gapdh	4.66004e-21	0.228632	0.944	0.941	ns
BC064078	4.67843e-21	-0.0901998	0.156	0.259	ns
Ascc2	4.79808e-21	-0.0733456	0.152	0.253	ns
Dut	5.0709e-21	-0.151155	0.514	0.652	ns
Hikeshi	5.07332e-21	-0.0836632	0.389	0.542	ns
Samm50	5.17248e-21	-0.0934903	0.355	0.497	ns
Tcea1	5.17803e-21	-0.13832	0.586	0.738	ns
Ctnnb1	5.27913e-21	-0.154716	0.622	0.758	ns
Aggf1	5.37403e-21	-0.0825693	0.336	0.484	ns
Cfap20	5.45336e-21	-0.0562484	0.165	0.272	ns
Dennd2d	5.51507e-21	-0.1095	0.347	0.486	ns
Ddx19b	5.68413e-21	-0.0610916	0.123	0.216	ns
Ppat	5.69581e-21	-0.119172	0.389	0.531	ns
Pank3	5.8049e-21	-0.12	0.279	0.404	ns
Nfil3	5.81672e-21	-0.176677	0.597	0.742	ns
Mak16	5.8791e-21	-0.121225	0.443	0.603	ns
Etf1	5.91176e-21	-0.165196	0.702	0.805	ns
Trappc6a	5.91986e-21	-0.0793017	0.2	0.314	ns
Ccna2	6.1756e-21	-0.30845	0.187	0.282	Il21r-/-
Ercc4	6.22263e-21	-0.0893351	0.119	0.209	ns
Dcp2	6.53418e-21	-0.063082	0.305	0.445	ns
Casp8ap2	6.5689e-21	-0.0829121	0.28	0.412	ns
Eif3d	6.63378e-21	-0.128085	0.607	0.737	ns
Psd4	6.76754e-21	-0.101049	0.541	0.704	ns
Bptf	6.7695e-21	-0.119652	0.477	0.637	ns
Mrpl17	6.95012e-21	-0.0997782	0.363	0.504	ns
Lig1	7.06088e-21	-0.222773	0.463	0.592	ns
Pml	7.07769e-21	-0.0655166	0.153	0.256	ns
Urgcp	7.1922e-21	-0.0561082	0.079	0.156	ns
Rpl10a	7.44769e-21	0.201955	0.877	0.899	ns
Tbc1d22b	7.47722e-21	-0.0679578	0.215	0.333	ns
Pdia3	7.70709e-21	-0.15531	0.883	0.932	ns
Hexb	7.95049e-21	-0.0618648	0.145	0.246	ns
Mrpl24	8.09517e-21	-0.140025	0.612	0.752	ns
Dennd4b	8.16461e-21	-0.0908018	0.278	0.409	ns
Raf1	8.62864e-21	-0.0647333	0.152	0.254	ns
Xpo5	8.65375e-21	-0.0824769	0.204	0.316	ns
Plekha5	8.77148e-21	-0.0661982	0.223	0.344	ns
Snrpe	8.79476e-21	0.253288	0.854	0.858	WT
Mast3	9.21239e-21	-0.0893355	0.2	0.314	ns
Hp1bp3	9.77552e-21	-0.147341	0.732	0.844	ns
Il2rg	9.91935e-21	0.223706	0.945	0.961	ns
Ddhd2	1.00749e-20	-0.0664857	0.16	0.262	ns
Tubgcp2	1.00803e-20	-0.0782448	0.186	0.294	ns
Tsta3	1.01431e-20	-0.0918923	0.206	0.321	ns
Npc2	1.02918e-20	-0.115997	0.716	0.839	ns
Fbxo34	1.03242e-20	-0.0981902	0.143	0.239	ns
Rbms2	1.0489e-20	-0.0520398	0.152	0.255	ns
Pet100	1.11778e-20	-0.0915514	0.358	0.505	ns
Cd2	1.14136e-20	-0.187561	0.3	0.434	ns
Rnf115	1.17329e-20	-0.115425	0.377	0.523	ns
Pebp1	1.17541e-20	0.26192	0.739	0.771	WT
Lypla2	1.21022e-20	-0.0828787	0.43	0.585	ns
Wdhd1	1.21095e-20	-0.0613508	0.129	0.224	ns
Fam98b	1.23649e-20	-0.129047	0.483	0.639	ns
Mapk1ip1l	1.25783e-20	-0.104144	0.454	0.61	ns
Dop1b	1.2591e-20	-0.0599034	0.132	0.227	ns
Ssh1	1.26065e-20	-0.0861112	0.129	0.222	ns
Tmem107	1.27255e-20	-0.0480505	0.075	0.15	ns
Diaph3	1.2766e-20	-0.113212	0.196	0.306	ns
Zfp110	1.28436e-20	-0.051784	0.15	0.251	ns
Ivns1abp	1.28728e-20	-0.157552	0.636	0.781	ns
Rapgef6	1.29856e-20	-0.108479	0.54	0.694	ns
Hscb	1.30023e-20	-0.0588886	0.242	0.371	ns
Dlat	1.3159e-20	-0.137937	0.449	0.593	ns
Idi1	1.33828e-20	-0.145963	0.423	0.563	ns
Tcf7	1.33848e-20	-0.202145	0.18	0.283	ns
Dcaf4	1.41267e-20	-0.0709145	0.125	0.217	ns
Sec11a	1.50056e-20	0.27171	0.681	0.696	WT
Jund	1.50299e-20	0.269332	0.965	0.973	WT
Zfp326	1.53824e-20	-0.0791071	0.124	0.217	ns
Scand1	1.54232e-20	-0.0166919	0.198	0.318	ns
Kif22	1.58135e-20	-0.0863734	0.082	0.156	ns
Serbp1	1.60887e-20	0.170309	0.958	0.966	ns
Ndufa12	1.63084e-20	-0.142682	0.612	0.74	ns
Hivep2	1.63913e-20	-0.0782263	0.103	0.189	ns
Diaph2	1.6648e-20	-0.1395	0.275	0.401	ns
Inpp5e	1.67259e-20	-0.0746823	0.101	0.186	ns
Mrps18b	1.72776e-20	-0.0864911	0.252	0.376	ns
Trpm7	1.72781e-20	-0.101536	0.374	0.521	ns
Gnptab	1.74919e-20	-0.135197	0.405	0.544	ns
Nfatc3	1.77008e-20	-0.128261	0.531	0.692	ns
Emc4	1.78466e-20	-0.0904394	0.358	0.505	ns
Klf2	1.83085e-20	-0.139015	0.089	0.168	ns
Hist1h2ae	1.83651e-20	-0.0641517	0.124	0.217	ns
Ccdc43	1.84872e-20	-0.059977	0.215	0.333	ns
Il12rb1	1.87629e-20	-0.0627171	0.292	0.43	ns
Nup107	1.88412e-20	-0.0769559	0.197	0.307	ns
Rrm1	1.90732e-20	-0.186809	0.342	0.466	ns
Sms-ps	1.92104e-20	0.151305	0.15	0.079	ns
Hdac3	1.97712e-20	-0.0756795	0.293	0.428	ns
Ccm2	2.02871e-20	-0.0741981	0.234	0.357	ns
Nup85	2.06196e-20	-0.100439	0.319	0.456	ns
Snip1	2.10467e-20	-0.101235	0.206	0.318	ns
Mri1	2.12175e-20	-0.104394	0.345	0.487	ns
Zer1	2.19236e-20	-0.0702635	0.146	0.243	ns
Plk1	2.19399e-20	-0.131249	0.089	0.167	ns
Ctla2a	2.20864e-20	0.280296	0.936	0.94	WT
Coa6	2.21611e-20	-0.0869103	0.27	0.399	ns
Smim4	2.21841e-20	-0.0429555	0.253	0.381	ns
Plpp6	2.25678e-20	-0.0538362	0.125	0.217	ns
Dusp1	2.26669e-20	-0.23373	0.306	0.439	ns
Tmod3	2.26768e-20	-0.145694	0.629	0.777	ns
Rab11a	2.31732e-20	-0.130647	0.541	0.695	ns
Snx12	2.37415e-20	-0.070967	0.298	0.437	ns
Umps	2.39391e-20	-0.0956822	0.22	0.335	ns
Thada	2.45129e-20	-0.0477279	0.109	0.196	ns
Mllt6	2.5563e-20	-0.0963979	0.395	0.547	ns
Snrpc	2.6019e-20	-0.0918201	0.501	0.665	ns
Fen1	2.61983e-20	-0.153794	0.319	0.44	ns
Nop2	2.69644e-20	-0.0988615	0.3	0.434	ns
Rab11b	2.71502e-20	-0.132798	0.6	0.74	ns
Capg	2.74731e-20	-0.190675	0.698	0.78	ns
Prpf31	2.85692e-20	-0.0964217	0.342	0.485	ns
Atp5h	2.88822e-20	-0.123172	0.865	0.924	ns
Tpd52	3.09212e-20	-0.0804319	0.267	0.396	ns
Mrps35	3.10468e-20	-0.0756037	0.256	0.381	ns
Utrn	3.15081e-20	-0.12486	0.229	0.344	ns
Kifc3	3.18398e-20	-0.0748025	0.047	0.108	ns
Arpc1a	3.27438e-20	-0.0999611	0.444	0.592	ns
Brf1	3.27775e-20	-0.0990512	0.213	0.325	ns
Vamp2	3.32661e-20	-0.105911	0.423	0.568	ns
Rchy1	3.41348e-20	-0.0991704	0.379	0.532	ns
Mis12	3.48238e-20	-0.0638864	0.181	0.288	ns
Egr1	3.63869e-20	-0.233469	0.402	0.537	ns
Sept8	3.65592e-20	-0.0982594	0.16	0.257	ns
Cdkn3	3.75391e-20	-0.0721598	0.102	0.186	ns
Acss2	3.8329e-20	-0.084587	0.204	0.314	ns
Utp6	3.87174e-20	-0.0966366	0.322	0.46	ns
Dek	3.89852e-20	-0.187464	0.713	0.814	ns
H2-Q6	3.9861e-20	0.285412	0.657	0.586	WT
Rxylt1	4.12509e-20	-0.0605423	0.152	0.251	ns
Ddx20	4.24176e-20	-0.0758971	0.152	0.25	ns
Tox4	4.26296e-20	-0.118904	0.385	0.533	ns
Cenpc1	4.2889e-20	-0.100803	0.173	0.274	ns
Foxk2	4.33787e-20	-0.0820645	0.251	0.378	ns
Fam76b	4.38518e-20	-0.0881405	0.233	0.351	ns
Espl1	4.4791e-20	-0.0626429	0.059	0.126	ns
Prpsap2	4.51427e-20	-0.0598864	0.232	0.357	ns
Ythdc2	4.52829e-20	-0.0616654	0.088	0.166	ns
Rrm2	4.55009e-20	-0.240074	0.237	0.347	ns
Cops4	4.58243e-20	-0.0961978	0.466	0.623	ns
Elf2	4.59117e-20	-0.0912067	0.289	0.417	ns
Mrpl23-ps1	4.67588e-20	-0.0540097	0.119	0.21	ns
Naga	4.68299e-20	-0.0741653	0.137	0.232	ns
Pds5a	4.69181e-20	-0.111294	0.485	0.637	ns
Tmem229b	4.80597e-20	-0.0381234	0.269	0.402	ns
Mrpl23	4.98245e-20	-0.0714432	0.23	0.353	ns
Pank4	5.05411e-20	-0.0472985	0.135	0.23	ns
Lamtor5	5.0655e-20	-0.0533341	0.312	0.45	ns
Rps11-ps1	5.0775e-20	-0.0601206	0.146	0.246	ns
Inpp5k	5.1446e-20	-0.071725	0.148	0.245	ns
Micu2	5.19236e-20	-0.121305	0.525	0.681	ns
Trmt112	5.33267e-20	-0.123904	0.625	0.775	ns
C1galt1	5.44794e-20	-0.1079	0.361	0.499	ns
Odf2	5.47713e-20	-0.111598	0.226	0.336	ns
Clpp	5.60521e-20	-0.0748098	0.194	0.303	ns
Prkaca	5.75153e-20	-0.0818053	0.355	0.495	ns
Arhgef18	5.9143e-20	-0.101454	0.089	0.166	ns
Mthfsd	5.95133e-20	-0.0721552	0.117	0.206	ns
Capza2	6.01688e-20	-0.124566	0.698	0.827	ns
Foxo1	6.06558e-20	-0.097706	0.287	0.418	ns
Tmem167	6.18236e-20	0.255959	0.74	0.776	WT
Sord	6.20809e-20	-0.0740157	0.126	0.216	ns
Unc119b	6.49604e-20	-0.0633434	0.251	0.38	ns
Extl3	6.61295e-20	-0.0397909	0.134	0.229	ns
Sec31a	6.87129e-20	-0.142	0.528	0.675	ns
Ube3b	7.09609e-20	-0.0520037	0.145	0.241	ns
Sec14l1	7.11085e-20	-0.0569399	0.138	0.234	ns
Eci2	7.25566e-20	-0.0676725	0.265	0.392	ns
Cipc	7.3302e-20	-0.0587751	0.166	0.269	ns
Ddx42	7.38651e-20	-0.0872102	0.473	0.633	ns
Arf5	7.39038e-20	0.214565	0.797	0.834	ns
Rgs3	7.41467e-20	-0.0819523	0.44	0.602	ns
Prag1	7.42572e-20	-0.0584276	0.148	0.246	ns
Cstf2t	7.5784e-20	-0.0674105	0.176	0.282	ns
Cpt1a	7.57949e-20	-0.0884032	0.324	0.46	ns
Glud1	7.64972e-20	-0.141311	0.701	0.829	ns
Neurl3	8.06114e-20	-0.159962	0.653	0.794	ns
Ing3	8.27575e-20	-0.0779653	0.209	0.319	ns
Pold3	8.36974e-20	-0.0929429	0.248	0.369	ns
Afg3l2	8.42024e-20	-0.118307	0.295	0.426	ns
Cep128	8.58546e-20	-0.0676746	0.051	0.113	ns
Esco1	8.75964e-20	-0.0985329	0.37	0.516	ns
Zfp62	8.79317e-20	-0.0780462	0.202	0.315	ns
Lss	9.12894e-20	-0.0846881	0.192	0.302	ns
Snx13	9.14225e-20	-0.0594616	0.147	0.243	ns
Ppp1r10	9.19434e-20	-0.071077	0.272	0.396	ns
Kctd12	9.28586e-20	-0.084283	0.445	0.595	ns
Pgs1	9.30639e-20	-0.0805714	0.236	0.356	ns
Sla2	9.31183e-20	-0.0964143	0.443	0.602	ns
Zfp518a	9.39991e-20	-0.0728632	0.095	0.176	ns
Helz	9.50752e-20	-0.0773125	0.257	0.38	ns
Zfp146	9.52933e-20	-0.0406761	0.051	0.113	ns
St3gal6	9.99347e-20	-0.0856221	0.506	0.676	ns
Supt6	1.0272e-19	-0.0855514	0.396	0.543	ns
Fig4	1.0414e-19	-0.0512162	0.108	0.194	ns
Wapl	1.04785e-19	-0.106166	0.519	0.671	ns
Tap1	1.06295e-19	-0.100837	0.53	0.682	ns
Rab29	1.10224e-19	-0.061479	0.106	0.19	ns
Nab1	1.1409e-19	-0.0897342	0.463	0.618	ns
Ndufaf1	1.14801e-19	-0.0463012	0.127	0.219	ns
Ino80c	1.15589e-19	-0.067578	0.21	0.326	ns
Tsr1	1.18644e-19	-0.0954409	0.377	0.514	ns
Rbbp8	1.18662e-19	-0.0681933	0.253	0.375	ns
Polrmt	1.21183e-19	-0.0580916	0.081	0.157	ns
Ascc3	1.22799e-19	-0.123924	0.306	0.437	ns
Aplp2	1.23022e-19	-0.10009	0.508	0.66	ns
Aff4	1.23405e-19	-0.0608764	0.187	0.295	ns
Irf2bp1	1.2359e-19	-0.0476435	0.128	0.22	ns
Asmt	1.25401e-19	-0.0873951	0.4	0.555	ns
Oxa1l	1.279e-19	-0.0871199	0.385	0.538	ns
Ogg1	1.27989e-19	-0.0705767	0.119	0.206	ns
Tuba1c	1.2827e-19	-0.296565	0.658	0.768	Il21r-/-
Akr1a1	1.29254e-19	-0.134091	0.789	0.87	ns
Them6	1.30832e-19	-0.0613093	0.089	0.166	ns
Trak2	1.39653e-19	-0.0944062	0.205	0.315	ns
Cnot10	1.45725e-19	-0.0641447	0.167	0.269	ns
Zwilch	1.49788e-19	-0.0632247	0.096	0.176	ns
Rpl14-ps1	1.50308e-19	0.295644	0.585	0.575	WT
Sin3a	1.52137e-19	-0.105583	0.263	0.384	ns
Gramd1a	1.52392e-19	-0.149605	0.44	0.592	ns
Sart1	1.56905e-19	-0.0688812	0.305	0.442	ns
Aak1	1.57983e-19	-0.0981524	0.337	0.471	ns
Slc25a5	1.59482e-19	-0.134344	0.905	0.941	ns
Pgam5	1.73373e-19	-0.0997601	0.331	0.468	ns
Ppip5k2	1.73703e-19	-0.0883483	0.253	0.372	ns
Cltc	1.76226e-19	-0.127903	0.659	0.786	ns
Eif1ax	1.77257e-19	-0.155198	0.66	0.768	ns
Srrm2	1.77346e-19	-0.164114	0.82	0.912	ns
Shmt1	1.79161e-19	-0.0829064	0.131	0.221	ns
Ilvbl	1.81815e-19	-0.0754534	0.189	0.297	ns
Eif4g3	1.84176e-19	-0.14133	0.634	0.772	ns
Lamp2	1.8604e-19	-0.106206	0.415	0.559	ns
Mrtfb	1.89347e-19	-0.0622647	0.066	0.134	ns
Sass6	1.91119e-19	-0.0649165	0.09	0.168	ns
Cwc22	1.91663e-19	-0.0721178	0.213	0.323	ns
Eif3j2	1.93183e-19	0.180027	0.248	0.17	ns
Polb	1.93509e-19	-0.0624755	0.181	0.288	ns
Ctsc	1.97671e-19	0.317148	0.709	0.746	WT
Cndp2	2.00593e-19	-0.112398	0.427	0.579	ns
Dcun1d2	2.02846e-19	-0.0645036	0.122	0.209	ns
Cradd	2.06307e-19	-0.0473166	0.06	0.126	ns
Nfic	2.07693e-19	-0.0947885	0.329	0.461	ns
Pkig	2.13274e-19	-0.0610308	0.131	0.223	ns
Fmc1	2.14891e-19	-0.065133	0.288	0.42	ns
Strn4	2.15902e-19	-0.0563301	0.264	0.392	ns
Trappc12	2.20264e-19	-0.0580456	0.227	0.345	ns
Nom1	2.24533e-19	-0.0682096	0.192	0.299	ns
Ilf3	2.28654e-19	-0.118264	0.478	0.623	ns
Trim28	2.30663e-19	-0.145144	0.582	0.717	ns
Clspn	2.32706e-19	-0.11801	0.105	0.185	ns
Klhl5	2.35921e-19	-0.0925647	0.327	0.467	ns
Ncbp1	2.36721e-19	-0.109339	0.455	0.599	ns
Kcnn4	2.38179e-19	-0.0707794	0.045	0.102	ns
Tarsl2	2.42255e-19	-0.045535	0.057	0.121	ns
Lin7c	2.42695e-19	-0.0702468	0.335	0.472	ns
Rab35	2.50553e-19	-0.0828749	0.406	0.554	ns
Ttc7	2.5564e-19	-0.0257945	0.25	0.379	ns
Gatad2b	2.6766e-19	-0.104521	0.418	0.564	ns
Lrrc8b	2.71221e-19	-0.0742433	0.117	0.203	ns
Nadsyn1	2.76716e-19	-0.0465298	0.054	0.117	ns
Vcl	2.79312e-19	-0.0744222	0.13	0.217	ns
Usf2	2.8035e-19	-0.0772553	0.501	0.664	ns
Pcbd2	2.81208e-19	-0.0865492	0.243	0.363	ns
Mrps7	2.86367e-19	-0.0743176	0.27	0.396	ns
Sidt1	2.88466e-19	-0.0866223	0.242	0.36	ns
Ssr2	2.93294e-19	0.294016	0.742	0.766	WT
Cbfa2t3	2.96813e-19	-0.0743288	0.407	0.563	ns
Vps8	3.01276e-19	-0.0756035	0.086	0.161	ns
Arsb	3.09038e-19	-0.150091	0.817	0.906	ns
Arhgef5	3.11606e-19	-0.0449623	0.162	0.263	ns
Saraf	3.16556e-19	-0.110183	0.61	0.769	ns
Sh2b1	3.35371e-19	-0.0966931	0.122	0.209	ns
Carmil2	3.37972e-19	-0.0436326	0.221	0.338	ns
Smarce1	3.38846e-19	-0.0941617	0.412	0.565	ns
Abhd17c	3.49494e-19	-0.0536618	0.135	0.228	ns
Ccnb1	3.59145e-19	-0.136379	0.106	0.184	ns
Gpr174	3.78264e-19	-0.121012	0.348	0.486	ns
Dnajb12	3.81652e-19	-0.0761615	0.148	0.242	ns
Dcaf8	3.82333e-19	-0.0666146	0.347	0.489	ns
Sema4c	3.82419e-19	-0.0926776	0.358	0.497	ns
Cyth2	3.91621e-19	-0.112987	0.174	0.274	ns
BC035044	4.01273e-19	-0.0791566	0.113	0.198	ns
Slc14a1	4.05594e-19	-0.0893134	0.151	0.248	ns
Exosc7	4.0591e-19	-0.0599466	0.226	0.344	ns
Rtel1	4.20866e-19	-0.0620963	0.104	0.186	ns
Frg1	4.22162e-19	-0.111137	0.478	0.631	ns
Cwf19l1	4.32194e-19	-0.0456622	0.108	0.191	ns
Entr1	4.32899e-19	-0.0597542	0.2	0.31	ns
Slc35a3	4.32994e-19	-0.0573429	0.248	0.371	ns
Atad3a	4.7955e-19	-0.104814	0.341	0.476	ns
Huwe1	4.87726e-19	-0.13783	0.584	0.729	ns
Tmem214	4.89823e-19	-0.0685417	0.216	0.332	ns
Lage3	5.00941e-19	-0.0818573	0.307	0.442	ns
Usp32	5.14098e-19	-0.0713221	0.085	0.16	ns
Parvg	5.17571e-19	-0.153452	0.69	0.815	ns
Amd1	5.31637e-19	-0.0492103	0.182	0.289	ns
Ripor2	5.3464e-19	-0.0624077	0.207	0.317	ns
Gse1	5.44777e-19	-0.0602818	0.285	0.417	ns
Cherp	5.46301e-19	-0.0729898	0.314	0.455	ns
Gga3	5.74764e-19	-0.0683306	0.136	0.227	ns
Atad2b	5.80718e-19	-0.0793133	0.205	0.314	ns
Tiam2	5.8428e-19	-0.0677557	0.131	0.22	ns
Sos2	6.01633e-19	-0.122934	0.263	0.383	ns
Tnik	6.13493e-19	-0.0800053	0.27	0.393	ns
Wee1	6.32893e-19	-0.0605655	0.106	0.188	ns
Pan2	6.35451e-19	-0.0563608	0.102	0.183	ns
Parp3	6.38232e-19	-0.0959887	0.165	0.263	ns
Set	6.54195e-19	0.202939	0.917	0.929	ns
Slc25a45	6.58821e-19	-0.0848268	0.153	0.248	ns
P2ry10	6.60498e-19	-0.270322	0.615	0.731	Il21r-/-
Ptprj	6.61738e-19	-0.0680478	0.254	0.376	ns
Il17ra	6.8006e-19	-0.0656304	0.249	0.372	ns
Fadd	6.83271e-19	-0.0610488	0.084	0.158	ns
Poldip3	6.95543e-19	-0.0594221	0.352	0.495	ns
Kif2a	7.04173e-19	-0.116745	0.453	0.596	ns
Zbed4	7.06877e-19	-0.0668847	0.187	0.292	ns
Acp6	7.10788e-19	-0.0788651	0.118	0.203	ns
Timm23	7.11273e-19	-0.14696	0.63	0.749	ns
Itfg1	7.15433e-19	-0.0705262	0.36	0.502	ns
Tsnax	7.17331e-19	-0.0642643	0.229	0.345	ns
Cnot8	7.32602e-19	-0.0739091	0.269	0.396	ns
Unc93b1	7.57129e-19	-0.0905376	0.227	0.34	ns
Trim33	7.58328e-19	-0.0761579	0.347	0.486	ns
Card19	7.84476e-19	-0.0343264	0.219	0.336	ns
Cd160	7.91571e-19	-0.0483557	0.301	0.43	ns
Top3a	7.93698e-19	-0.0565461	0.058	0.121	ns
Melk	8.13005e-19	-0.080932	0.069	0.136	ns
Ndc80	8.14372e-19	-0.0873504	0.083	0.155	ns
Kmt5c	8.2134e-19	-0.0755818	0.165	0.266	ns
Tmem185b	8.49837e-19	-0.0677414	0.125	0.214	ns
Usp14	8.5736e-19	-0.128733	0.542	0.677	ns
Zfp653	8.61263e-19	-0.0645913	0.061	0.126	ns
Mrpl46	8.70144e-19	-0.0560941	0.198	0.307	ns
Vps29	9.15193e-19	-0.0804037	0.39	0.535	ns
Capza1	9.41333e-19	-0.127949	0.71	0.823	ns
Akr1b10	1.00143e-18	-0.0820314	0.123	0.21	ns
Zfand3	1.02904e-18	-0.0343277	0.262	0.388	ns
Polr2c	1.03532e-18	-0.0462206	0.204	0.315	ns
Ccp110	1.03578e-18	-0.0666298	0.066	0.132	ns
Plk4	1.04612e-18	-0.0898254	0.183	0.283	ns
Rab31	1.05747e-18	-0.0481816	0.084	0.158	ns
Brca1	1.06539e-18	-0.0787545	0.058	0.12	ns
Srm	1.06882e-18	-0.178458	0.468	0.596	ns
Gpr68	1.08758e-18	-0.0950728	0.258	0.379	ns
Usp7	1.09023e-18	-0.100154	0.528	0.683	ns
Rnf157	1.09082e-18	-0.0721713	0.154	0.252	ns
Qk	1.0984e-18	-0.106424	0.407	0.552	ns
Zcchc7	1.09934e-18	-0.13168	0.431	0.579	ns
Chn2	1.10344e-18	-0.0803786	0.395	0.539	ns
Rps15	1.11331e-18	-0.09655	0.975	0.988	ns
Bcor	1.11486e-18	-0.0567268	0.222	0.335	ns
Fsd1l	1.13516e-18	-0.064697	0.068	0.134	ns
Ccdc50	1.16286e-18	-0.127412	0.61	0.741	ns
Trim59	1.16743e-18	-0.0995702	0.22	0.33	ns
Sept11	1.17283e-18	-0.155021	0.78	0.865	ns
Stn1	1.18429e-18	-0.055776	0.207	0.317	ns
Abcd3	1.19615e-18	-0.0538724	0.126	0.215	ns
Prdm2	1.21085e-18	-0.089787	0.232	0.347	ns
Tmem126a	1.21911e-18	-0.0984792	0.537	0.677	ns
Zfand2b	1.23206e-18	-0.0348212	0.082	0.156	ns
Bcl9l	1.24674e-18	-0.0980659	0.126	0.211	ns
Mfap3	1.25078e-18	-0.0635926	0.195	0.3	ns
Ppp4r3a	1.25914e-18	-0.103105	0.501	0.646	ns
Zmym4	1.29299e-18	-0.110717	0.184	0.284	ns
Casp3	1.30908e-18	0.35549	0.708	0.715	WT
[truncated: 6,147 more rows]

## Sheet: Supplementary Data legend
	Description of Additional Supplementary Data Differential gene expression analysis of overall trNK cells and each individual trNK clusters between WT and Il21r-/- mice. Results are generated by the FindMarkers function from Seurat package using Wilcoxon Rank Sum test. The table contains columns for p value (p_val), average log2 fold change (avg_log2FC), expression percentage in WT (pct.1) and Il2…

## Sheet: trNK#1
Gene.Name	p_val	avg_log2FC	pct.1	pct.2	class
Rps5	1.77829e-162	-0.761547	0.983	0.999	Il21r-/-
Eef1a1	1.58071e-126	0.664381	0.992	0.995	WT
AW112010	7.77898e-104	0.773049	0.992	0.995	WT
Rps11	1.03642e-100	0.6412	0.991	0.994	WT
Rpl9	3.69966e-95	0.533018	0.993	0.995	WT
Tmsb4x	8.94501e-95	0.532087	1	1	WT
Rpl10	1.16048e-91	0.824642	0.953	0.929	WT
Gdpd3	3.06356e-89	-1.23713	0.009	0.323	Il21r-/-
Rpl15	1.04612e-79	1.05294	0.815	0.706	WT
Rps6	4.52579e-76	0.775404	0.917	0.872	WT
Rpl26	6.30352e-75	-0.614547	0.9	0.981	Il21r-/-
mt-Nd1	3.64645e-74	-0.422143	0.994	1	Il21r-/-
Tpt1	1.55024e-73	-0.390823	0.997	1	Il21r-/-
Rps29	3.42055e-71	-0.42162	0.991	0.999	Il21r-/-
Rps14	1.67302e-70	0.497896	0.997	0.995	WT
Ftl1	1.14514e-58	1.07502	0.657	0.426	WT
Mir703	2.03013e-56	-0.693848	0.204	0.55	Il21r-/-
Rplp0	8.63798e-54	-0.477127	0.953	0.99	Il21r-/-
mt-Td	5.99764e-52	-0.633122	0.163	0.485	Il21r-/-
Rps3	5.67899e-49	0.379562	0.996	0.993	WT
Rps20	4.5506e-48	-0.395406	0.986	0.998	Il21r-/-
Rpl5	6.29134e-47	0.391802	0.985	0.991	WT
Rpl35	1.87882e-46	0.580535	0.949	0.947	WT
Rps23	1.19613e-45	0.475545	0.973	0.977	WT
Tpt1-ps3	8.39797e-45	0.960324	0.533	0.293	WT
Rps24	8.9391e-44	-0.311171	0.992	0.999	Il21r-/-
Slc25a3	5.61911e-41	-0.474048	0.794	0.919	Il21r-/-
Rpl18-ps1	8.4346e-41	-0.535422	0.137	0.404	Il21r-/-
Cd52	1.44675e-39	0.408566	0.996	0.998	WT
Rpl17	5.6058e-39	0.321521	0.999	0.999	WT
Rps27a-ps2	7.27471e-39	0.882996	0.549	0.342	WT
Cdk2ap1	1.00494e-38	-0.575989	0.306	0.594	Il21r-/-
mt-Atp8	3.08814e-38	-0.568437	0.406	0.698	Il21r-/-
Bag6	1.1286e-37	-0.508509	0.204	0.493	Il21r-/-
Ccl5	1.17847e-36	1.63077	0.671	0.477	WT
Rpl35a-ps2	2.48418e-35	-0.48169	0.142	0.387	Il21r-/-
Rpl22	3.73035e-35	-0.379056	0.92	0.976	Il21r-/-
Rps27a	1.41338e-34	0.42155	0.961	0.967	WT
Srgn	2.85889e-33	0.484904	0.968	0.963	WT
Rpl38-ps2	2.72496e-32	0.607493	0.773	0.72	WT
Thy1	3.81853e-31	-0.547788	0.804	0.922	Il21r-/-
Rpl39-ps	9.06679e-31	0.815207	0.583	0.455	WT
Rps3a1	6.87267e-30	0.313111	0.986	0.993	WT
Fth1	7.54698e-30	0.489026	0.94	0.946	WT
Pxn	9.20761e-30	-0.478296	0.324	0.587	Il21r-/-
Tyrobp	9.5237e-30	0.394802	0.993	0.999	WT
Eif4a1	1.21938e-29	-0.523567	0.573	0.776	Il21r-/-
mt-Rnr1	1.44939e-29	-0.373615	0.948	0.995	Il21r-/-
Rpl10-ps3	3.04944e-29	-0.460584	0.418	0.673	Il21r-/-
Rpl9-ps6	4.61284e-29	-0.418903	0.285	0.55	Il21r-/-
Ptprc	5.28249e-29	-0.344928	0.962	0.997	Il21r-/-
Rpsa	2.57585e-27	0.36461	0.965	0.976	WT
Itgax	2.94179e-27	0.741954	0.815	0.773	WT
H2-Aa	3.43344e-27	-0.648809	0.178	0.406	Il21r-/-
Ptk2b	7.41843e-27	-0.47959	0.598	0.812	Il21r-/-
Fmnl1	1.08976e-26	-0.46396	0.559	0.784	Il21r-/-
Zfp36l2	5.37511e-26	-0.581282	0.798	0.947	Il21r-/-
Ptprcap	1.41538e-25	-0.378183	0.815	0.927	Il21r-/-
Rps12-ps9	2.96408e-25	-0.446596	0.319	0.551	Il21r-/-
Rpl18a-ps1	3.18054e-25	-0.272561	0.053	0.206	Il21r-/-
Tmsb10	4.21331e-25	-0.267057	0.994	0.998	Il21r-/-
Ptpn6	6.20368e-25	-0.521447	0.488	0.728	Il21r-/-
Eef2	6.70864e-25	-0.306594	0.933	0.981	Il21r-/-
Lyz2	1.16316e-24	-0.772888	0.117	0.305	Il21r-/-
Eef1b2	1.37044e-24	0.347998	0.963	0.971	WT
Ergic3	1.50856e-24	-0.465164	0.337	0.573	Il21r-/-
Hspa8	2.12453e-24	-0.380227	0.93	0.97	Il21r-/-
Rps2-ps10	2.20637e-24	-0.30447	0.091	0.267	Il21r-/-
Rpl37a	2.31962e-24	0.305507	0.99	0.997	WT
Vim	2.74547e-24	-0.495393	0.751	0.892	Il21r-/-
Rpl34	4.35431e-24	0.289104	0.99	0.998	WT
Sf3b6	7.18351e-24	-0.418755	0.39	0.621	Il21r-/-
Flii	9.08006e-24	-0.349047	0.193	0.408	Il21r-/-
Mrpl52	1.3829e-23	-0.40033	0.388	0.627	Il21r-/-
Arpc1b	2.11599e-23	-0.313765	0.896	0.973	Il21r-/-
Tpm4	2.80229e-23	-0.476801	0.506	0.713	Il21r-/-
Cotl1	2.86568e-23	-0.431778	0.76	0.881	Il21r-/-
Cnot1	3.80717e-23	-0.382598	0.257	0.49	Il21r-/-
Rps19	7.91893e-23	0.379741	0.937	0.938	WT
Rps21	1.01275e-22	-0.25405	0.953	0.994	Il21r-/-
Sipa1	1.09264e-22	-0.402405	0.529	0.764	Il21r-/-
Xcl1	1.90389e-22	-0.339003	0.765	0.92	Il21r-/-
Hspe1-rs1	2.78886e-22	0.576544	0.268	0.108	WT
Rps12-ps4	2.83396e-22	-0.312945	0.191	0.402	Il21r-/-
Slc20a1	4.74505e-22	-0.399458	0.279	0.508	Il21r-/-
C1qc	5.71973e-22	-0.531561	0.07	0.219	Il21r-/-
Ubc	8.15141e-22	-0.400111	0.946	0.992	Il21r-/-
Rpl13	1.02319e-21	-0.229801	0.981	0.999	ns
Cap1	1.03431e-21	-0.372869	0.664	0.846	Il21r-/-
Sun2	1.15107e-21	-0.416166	0.431	0.675	Il21r-/-
Fau	1.52318e-21	0.316938	0.974	0.984	WT
Rpl31-ps8	1.73405e-21	-0.372423	0.564	0.748	Il21r-/-
Actb	1.83684e-21	0.305392	1	1	WT
Gzmb	2.41211e-21	0.64547	0.936	0.881	WT
Tspo	2.50716e-21	0.619281	0.651	0.592	WT
C1qb	6.26904e-21	-0.623378	0.097	0.254	Il21r-/-
Hspe1	8.55295e-21	0.578946	0.777	0.73	WT
Tapt1	1.46808e-20	-0.364847	0.136	0.311	Il21r-/-
Ndufa8	2.93812e-20	-0.30519	0.257	0.473	Il21r-/-
Anxa6	3.9457e-20	-0.418238	0.635	0.805	Il21r-/-
Rpl13a-ps1	5.58485e-20	-0.347911	0.16	0.342	Il21r-/-
Ly6e	6.16477e-20	0.282268	0.982	0.993	WT
Lcp1	6.29226e-20	-0.266163	0.961	0.975	Il21r-/-
Ppp1ca	6.58996e-20	0.416437	0.83	0.817	WT
Ifitm10	1.02997e-19	-0.386096	0.23	0.431	Il21r-/-
Dhrs3	2.68263e-19	-0.373742	0.041	0.156	Il21r-/-
Atp5j2	2.92306e-19	-0.356314	0.477	0.686	Il21r-/-
Rpl41	3.45989e-19	-0.238733	0.991	0.999	ns
Mbnl1	3.97628e-19	-0.306811	0.9	0.974	Il21r-/-
Anapc5	4.08931e-19	-0.346149	0.242	0.444	Il21r-/-
Rpl7	4.16064e-19	-0.234388	0.954	0.985	ns
Rps18-ps3	4.86276e-19	-0.303922	0.271	0.481	Il21r-/-
Esyt1	5.08975e-19	-0.347186	0.706	0.87	Il21r-/-
Ifi47	5.30838e-19	-0.397768	0.431	0.646	Il21r-/-
Clec2d	5.34091e-19	0.622782	0.688	0.612	WT
Pglyrp1	7.23853e-19	0.577483	0.716	0.691	WT
Actg1	1.08506e-18	-0.319897	0.994	0.999	Il21r-/-
Eif4g2	1.54819e-18	-0.30981	0.787	0.899	Il21r-/-
Rps15a-ps5	1.58051e-18	0.564452	0.354	0.2	WT
Rps15a-ps4	1.79359e-18	0.417703	0.171	0.048	WT
Klhl6	2.33734e-18	-0.290127	0.158	0.332	Il21r-/-
Sulf2	2.43785e-18	-0.388043	0.498	0.703	Il21r-/-
Ifi30	3.01936e-18	-0.313832	0.108	0.256	Il21r-/-
Dock2	3.18877e-18	-0.314159	0.446	0.67	Il21r-/-
Rps15-ps2	3.33689e-18	0.590489	0.324	0.184	WT
Eno1b	3.3718e-18	-0.267465	0.14	0.303	Il21r-/-
Rpl27-ps3	4.30958e-18	-0.264713	0.091	0.235	Il21r-/-
Snrpert	5.26984e-18	0.547122	0.274	0.135	WT
Arhgdib	6.5556e-18	0.335336	0.925	0.938	WT
Traf7	6.77277e-18	-0.291621	0.134	0.293	Il21r-/-
Flna	8.25966e-18	-0.359881	0.457	0.654	Il21r-/-
Lcp2	8.57836e-18	-0.378178	0.392	0.608	Il21r-/-
Myl6	1.01694e-17	0.282855	0.975	0.983	WT
Rps13-ps2	1.35146e-17	-0.323977	0.678	0.841	Il21r-/-
mt-Co1	1.39194e-17	0.194353	0.998	1	ns
Dock10	1.7131e-17	-0.352799	0.453	0.682	Il21r-/-
Inpp5b	1.8578e-17	-0.309229	0.159	0.324	Il21r-/-
Ier5	2.26748e-17	-0.389537	0.513	0.723	Il21r-/-
Snrpb	2.35282e-17	-0.351411	0.585	0.76	Il21r-/-
Man2b1	2.63226e-17	-0.293545	0.242	0.441	Il21r-/-
Wdfy1	2.75269e-17	0.527512	0.384	0.236	WT
Zfpm1	3.47419e-17	-0.303718	0.128	0.284	Il21r-/-
Gas7	3.67124e-17	-0.375964	0.321	0.523	Il21r-/-
AI506816	4.21693e-17	-0.416865	0.334	0.525	Il21r-/-
Prkd2	5.13432e-17	-0.294811	0.218	0.407	Il21r-/-
Sidt2	5.51003e-17	-0.228925	0.247	0.454	ns
Fhl2	5.85652e-17	-0.346622	0.252	0.437	Il21r-/-
Akr1b3	7.51179e-17	-0.313714	0.415	0.628	Il21r-/-
Lax1	8.16637e-17	-0.322181	0.511	0.727	Il21r-/-
Rac2	8.18815e-17	-0.234578	0.96	0.99	ns
Ifnar1	8.59562e-17	-0.346687	0.246	0.435	Il21r-/-
Lrp10	9.23359e-17	-0.318977	0.305	0.511	Il21r-/-
Pes1	1.03291e-16	-0.251505	0.154	0.318	Il21r-/-
Rftn1	1.2383e-16	-0.297174	0.19	0.366	Il21r-/-
Rfc2	1.33059e-16	-0.301303	0.362	0.569	Il21r-/-
Cggbp1	1.67977e-16	-0.351848	0.354	0.555	Il21r-/-
Aco2	1.78369e-16	-0.282883	0.296	0.499	Il21r-/-
Cfp	2.23632e-16	-0.324595	0.022	0.109	Il21r-/-
Rps26-ps1	2.2656e-16	0.5292	0.662	0.637	WT
Rbl2	3.82835e-16	-0.320673	0.356	0.565	Il21r-/-
Cyth4	4.11876e-16	-0.292711	0.499	0.72	Il21r-/-
Vars	4.33603e-16	-0.305327	0.33	0.542	Il21r-/-
H2-Ab1	4.49885e-16	-0.528398	0.216	0.402	Il21r-/-
Actl6a	4.61692e-16	-0.23548	0.208	0.39	ns
Itch	5.08819e-16	-0.307306	0.285	0.476	Il21r-/-
Erbin	5.15665e-16	-0.312614	0.29	0.492	Il21r-/-
Rassf5	5.67389e-16	-0.302591	0.421	0.63	Il21r-/-
H2-Eb1	5.78577e-16	-0.458585	0.134	0.285	Il21r-/-
Trip12	6.17801e-16	-0.349703	0.426	0.627	Il21r-/-
Ddx5	6.74589e-16	-0.253977	0.953	0.991	Il21r-/-
Selenon	6.92751e-16	-0.341703	0.29	0.473	Il21r-/-
Hvcn1	7.10747e-16	-0.358778	0.176	0.338	Il21r-/-
Rpl18a	7.45415e-16	-0.207551	0.97	0.993	ns
Nsd1	8.01639e-16	-0.316636	0.312	0.507	Il21r-/-
Ppp2r1a	8.21384e-16	-0.273979	0.438	0.642	Il21r-/-
Fmnl3	1.01169e-15	-0.164518	0.087	0.22	ns
Rpl17-ps10	1.02888e-15	0.432525	0.215	0.09	WT
Setd2	1.25624e-15	-0.357041	0.257	0.443	Il21r-/-
Tpm3-rs7	1.47902e-15	-0.234653	0.225	0.41	ns
Dctn1	1.8299e-15	-0.267149	0.163	0.324	Il21r-/-
Chst11	2.0084e-15	-0.217385	0.165	0.33	ns
Rasa3	2.05506e-15	-0.267074	0.157	0.315	Il21r-/-
Flot1	2.16106e-15	-0.270318	0.132	0.281	Il21r-/-
Macf1	2.23547e-15	-0.321645	0.63	0.816	Il21r-/-
Aurkaip1	2.29338e-15	-0.285329	0.251	0.439	Il21r-/-
Lmnb1	2.4645e-15	-0.251698	0.152	0.307	Il21r-/-
Rbm3	2.61919e-15	-0.320718	0.711	0.82	Il21r-/-
Eif3c	3.13909e-15	-0.361748	0.568	0.748	Il21r-/-
Arl6ip1	3.19169e-15	0.425059	0.798	0.783	WT
Nup205	4.03493e-15	-0.198846	0.116	0.257	ns
Ppme1	4.98009e-15	-0.223187	0.13	0.273	ns
Klrk1	5.49558e-15	-0.324491	0.753	0.911	Il21r-/-
Hopx	6.20883e-15	0.446057	0.779	0.771	WT
Srebf1	6.49803e-15	-0.217993	0.169	0.331	ns
Zfas1	7.07932e-15	0.574272	0.573	0.491	WT
Skil	7.12101e-15	-0.300485	0.313	0.509	Il21r-/-
Nlrc3	8.33981e-15	-0.304624	0.28	0.468	Il21r-/-
Kdm3a	9.3069e-15	-0.266325	0.091	0.215	Il21r-/-
Uqcr10	9.46217e-15	-0.225409	0.269	0.458	ns
Ski	9.9428e-15	-0.263635	0.192	0.36	Il21r-/-
Pepd	1.00989e-14	-0.231939	0.13	0.273	ns
Iqgap1	1.09158e-14	-0.307641	0.755	0.914	Il21r-/-
Crlf2	1.12225e-14	-0.257985	0.214	0.389	Il21r-/-
Ppp6r3	1.20032e-14	-0.25469	0.196	0.364	Il21r-/-
Apoe	1.22115e-14	-0.490978	0.182	0.344	Il21r-/-
Dgkz	1.24064e-14	-0.261702	0.24	0.419	Il21r-/-
Scaf8	1.3451e-14	-0.252981	0.18	0.338	Il21r-/-
Rpl17-ps8	1.36754e-14	-0.21285	0.097	0.228	ns
Calm1	1.43764e-14	0.31737	0.92	0.924	WT
Topbp1	1.60685e-14	-0.231137	0.144	0.293	ns
Heatr1	1.75595e-14	-0.218959	0.141	0.285	ns
Csf1r	1.87616e-14	-0.395529	0.044	0.14	Il21r-/-
Sh2d3c	1.98487e-14	-0.314532	0.333	0.522	Il21r-/-
Rps15a-ps6	2.01389e-14	-0.296156	0.561	0.754	Il21r-/-
S100a10	2.06934e-14	0.373624	0.897	0.921	WT
Rps10-ps1	2.11706e-14	-0.251475	0.249	0.427	Il21r-/-
Rpl36al	2.25516e-14	-0.194788	0.09	0.213	ns
Rasal3	2.26439e-14	-0.235445	0.399	0.616	ns
Ptpn1	2.41569e-14	-0.280067	0.323	0.518	Il21r-/-
Paxbp1	2.7276e-14	-0.23969	0.129	0.27	ns
Pip4k2b	2.7952e-14	-0.250296	0.228	0.403	Il21r-/-
Adprh	2.82934e-14	-0.225558	0.196	0.364	ns
Klre1	3.26896e-14	0.311396	0.921	0.947	WT
D8Ertd738e	3.28859e-14	-0.257411	0.417	0.605	Il21r-/-
Uba1	3.30572e-14	-0.303221	0.623	0.779	Il21r-/-
Klra4	3.35192e-14	-0.356086	0.685	0.833	Il21r-/-
Cnppd1	3.85228e-14	-0.279897	0.277	0.468	Il21r-/-
Pmf1	3.92114e-14	-0.232135	0.152	0.299	ns
Aldoa	4.27262e-14	-0.280638	0.778	0.876	Il21r-/-
Arhgef1	4.87321e-14	-0.304892	0.657	0.854	Il21r-/-
Gstp-ps	5.25284e-14	-0.164279	0.091	0.215	ns
Eef1akmt1	5.36746e-14	-0.177866	0.059	0.165	ns
Parp2	5.40814e-14	-0.197742	0.114	0.248	ns
Chst12	5.4575e-14	-0.262451	0.323	0.513	Il21r-/-
Csk	5.66582e-14	-0.272685	0.397	0.597	Il21r-/-
Nadk	5.6988e-14	-0.235848	0.16	0.311	ns
mt-Ts1	5.74959e-14	-0.198923	0.059	0.164	ns
Pea15a	5.86394e-14	-0.271126	0.242	0.415	Il21r-/-
Paxip1	5.87759e-14	-0.154211	0.062	0.169	ns
Nup214	5.89431e-14	-0.215026	0.102	0.229	ns
Cse1l	6.62016e-14	-0.170482	0.141	0.287	ns
Nsfl1c	6.8595e-14	-0.269297	0.231	0.399	Il21r-/-
Prrc2a	7.17685e-14	-0.23399	0.278	0.457	ns
Arid5a	7.18711e-14	-0.289008	0.166	0.312	Il21r-/-
Chd8	7.44802e-14	-0.266534	0.3	0.482	Il21r-/-
Clasp2	7.62487e-14	-0.133553	0.085	0.206	ns
Anapc4	8.82207e-14	-0.244475	0.149	0.291	ns
Pgm1	9.13792e-14	-0.215447	0.082	0.199	ns
Cytip	9.47283e-14	-0.281429	0.42	0.612	Il21r-/-
Supt5	1.02815e-13	-0.232563	0.218	0.383	ns
Ddx23	1.04712e-13	-0.160287	0.055	0.157	ns
Hip1	1.07559e-13	-0.297346	0.105	0.229	Il21r-/-
Gls	1.17565e-13	-0.376777	0.412	0.592	Il21r-/-
Pnp	1.37733e-13	-0.250811	0.284	0.465	Il21r-/-
Nin	1.39531e-13	-0.26533	0.197	0.358	Il21r-/-
Ldb1	1.45238e-13	-0.274261	0.313	0.5	Il21r-/-
Rpl15-ps3	1.56736e-13	-0.11151	0.027	0.108	ns
Dock11	1.5718e-13	-0.270719	0.221	0.388	Il21r-/-
Top2b	1.58626e-13	-0.255749	0.439	0.637	Il21r-/-
Ilk	1.61734e-13	-0.246379	0.321	0.511	ns
Emid1	1.62474e-13	-0.295971	0.398	0.58	Il21r-/-
Mars	1.64008e-13	-0.205364	0.095	0.219	ns
Igkc	1.75455e-13	-0.404917	0.036	0.121	Il21r-/-
Ncoa6	1.78405e-13	-0.229669	0.096	0.217	ns
Zfp598	2.14401e-13	-0.237481	0.218	0.386	ns
Rpl32	2.26015e-13	-0.176617	0.982	0.995	ns
Rasl12	2.33798e-13	-0.208343	0.132	0.268	ns
Klra9	2.33855e-13	0.839331	0.445	0.318	WT
Stk24	2.39345e-13	-0.256814	0.519	0.713	Il21r-/-
Phgdh	2.95828e-13	-0.232607	0.15	0.292	ns
Khdrbs1	2.96253e-13	-0.283903	0.485	0.668	Il21r-/-
Dazap1	2.99587e-13	-0.218357	0.306	0.493	ns
Rpl3-ps1	3.16567e-13	0.555362	0.455	0.363	WT
Ubl5	3.20632e-13	-0.277792	0.669	0.815	Il21r-/-
Eif4g3	3.26464e-13	-0.252157	0.436	0.633	Il21r-/-
Cpsf1	3.38837e-13	-0.181727	0.15	0.293	ns
Gpaa1	3.50126e-13	-0.240874	0.226	0.39	ns
Smg1	3.57542e-13	-0.248991	0.401	0.596	ns
Inpp5d	3.82901e-13	-0.217824	0.36	0.556	ns
Ccl4	4.18368e-13	1.32172	0.393	0.269	WT
Scaf11	4.23362e-13	-0.331529	0.444	0.63	Il21r-/-
Capns1	4.33545e-13	-0.256453	0.59	0.754	Il21r-/-
Dnmt1	4.85344e-13	-0.254071	0.194	0.344	Il21r-/-
Nfatc2	4.91524e-13	-0.221898	0.095	0.213	ns
Sf3a2	4.9181e-13	-0.178808	0.141	0.281	ns
Gtf2i	4.92507e-13	-0.22462	0.232	0.405	ns
Rps6ka3	5.08812e-13	-0.267854	0.412	0.597	Il21r-/-
Ywhaz	5.14834e-13	0.312178	0.877	0.912	WT
Med15	5.26108e-13	-0.220853	0.196	0.351	ns
Timm10b	5.34452e-13	-0.208274	0.114	0.241	ns
Stat4	5.41116e-13	-0.245477	0.352	0.543	ns
Cc2d1b	5.41494e-13	-0.196132	0.121	0.251	ns
Cox8a	5.56351e-13	0.298131	0.897	0.907	WT
Gpr132	5.81526e-13	-0.434731	0.261	0.419	Il21r-/-
Ap2b1	6.02426e-13	-0.25545	0.367	0.553	Il21r-/-
Prkcsh	6.06035e-13	-0.257149	0.182	0.332	Il21r-/-
H2afj	6.28161e-13	-0.209169	0.329	0.514	ns
Tigit	6.33376e-13	0.577377	0.321	0.203	WT
Ubb	6.46961e-13	-0.215303	0.976	0.998	ns
Setx	6.84522e-13	-0.317917	0.277	0.444	Il21r-/-
Uvrag	7.17795e-13	-0.248243	0.137	0.271	ns
Arhgef6	7.28509e-13	-0.257909	0.256	0.426	Il21r-/-
Tln1	7.73482e-13	-0.268125	0.787	0.91	Il21r-/-
C1qa	8.30299e-13	-0.283084	0.038	0.122	Il21r-/-
Uqcrh	8.42673e-13	0.336525	0.845	0.862	WT
Clta	8.46667e-13	-0.268383	0.575	0.752	Il21r-/-
Itm2b	8.51175e-13	0.280274	0.961	0.974	WT
Nup88	9.57692e-13	-0.168485	0.159	0.304	ns
Ccnl2	9.65822e-13	-0.253132	0.353	0.546	Il21r-/-
Emc4	1.00374e-12	-0.200305	0.145	0.283	ns
Atp5k	1.0254e-12	-0.292565	0.475	0.65	Il21r-/-
Ranbp2	1.04121e-12	-0.257774	0.268	0.43	Il21r-/-
Sumo2	1.04739e-12	0.423946	0.764	0.775	WT
Ndufa5	1.04799e-12	-0.166518	0.165	0.315	ns
Ccdc124	1.07456e-12	-0.170319	0.118	0.244	ns
Gna13	1.12887e-12	-0.266156	0.312	0.499	Il21r-/-
Ankrd44	1.19575e-12	-0.2045	0.408	0.603	ns
Dnm1l	1.24039e-12	-0.246654	0.217	0.371	ns
Ivns1abp	1.28665e-12	-0.244517	0.423	0.613	ns
Ppp1r12c	1.31901e-12	-0.173693	0.189	0.344	ns
Rabep2	1.39072e-12	-0.179099	0.067	0.169	ns
Pmepa1	1.43461e-12	-0.161679	0.145	0.285	ns
Mcm4	1.45618e-12	-0.300748	0.21	0.358	Il21r-/-
Stag2	1.52333e-12	-0.244643	0.372	0.564	ns
Id2	1.73618e-12	0.376482	0.935	0.921	WT
Cdc42se2	1.77257e-12	-0.282669	0.265	0.428	Il21r-/-
Rpp21	1.9603e-12	-0.187057	0.196	0.35	ns
Mybbp1a	1.96844e-12	-0.268265	0.274	0.439	Il21r-/-
Mvb12b	2.11627e-12	-0.253351	0.15	0.287	Il21r-/-
Arhgap25	2.16613e-12	-0.226633	0.219	0.379	ns
Rpl7a	2.22055e-12	0.272354	0.888	0.918	WT
Immt	2.23015e-12	-0.239025	0.222	0.379	ns
Emb	2.59621e-12	-0.256913	0.224	0.381	Il21r-/-
Rpl11	2.66026e-12	0.254963	0.942	0.968	WT
Sptbn1	2.85751e-12	-0.248917	0.383	0.566	ns
Arrdc3	3.01823e-12	-0.291181	0.091	0.2	Il21r-/-
Rpl10a-ps1	3.01928e-12	-0.266501	0.396	0.57	Il21r-/-
Cenpx	3.10422e-12	-0.246572	0.293	0.468	ns
Jun	3.13347e-12	-0.402365	0.705	0.863	Il21r-/-
Stip1	3.19306e-12	-0.243516	0.348	0.521	ns
Abhd12	3.32282e-12	-0.168586	0.144	0.28	ns
Kpnb1	3.33846e-12	-0.220811	0.447	0.633	ns
Azin1	3.55546e-12	-0.204223	0.296	0.474	ns
Necap2	3.59123e-12	-0.197355	0.227	0.386	ns
Bub3	3.70024e-12	-0.174839	0.253	0.428	ns
Myl12b	3.73564e-12	-0.201895	0.195	0.347	ns
Exoc7	3.90954e-12	-0.177656	0.081	0.189	ns
Ndufb7	4.0142e-12	-0.235494	0.312	0.491	ns
Spp1	4.14477e-12	0.728463	0.695	0.645	WT
Atr	4.33147e-12	-0.239359	0.128	0.252	ns
Exoc6	4.41249e-12	-0.201595	0.146	0.279	ns
Atp13a3	4.75216e-12	-0.189759	0.107	0.224	ns
Sell	4.82898e-12	-0.477557	0.201	0.34	Il21r-/-
Eif4b	4.86178e-12	-0.21871	0.661	0.822	ns
Cracr2a	4.86379e-12	-0.243112	0.137	0.263	ns
Ighm	5.02956e-12	-0.305767	0.555	0.723	Il21r-/-
Fcer1g	5.25399e-12	0.225185	0.997	0.997	ns
Rpl17-ps5	5.27625e-12	-0.15734	0.092	0.205	ns
Usp38	5.3781e-12	-0.26958	0.174	0.314	Il21r-/-
Pcif1	5.72723e-12	-0.213629	0.191	0.339	ns
Paics	5.74917e-12	-0.289631	0.418	0.58	Il21r-/-
Son	6.39649e-12	-0.258756	0.624	0.797	Il21r-/-
Spop	6.47259e-12	-0.224977	0.289	0.46	ns
Rpl6	6.4974e-12	-0.173602	0.974	0.992	ns
Slc25a39	7.09465e-12	-0.232614	0.292	0.466	ns
Ech1	7.86716e-12	-0.251105	0.417	0.592	Il21r-/-
Rpl23a	7.96631e-12	-0.176958	0.975	0.992	ns
Myo1f	8.54196e-12	-0.242986	0.532	0.717	ns
Sec31a	9.52915e-12	-0.225228	0.295	0.462	ns
Ttc39b	9.88888e-12	-0.205271	0.251	0.415	ns
Gzmd	1.00062e-11	0.658939	0.768	0.756	WT
Nek6	1.01061e-11	-0.179919	0.133	0.262	ns
Zzef1	1.01135e-11	-0.26834	0.197	0.336	Il21r-/-
Psmc4	1.02211e-11	-0.231622	0.253	0.411	ns
Anapc1	1.07245e-11	-0.209133	0.173	0.311	ns
Dgkd	1.14285e-11	-0.25249	0.233	0.389	Il21r-/-
Mtap	1.14973e-11	-0.211357	0.183	0.324	ns
Atp5j	1.1508e-11	0.492514	0.574	0.522	WT
Rps28	1.16359e-11	-0.159453	0.98	0.997	ns
Lmna	1.1978e-11	-0.20519	0.069	0.167	ns
Mcm7	1.19971e-11	-0.252806	0.133	0.255	Il21r-/-
Ptpn9	1.21883e-11	-0.172236	0.142	0.273	ns
AB124611	1.22201e-11	-0.176159	0.217	0.374	ns
Baz2a	1.25594e-11	-0.22575	0.239	0.392	ns
Ppm1j	1.41754e-11	-0.209641	0.227	0.382	ns
Sla	1.50501e-11	-0.274558	0.34	0.519	Il21r-/-
Srm	1.564e-11	-0.216124	0.187	0.33	ns
Dap	1.58743e-11	-0.316728	0.522	0.692	Il21r-/-
Abce1	1.64457e-11	-0.233049	0.229	0.381	ns
Grn	1.66295e-11	-0.238261	0.23	0.382	ns
Fbl	1.82496e-11	-0.221091	0.329	0.497	ns
Nmt1	1.8509e-11	-0.198539	0.286	0.457	ns
Fndc3a	1.90815e-11	-0.225478	0.265	0.422	ns
Golm1	1.90842e-11	-0.187407	0.18	0.324	ns
Antxr2	1.95853e-11	-0.160745	0.047	0.13	ns
Mast3	1.9828e-11	-0.190767	0.128	0.249	ns
Cox6a1	2.0607e-11	-0.21675	0.753	0.871	ns
Prmt1	2.10831e-11	-0.228177	0.384	0.553	ns
Tuba1b	2.19402e-11	-0.359484	0.488	0.644	Il21r-/-
Rpsa-ps5	2.20368e-11	0.519137	0.454	0.378	WT
Hhex	2.37242e-11	-0.187278	0.204	0.352	ns
Ssh2	2.40483e-11	-0.243284	0.127	0.247	ns
Ptcd2	2.42981e-11	-0.173275	0.08	0.183	ns
Dazap2	2.5728e-11	-0.247258	0.748	0.903	ns
Prpf8	2.66978e-11	-0.193192	0.367	0.548	ns
Ndufs1	2.80702e-11	-0.223505	0.204	0.35	ns
Hmox2	2.8852e-11	-0.18841	0.106	0.217	ns
Api5	2.98192e-11	-0.243562	0.301	0.461	ns
Dusp1	3.08186e-11	-0.382829	0.38	0.541	Il21r-/-
Fryl	3.10215e-11	-0.247766	0.374	0.545	ns
Tasor2	3.10738e-11	-0.251637	0.132	0.252	Il21r-/-
Aqr	3.27425e-11	-0.148149	0.146	0.276	ns
Ddx54	3.32582e-11	-0.202307	0.172	0.31	ns
Naf1	3.35816e-11	-0.192117	0.092	0.2	ns
Kif21b	3.4013e-11	-0.269169	0.252	0.403	Il21r-/-
Ten1	3.47926e-11	-0.173294	0.132	0.254	ns
Arfgef2	3.51938e-11	-0.118052	0.064	0.158	ns
Klhdc2	3.54974e-11	-0.214834	0.139	0.261	ns
Dpm3	3.55715e-11	-0.195574	0.179	0.318	ns
Elp2	3.92111e-11	-0.186153	0.216	0.365	ns
Prkcd	4.07288e-11	-0.279457	0.103	0.209	Il21r-/-
Spg7	4.18638e-11	-0.176133	0.14	0.265	ns
Msl2	4.20487e-11	-0.28768	0.251	0.402	Il21r-/-
Ddt	4.29686e-11	-0.202067	0.096	0.201	ns
Irs2	4.44933e-11	-0.245555	0.076	0.173	ns
Ergic2	4.53306e-11	-0.139158	0.236	0.4	ns
Itgam	4.64027e-11	0.574849	0.229	0.125	WT
Fam49b	4.85894e-11	-0.225103	0.628	0.793	ns
Puf60	4.94416e-11	-0.199692	0.427	0.601	ns
Klhl9	5.22857e-11	-0.219157	0.172	0.303	ns
Map4	5.23057e-11	-0.217364	0.245	0.395	ns
Tut4	5.80046e-11	-0.263061	0.366	0.539	Il21r-/-
Hsd17b4	5.84741e-11	-0.181139	0.122	0.238	ns
Sdr39u1	5.85937e-11	-0.2306	0.174	0.303	ns
Svil	6.02522e-11	-0.212407	0.103	0.211	ns
Nsun2	6.0382e-11	-0.261967	0.334	0.493	Il21r-/-
Marc2	6.10099e-11	-0.181229	0.268	0.436	ns
Gpi1	6.24157e-11	-0.239535	0.616	0.77	ns
Fam120b	6.26506e-11	-0.212888	0.174	0.308	ns
Atox1	6.35173e-11	-0.251343	0.324	0.493	Il21r-/-
Ist1	6.40661e-11	-0.189614	0.282	0.442	ns
Pdia3	6.46456e-11	-0.248488	0.712	0.825	ns
Rnf19b	6.63938e-11	-0.242788	0.127	0.243	ns
Ncoa2	6.90206e-11	-0.207543	0.133	0.253	ns
Rpl37	6.94114e-11	-0.147448	0.982	0.994	ns
Ngdn	7.11796e-11	-0.151765	0.176	0.312	ns
Xpo6	7.19925e-11	-0.247253	0.193	0.328	ns
Erap1	7.67802e-11	-0.21809	0.35	0.521	ns
Wdr18	7.88274e-11	-0.0921959	0.079	0.18	ns
Arhgap9	7.93141e-11	-0.287877	0.622	0.791	Il21r-/-
Ctsb	8.06752e-11	-0.532603	0.57	0.711	Il21r-/-
Ccdc86	8.50954e-11	-0.205446	0.125	0.24	ns
Cad	8.57651e-11	-0.189198	0.163	0.296	ns
Srrm2	8.59285e-11	-0.277241	0.698	0.841	Il21r-/-
Rmnd5b	8.72391e-11	-0.196741	0.179	0.312	ns
Fgl2	8.89718e-11	0.62635	0.704	0.685	WT
Itga2	9.79959e-11	-0.253444	0.122	0.235	Il21r-/-
Cul1	1.05521e-10	-0.162641	0.251	0.404	ns
Nxt1	1.05822e-10	-0.199992	0.09	0.191	ns
Mfsd14a	1.1348e-10	-0.175337	0.128	0.246	ns
Wdr82	1.13677e-10	-0.182258	0.216	0.363	ns
Atp5mpl	1.1621e-10	-0.230423	0.538	0.703	ns
Thap12	1.18697e-10	-0.143223	0.121	0.238	ns
Usp12	1.18828e-10	-0.192148	0.093	0.196	ns
Kpna3	1.30748e-10	-0.205088	0.223	0.365	ns
Cd44	1.31285e-10	-0.239832	0.221	0.363	ns
Tmbim6	1.34327e-10	-0.215527	0.8	0.926	ns
Jak1	1.38192e-10	-0.256571	0.826	0.95	Il21r-/-
Ssrp1	1.3952e-10	-0.237181	0.495	0.651	ns
Ripk3	1.4385e-10	-0.182603	0.071	0.162	ns
Suclg1	1.44494e-10	-0.228101	0.323	0.485	ns
S100a6	1.47339e-10	0.3337	0.909	0.883	WT
Pnpla2	1.52839e-10	-0.207861	0.225	0.371	ns
Rnf43	1.53925e-10	-0.195981	0.196	0.335	ns
Ubac2	1.56133e-10	-0.21298	0.27	0.427	ns
C1qbp	1.56148e-10	-0.204434	0.249	0.391	ns
Pmpca	1.62962e-10	-0.171951	0.157	0.285	ns
Ighd	1.70876e-10	-0.217398	0.049	0.129	ns
Abcb9	1.70935e-10	-0.157977	0.167	0.301	ns
Mcm3	1.71692e-10	-0.272285	0.145	0.262	Il21r-/-
Arhgap18	1.74094e-10	-0.195068	0.224	0.368	ns
Frmd8	1.75361e-10	-0.204812	0.212	0.348	ns
Dmac2	1.75854e-10	-0.187204	0.127	0.243	ns
Acly	1.78879e-10	-0.144859	0.32	0.484	ns
Trpv2	1.80051e-10	-0.184489	0.11	0.217	ns
Rps8-ps4	1.82271e-10	-0.116596	0.129	0.247	ns
Atl3	1.86244e-10	-0.220562	0.282	0.437	ns
Rps17	1.87544e-10	-0.185372	0.921	0.965	ns
Nap1l4	1.89177e-10	-0.217113	0.406	0.57	ns
U2af1	1.89288e-10	-0.199451	0.297	0.458	ns
Gpx4	1.90428e-10	0.525695	0.347	0.249	WT
Mthfd1	1.90597e-10	-0.177922	0.131	0.246	ns
Smad7	1.94523e-10	-0.276473	0.2	0.332	Il21r-/-
Mbtps1	1.95522e-10	-0.178851	0.161	0.287	ns
Edem2	1.96354e-10	-0.168993	0.116	0.228	ns
Rcc2	2.03674e-10	-0.203955	0.241	0.388	ns
Gas5	2.06164e-10	0.342082	0.787	0.786	WT
Gps1	2.08517e-10	-0.151031	0.211	0.352	ns
Huwe1	2.10088e-10	-0.26444	0.4	0.564	Il21r-/-
Nubp2	2.10834e-10	-0.145955	0.148	0.275	ns
Patl1	2.14673e-10	-0.198199	0.174	0.302	ns
Tcf7	2.27899e-10	-0.280686	0.312	0.467	Il21r-/-
Fermt3	2.32425e-10	-0.262441	0.525	0.693	Il21r-/-
Mcm6	2.34666e-10	-0.334554	0.304	0.445	Il21r-/-
Pnrc1	2.34783e-10	-0.239492	0.569	0.762	ns
Arhgef18	2.38699e-10	-0.218655	0.084	0.178	ns
Kcnip3	2.44873e-10	-0.227126	0.143	0.262	ns
Sema4a	2.48025e-10	-0.229743	0.672	0.836	ns
Uggt1	2.5143e-10	-0.198468	0.219	0.364	ns
Vps39	2.5889e-10	-0.162582	0.084	0.181	ns
Rev3l	2.6964e-10	-0.222947	0.132	0.245	ns
Spag7	2.7206e-10	-0.216479	0.243	0.386	ns
Pold1	2.76223e-10	-0.14289	0.114	0.225	ns
Pdcd5	2.79652e-10	-0.166037	0.176	0.31	ns
Ubr5	2.8959e-10	-0.194951	0.223	0.366	ns
Zfp827	2.97942e-10	-0.163341	0.074	0.166	ns
Plaat3	3.12003e-10	-0.190294	0.605	0.756	ns
Epb41	3.14895e-10	-0.21876	0.21	0.35	ns
Nrd1	3.15337e-10	-0.158768	0.279	0.436	ns
Gzma	3.26986e-10	1.51453	0.431	0.349	WT
Gzmc	3.28461e-10	0.700122	0.78	0.762	WT
Ngrn	3.30059e-10	-0.141877	0.075	0.169	ns
Rnf4	3.31277e-10	-0.19436	0.39	0.564	ns
Cndp2	3.35399e-10	-0.158094	0.224	0.372	ns
Brf1	3.36398e-10	-0.156501	0.119	0.227	ns
Vps37b	3.50941e-10	-0.454172	0.693	0.811	Il21r-/-
Rps6-ps1	3.56951e-10	-0.163371	0.081	0.176	ns
Mcm2	3.60031e-10	-0.232314	0.143	0.257	ns
Dennd4c	3.6205e-10	-0.168307	0.146	0.265	ns
Kat6a	3.67068e-10	-0.209875	0.318	0.477	ns
Oaz1	3.72683e-10	-0.188842	0.852	0.936	ns
Echs1	3.80138e-10	-0.132625	0.141	0.262	ns
Psme2	3.89882e-10	0.50781	0.526	0.485	WT
Ppie	3.9172e-10	-0.149739	0.069	0.158	ns
Pcsk7	3.94507e-10	-0.218598	0.09	0.186	ns
Psma5	3.97354e-10	-0.191784	0.307	0.462	ns
Fbxo17	4.02705e-10	-0.162452	0.077	0.168	ns
Fam92a	4.15809e-10	-0.0695124	0.088	0.189	ns
Prmt7	4.19693e-10	-0.130456	0.058	0.143	ns
Phb2	4.26992e-10	-0.237728	0.437	0.595	ns
Cenpb	4.64019e-10	-0.12533	0.19	0.327	ns
Mcm5	4.77304e-10	-0.27918	0.191	0.319	Il21r-/-
Timm23	4.81724e-10	-0.181239	0.307	0.46	ns
Cntrl	4.86871e-10	-0.208329	0.364	0.538	ns
Ep300	4.92581e-10	-0.21854	0.302	0.458	ns
Nrm	4.95584e-10	-0.110166	0.076	0.169	ns
Srgap3	4.96925e-10	-0.168784	0.22	0.364	ns
Sf1	5.00117e-10	-0.203901	0.581	0.751	ns
Pi4ka	5.08658e-10	-0.168104	0.163	0.287	ns
Clasrp	5.09451e-10	-0.136541	0.08	0.176	ns
Morc3	5.23238e-10	-0.165206	0.19	0.326	ns
Mrps7	5.29681e-10	-0.143366	0.098	0.2	ns
Tgfbr2	5.31763e-10	-0.215751	0.412	0.59	ns
Crot	5.32981e-10	-0.221601	0.364	0.534	ns
Rbm7	5.65695e-10	-0.157232	0.223	0.364	ns
Imp4	5.65736e-10	-0.193358	0.171	0.297	ns
Glrx	5.87091e-10	0.500243	0.583	0.542	WT
Myl12a	6.0656e-10	-0.215537	0.78	0.867	ns
Diaph1	6.06571e-10	-0.252456	0.577	0.74	Il21r-/-
Msra	6.15784e-10	-0.157014	0.059	0.142	ns
Ahctf1	6.16544e-10	-0.15569	0.077	0.169	ns
Oxsr1	6.26207e-10	-0.155138	0.174	0.302	ns
Fxyd5	6.33202e-10	-0.20579	0.873	0.945	ns
Birc6	6.39407e-10	-0.219957	0.419	0.586	ns
Wdr36	6.40925e-10	-0.140878	0.159	0.285	ns
Bola3	6.55549e-10	-0.166746	0.233	0.379	ns
Eif3e	6.59632e-10	0.328916	0.817	0.83	WT
Akt2	6.65375e-10	-0.197619	0.378	0.551	ns
Rnf216	6.67223e-10	-0.150356	0.054	0.135	ns
Raly	6.71129e-10	-0.205913	0.422	0.592	ns
Dut	6.74493e-10	-0.182437	0.218	0.355	ns
Ndufs2	6.82496e-10	-0.241188	0.347	0.513	ns
Ttc37	6.84173e-10	-0.130083	0.058	0.141	ns
Fyn	6.88397e-10	-0.236216	0.554	0.724	ns
Acp6	6.97357e-10	-0.155599	0.049	0.126	ns
Sp1	7.07207e-10	-0.214014	0.309	0.467	ns
Irf1	7.10152e-10	-0.271002	0.395	0.565	Il21r-/-
Nxf1	7.21301e-10	-0.162996	0.333	0.495	ns
Tm9sf2	7.48699e-10	-0.179179	0.273	0.423	ns
Dtnbp1	7.71823e-10	-0.156698	0.218	0.357	ns
Isg20	7.91282e-10	-0.197881	0.182	0.309	ns
Ddx41	8.12179e-10	-0.168762	0.135	0.248	ns
Gnl2	8.13035e-10	-0.167394	0.235	0.378	ns
Atp11b	8.16772e-10	-0.243712	0.46	0.627	ns
Stmn1	8.23421e-10	-0.367304	0.213	0.336	Il21r-/-
Erp29	8.25822e-10	-0.158336	0.226	0.368	ns
Prdm2	8.26606e-10	-0.167842	0.192	0.324	ns
Pycr2	8.47585e-10	-0.150262	0.108	0.213	ns
Cic	8.48101e-10	-0.150638	0.225	0.367	ns
Ddx1	8.55682e-10	-0.165359	0.218	0.362	ns
Per1	8.60956e-10	-0.211717	0.163	0.287	ns
Rplp2	8.61343e-10	0.166735	0.992	0.992	ns
Lsm4	8.72301e-10	-0.157658	0.227	0.374	ns
Snrpe	9.04583e-10	0.35765	0.687	0.652	WT
Bri3	9.27351e-10	-0.145336	0.231	0.371	ns
Zfp318	9.54389e-10	-0.218548	0.135	0.246	ns
Gatad2a	9.79442e-10	-0.168409	0.439	0.629	ns
Mdm2	9.91062e-10	-0.123066	0.18	0.315	ns
Usp39	1.04948e-09	-0.117899	0.141	0.259	ns
Pak2	1.06057e-09	-0.213271	0.597	0.756	ns
Chchd10	1.06131e-09	-0.192602	0.051	0.127	ns
Rlim	1.0662e-09	-0.128095	0.182	0.311	ns
Rlf	1.12631e-09	-0.234512	0.182	0.309	ns
Mprip	1.12681e-09	-0.216915	0.13	0.241	ns
Nans	1.13023e-09	-0.141008	0.274	0.428	ns
Man2b2	1.1522e-09	-0.157395	0.262	0.415	ns
Usp4	1.15707e-09	-0.158621	0.176	0.307	ns
Bzw2	1.16665e-09	-0.156443	0.186	0.316	ns
Ndufs4	1.20435e-09	-0.175787	0.291	0.444	ns
Lgals9	1.20473e-09	-0.272562	0.499	0.678	Il21r-/-
Ino80	1.21547e-09	-0.123952	0.135	0.249	ns
Slc38a1	1.21759e-09	-0.212897	0.461	0.625	ns
Dctn2	1.21824e-09	-0.120592	0.23	0.38	ns
Dhx30	1.22043e-09	-0.127484	0.1	0.201	ns
Dhx33	1.22502e-09	-0.107129	0.113	0.221	ns
Kpna1	1.22579e-09	-0.166923	0.183	0.312	ns
Wdr89	1.23233e-09	-0.10589	0.113	0.221	ns
Atm	1.24507e-09	-0.158504	0.12	0.227	ns
Zfp871	1.26443e-09	-0.213868	0.196	0.324	ns
Prr14l	1.26606e-09	-0.156986	0.098	0.199	ns
Pdha1	1.29241e-09	-0.179459	0.301	0.453	ns
Trappc10	1.29504e-09	-0.216281	0.146	0.26	ns
Fam107b	1.30725e-09	-0.248822	0.477	0.648	ns
Mafk	1.30988e-09	-0.184416	0.168	0.292	ns
Ubr3	1.32664e-09	-0.166141	0.108	0.209	ns
Slf2	1.37158e-09	-0.209262	0.091	0.185	ns
Cks1b	1.37441e-09	-0.124785	0.093	0.191	ns
Frmd4b	1.38348e-09	-0.104109	0.035	0.102	ns
Fbrs	1.39828e-09	-0.154823	0.101	0.2	ns
Tm9sf4	1.40479e-09	-0.140557	0.132	0.244	ns
Ddx42	1.40985e-09	-0.161107	0.295	0.454	ns
Dpp8	1.44724e-09	-0.156734	0.152	0.272	ns
Tacc1	1.49348e-09	-0.160919	0.353	0.517	ns
Lrrfip1	1.49412e-09	-0.182167	0.578	0.754	ns
Rrp1b	1.50477e-09	-0.197958	0.161	0.28	ns
Got2	1.51029e-09	-0.200683	0.415	0.571	ns
Appl2	1.5236e-09	-0.196184	0.134	0.246	ns
Smg5	1.57859e-09	-0.125563	0.086	0.182	ns
Pcnt	1.60809e-09	-0.15473	0.078	0.167	ns
Itsn2	1.64578e-09	-0.229893	0.39	0.551	ns
Cd84	1.64768e-09	-0.219983	0.199	0.327	ns
Mdn1	1.65346e-09	-0.188864	0.185	0.305	ns
Ogg1	1.71523e-09	-0.122611	0.039	0.108	ns
Yipf5	1.79636e-09	-0.132441	0.195	0.327	ns
Rbm28	1.80301e-09	-0.122051	0.205	0.34	ns
Psmb9	1.81234e-09	-0.178293	0.507	0.677	ns
Polr3a	1.83797e-09	-0.142469	0.052	0.129	ns
Psmf1	1.89603e-09	-0.128631	0.148	0.265	ns
Cyfip2	1.91085e-09	-0.172996	0.541	0.715	ns
Actr1b	1.9223e-09	-0.187639	0.318	0.467	ns
Cct6a	1.9399e-09	-0.229414	0.455	0.614	ns
Socs3	1.96173e-09	-0.256666	0.076	0.162	Il21r-/-
Adamts10	1.964e-09	-0.184322	0.193	0.32	ns
Syce2	2.00776e-09	-0.11249	0.042	0.113	ns
Riok3	2.08216e-09	-0.20235	0.285	0.435	ns
Mrps34	2.09781e-09	-0.0966353	0.181	0.314	ns
Pmpcb	2.12455e-09	-0.18095	0.146	0.26	ns
Pola2	2.14338e-09	-0.124156	0.11	0.214	ns
Slc7a1	2.16596e-09	-0.144772	0.166	0.287	ns
Adipor2	2.21409e-09	-0.197151	0.417	0.587	ns
Cul4b	2.2441e-09	-0.142805	0.068	0.152	ns
Ralgapa1	2.26137e-09	-0.173859	0.138	0.248	ns
Peli1	2.3123e-09	-0.291504	0.402	0.558	Il21r-/-
Npc1	2.34102e-09	-0.201314	0.235	0.376	ns
Rbpms	2.35729e-09	-0.170974	0.092	0.185	ns
Ppia	2.38011e-09	-0.207812	0.887	0.939	ns
Ugp2	2.44085e-09	-0.170255	0.214	0.348	ns
Mfge8	2.49535e-09	-0.132032	0.054	0.132	ns
Cdyl	2.51481e-09	-0.144152	0.086	0.178	ns
Gatd3a	2.56335e-09	-0.152225	0.234	0.378	ns
Gimap8	2.56867e-09	-0.178765	0.493	0.664	ns
Llph	2.62736e-09	-0.126388	0.222	0.364	ns
Cd68	2.64253e-09	-0.146002	0.1	0.197	ns
Stk38	2.65762e-09	-0.182428	0.213	0.341	ns
Trim30a	2.67302e-09	0.446712	0.532	0.459	WT
Foxk1	2.67385e-09	-0.176597	0.091	0.183	ns
Taf5l	2.69513e-09	-0.0898107	0.105	0.207	ns
Gramd1b	2.69678e-09	-0.229243	0.175	0.295	ns
Elmsan1	2.75053e-09	-0.186034	0.174	0.295	ns
Mtrex	2.76132e-09	-0.196536	0.134	0.241	ns
Bmp2k	2.80519e-09	-0.177791	0.141	0.252	ns
Agap2	2.80538e-09	-0.176641	0.106	0.206	ns
Pofut1	2.87969e-09	-0.123261	0.057	0.136	ns
Ppa1	2.95099e-09	-0.165228	0.205	0.333	ns
Ppip5k2	2.96128e-09	-0.0962002	0.131	0.244	ns
Gabpa	2.97644e-09	-0.146455	0.215	0.352	ns
Cox4i1	3.1937e-09	0.263163	0.846	0.855	WT
Twf1	3.23192e-09	-0.105397	0.076	0.165	ns
Nedd4l	3.2449e-09	-0.121085	0.064	0.146	ns
Vps35	3.33129e-09	-0.183383	0.271	0.418	ns
Smarcad1	3.40467e-09	-0.135316	0.108	0.207	ns
Coro2a	3.41001e-09	-0.271128	0.493	0.641	Il21r-/-
Fundc1	3.49977e-09	-0.148728	0.149	0.263	ns
Lonp2	3.50935e-09	-0.208367	0.223	0.355	ns
Vcpip1	3.51834e-09	-0.182496	0.169	0.287	ns
Rab3gap2	3.61405e-09	-0.131181	0.113	0.215	ns
Aoah	3.64371e-09	-0.186404	0.333	0.489	ns
Lair1	3.6858e-09	-0.219914	0.102	0.196	ns
Rsbn1	3.77656e-09	-0.162273	0.132	0.24	ns
Psmc2	3.77919e-09	-0.144682	0.266	0.412	ns
Afg3l2	3.7924e-09	-0.230569	0.168	0.285	ns
Arid1b	3.83862e-09	-0.194483	0.144	0.254	ns
Cd2	3.86356e-09	-0.294059	0.453	0.6	Il21r-/-
Polr2i	3.87301e-09	-0.130706	0.109	0.211	ns
Cd2ap	3.90077e-09	-0.138587	0.086	0.176	ns
Tnfrsf1b	3.93099e-09	-0.19193	0.345	0.505	ns
Trp53bp1	3.94112e-09	-0.192943	0.129	0.233	ns
Cobll1	4.01552e-09	-0.148802	0.081	0.168	ns
Ppdpf	4.15207e-09	-0.114373	0.243	0.391	ns
Clcn3	4.21913e-09	-0.220193	0.119	0.22	ns
Xist	4.3367e-09	-0.229346	0.704	0.843	ns
Vps53	4.38654e-09	-0.169987	0.141	0.253	ns
Ltv1	4.40828e-09	-0.169719	0.146	0.261	ns
Tcf12	4.45656e-09	-0.211897	0.301	0.451	ns
Eif4g1	4.45791e-09	-0.195314	0.47	0.627	ns
Kif2a	4.57392e-09	-0.17628	0.251	0.39	ns
Acbd6	4.61736e-09	-0.122354	0.173	0.296	ns
Ctcf	4.644e-09	-0.182986	0.359	0.524	ns
Sgf29	4.68238e-09	-0.110034	0.134	0.243	ns
Nipsnap2	4.70991e-09	-0.149058	0.143	0.255	ns
Mlxip	4.7404e-09	-0.123458	0.217	0.35	ns
Apc	4.8078e-09	-0.158388	0.13	0.237	ns
Ksr1	4.81626e-09	-0.14299	0.078	0.165	ns
Rfx7	4.8316e-09	-0.18242	0.308	0.458	ns
Ptp4a3	4.85446e-09	-0.180524	0.261	0.398	ns
Prkaa1	4.89231e-09	-0.125985	0.086	0.176	ns
Trappc11	4.89253e-09	-0.13833	0.111	0.212	ns
Mphosph9	4.91566e-09	-0.177838	0.108	0.206	ns
Dyrk1a	4.92841e-09	-0.217725	0.21	0.338	ns
Btaf1	5.01825e-09	-0.17702	0.097	0.191	ns
Nol12	5.07549e-09	-0.111165	0.05	0.124	ns
St6galnac4	5.1186e-09	-0.135635	0.157	0.272	ns
Pds5b	5.12725e-09	-0.190924	0.178	0.3	ns
Mif	5.22418e-09	-0.213969	0.384	0.542	ns
Ltn1	5.30006e-09	-0.1126	0.153	0.27	ns
Nkg7	5.55522e-09	0.200565	0.986	0.99	ns
Capn2	5.62755e-09	-0.189946	0.359	0.515	ns
Ccnh	5.6782e-09	-0.155166	0.194	0.323	ns
Mthfd1l	5.68569e-09	-0.106331	0.111	0.212	ns
Arrb2	5.69961e-09	-0.23554	0.408	0.571	ns
Rere	5.74746e-09	-0.20391	0.1	0.192	ns
Hipk3	5.78035e-09	-0.185766	0.142	0.252	ns
Myo1e	5.91162e-09	-0.138617	0.306	0.454	ns
Dnajc19	5.91734e-09	-0.13433	0.209	0.343	ns
Mgrn1	5.91824e-09	-0.187671	0.285	0.441	ns
Sik3	6.02663e-09	-0.160679	0.157	0.271	ns
Hk1	6.03449e-09	-0.167131	0.185	0.31	ns
Scyl3	6.07154e-09	-0.185214	0.085	0.173	ns
Tkt	6.08975e-09	-0.255918	0.42	0.566	Il21r-/-
Utp6	6.11173e-09	-0.139238	0.166	0.284	ns
Fus	6.12245e-09	-0.170671	0.804	0.906	ns
Romo1	6.16695e-09	-0.181541	0.25	0.389	ns
Rfc5	6.2504e-09	-0.162374	0.103	0.198	ns
Tnfaip8	6.2847e-09	-0.150836	0.096	0.189	ns
Lrpprc	6.65662e-09	-0.134032	0.163	0.283	ns
Nol9	6.68082e-09	-0.153607	0.135	0.241	ns
Elovl1	6.81252e-09	-0.124528	0.179	0.302	ns
Ppp1r7	6.83831e-09	-0.157622	0.183	0.305	ns
Sft2d2	6.98558e-09	-0.206593	0.301	0.447	ns
Eif3l	7.08896e-09	-0.157123	0.386	0.551	ns
Mrpl14	7.14051e-09	-0.135341	0.072	0.156	ns
Arcn1	7.14984e-09	-0.135015	0.295	0.451	ns
Kars	7.20107e-09	-0.136556	0.301	0.452	ns
Phc2	7.30079e-09	-0.174143	0.161	0.275	ns
Zc3h14	7.37129e-09	-0.202633	0.301	0.443	ns
Lyn	7.37632e-09	-0.167943	0.191	0.319	ns
Ogdh	7.42597e-09	-0.190525	0.366	0.524	ns
Zyg11b	7.58399e-09	-0.124901	0.192	0.315	ns
Itgb1	7.66309e-09	-0.214715	0.881	0.958	ns
Vegfa	7.74777e-09	-0.324267	0.086	0.17	Il21r-/-
Dnajc13	7.83308e-09	-0.162457	0.148	0.257	ns
Pilrb1	7.88829e-09	-0.186908	0.157	0.268	ns
Cbl	7.89504e-09	-0.228444	0.488	0.656	ns
Tarbp2	7.92573e-09	-0.0875854	0.089	0.181	ns
Prr14	7.9981e-09	-0.139516	0.159	0.276	ns
Ppt1	8.22105e-09	-0.131849	0.219	0.355	ns
Ddx18	8.22301e-09	-0.160421	0.3	0.45	ns
Brpf1	8.31894e-09	-0.0749385	0.099	0.195	ns
Bzw1	8.40669e-09	-0.185956	0.643	0.781	ns
Adk	8.4311e-09	-0.123888	0.046	0.114	ns
Rpl19-ps11	8.46351e-09	0.403957	0.297	0.205	WT
Nek7	8.58075e-09	-0.134413	0.341	0.497	ns
Nfatc1	8.63127e-09	-0.179081	0.394	0.564	ns
Acaa2	8.64921e-09	-0.153508	0.157	0.271	ns
Hspa4	8.8007e-09	-0.252308	0.472	0.613	Il21r-/-
Atad1	8.9457e-09	-0.143726	0.218	0.348	ns
Cdt1	8.99794e-09	-0.129773	0.105	0.199	ns
Ap1g1	9.00275e-09	-0.187953	0.258	0.398	ns
Nvl	9.03098e-09	-0.141961	0.105	0.203	ns
mt-Rnr2	9.12978e-09	-0.204503	0.994	1	ns
Acat1	9.23257e-09	-0.118836	0.267	0.414	ns
mt-Nd4	9.2626e-09	-0.114451	0.999	0.999	ns
Tmem260	9.33526e-09	-0.146672	0.053	0.126	ns
Mettl17	9.35934e-09	-0.101451	0.075	0.16	ns
Orc2	9.43038e-09	-0.155149	0.131	0.233	ns
Phf3	9.53295e-09	-0.233095	0.3	0.434	ns
Zfp654	9.86488e-09	-0.182107	0.143	0.249	ns
Atl2	1.01362e-08	-0.138682	0.085	0.172	ns
Lmnb2	1.02419e-08	-0.116871	0.056	0.13	ns
Pcbp1	1.02498e-08	-0.213976	0.692	0.815	ns
Adssl1	1.03487e-08	-0.143566	0.056	0.129	ns
Scyl1	1.06807e-08	-0.132841	0.059	0.135	ns
Axin1	1.09712e-08	-0.104248	0.14	0.249	ns
Adam10	1.09799e-08	-0.150702	0.324	0.482	ns
Ncbp1	1.10467e-08	-0.117817	0.231	0.368	ns
Cdca7	1.12089e-08	-0.161342	0.085	0.17	ns
Pcna	1.12602e-08	-0.206106	0.523	0.682	ns
Prmt3	1.15502e-08	-0.156144	0.168	0.281	ns
Nfat5	1.1564e-08	-0.212371	0.239	0.368	ns
Prf1	1.16948e-08	0.536103	0.692	0.677	WT
Ctu2	1.174e-08	-0.0888107	0.041	0.106	ns
Epn1	1.1777e-08	-0.138043	0.268	0.408	ns
Ythdf1	1.18547e-08	-0.168361	0.234	0.365	ns
Hmgb1	1.24919e-08	0.339886	0.754	0.752	WT
Zbtb33	1.25112e-08	-0.17798	0.085	0.172	ns
Tug1	1.25583e-08	-0.137569	0.182	0.304	ns
Sla2	1.25591e-08	-0.133302	0.3	0.455	ns
Bckdk	1.29083e-08	-0.118575	0.08	0.164	ns
Atp5o	1.35853e-08	-0.1872	0.527	0.681	ns
Pank3	1.4324e-08	-0.132903	0.135	0.238	ns
Top3b	1.43538e-08	-0.114126	0.086	0.174	ns
Tm2d2	1.44902e-08	-0.120422	0.091	0.18	ns
Tlk1	1.46671e-08	-0.117565	0.203	0.334	ns
Gramd1a	1.47397e-08	-0.219851	0.366	0.521	ns
Klra5	1.47889e-08	0.697034	0.15	0.071	WT
Tceanc2	1.48616e-08	-0.0857906	0.075	0.159	ns
Chd7	1.50492e-08	-0.148003	0.209	0.331	ns
Mllt6	1.53962e-08	-0.159613	0.304	0.455	ns
Sik1	1.60182e-08	-0.24536	0.223	0.349	ns
Marveld2	1.62936e-08	-0.123328	0.058	0.133	ns
Sp3	1.64744e-08	-0.103127	0.261	0.408	ns
Sdcbp	1.67106e-08	-0.174872	0.55	0.724	ns
Diaph2	1.70741e-08	-0.197365	0.147	0.253	ns
Hectd3	1.72675e-08	-0.184427	0.152	0.256	ns
Itfg1	1.72988e-08	-0.110305	0.195	0.322	ns
Gsdmd	1.77159e-08	-0.138194	0.218	0.348	ns
Rb1	1.79683e-08	-0.12918	0.121	0.222	ns
Slc16a6	1.80141e-08	-0.212656	0.298	0.432	ns
Pip4k2c	1.80283e-08	-0.171144	0.168	0.281	ns
Pde4b	1.80372e-08	-0.197011	0.174	0.285	ns
Pkm	1.81046e-08	-0.226353	0.646	0.778	ns
Tpr	1.8201e-08	-0.211147	0.6	0.746	ns
Anxa2	1.8483e-08	-0.195725	0.807	0.903	ns
Chuk	1.85292e-08	-0.14943	0.198	0.323	ns
Cpsf3	1.89568e-08	-0.182621	0.238	0.372	ns
Jmjd1c	1.9056e-08	-0.175458	0.191	0.309	ns
Foxn2	1.9081e-08	-0.0849063	0.123	0.224	ns
Arfgef1	1.93655e-08	-0.182025	0.329	0.473	ns
Stxbp2	1.93823e-08	-0.126961	0.237	0.374	ns
Lrpap1	1.95768e-08	-0.119076	0.089	0.176	ns
Atf6b	1.97404e-08	-0.122724	0.219	0.35	ns
Glyr1	2.0057e-08	-0.0712173	0.213	0.351	ns
Nat10	2.02079e-08	-0.109293	0.108	0.203	ns
Usp8	2.05748e-08	-0.140131	0.242	0.38	ns
Copg1	2.05949e-08	-0.146696	0.21	0.336	ns
Myg1	2.06233e-08	-0.0960576	0.065	0.142	ns
Trap1	2.10248e-08	-0.110788	0.14	0.248	ns
Primpol	2.13547e-08	-0.11492	0.053	0.125	ns
Lars	2.15793e-08	-0.15336	0.152	0.259	ns
Itk	2.16932e-08	-0.209467	0.287	0.43	ns
Asrgl1	2.17686e-08	-0.127423	0.043	0.109	ns
Eif4a3	2.23192e-08	-0.160428	0.406	0.559	ns
Smdt1	2.26825e-08	-0.124498	0.32	0.475	ns
Taok1	2.27222e-08	-0.198409	0.185	0.294	ns
Pdlim5	2.28097e-08	-0.161252	0.157	0.264	ns
S100a13	2.2858e-08	0.399974	0.622	0.606	WT
Rnf139	2.33651e-08	-0.127372	0.152	0.262	ns
Tomm70a	2.34924e-08	-0.129917	0.279	0.419	ns
Zc3h18	2.36013e-08	-0.130441	0.169	0.287	ns
Ctbp1	2.4124e-08	-0.145351	0.314	0.465	ns
Hprt	2.43859e-08	-0.191455	0.506	0.658	ns
Hsbp1	2.44156e-08	-0.132383	0.28	0.429	ns
Mthfsl	2.47174e-08	-0.111843	0.102	0.193	ns
Nudt4	2.56452e-08	-0.228009	0.32	0.459	ns
Chaf1a	2.56665e-08	-0.138295	0.056	0.127	ns
Rnf123	2.5747e-08	-0.12651	0.108	0.203	ns
Fosb	2.59475e-08	-0.30583	0.427	0.57	Il21r-/-
Prkd3	2.59941e-08	-0.18118	0.244	0.373	ns
Tnf	2.71921e-08	-0.188684	0.058	0.13	ns
Usp9x	2.7307e-08	-0.133842	0.261	0.396	ns
Kbtbd11	2.77141e-08	-0.152885	0.091	0.177	ns
Anapc2	2.78818e-08	-0.130435	0.13	0.235	ns
Nacc1	2.79133e-08	-0.145419	0.132	0.235	ns
Sec24b	2.81469e-08	-0.104023	0.124	0.224	ns
Gimap4	2.88666e-08	0.245778	0.927	0.945	ns
Eif1	2.90055e-08	0.193498	0.936	0.965	ns
Ago1	2.90656e-08	-0.100639	0.128	0.229	ns
Shkbp1	2.91943e-08	-0.119311	0.134	0.239	ns
Baz1b	2.92586e-08	-0.181147	0.318	0.458	ns
Lzts1	2.94003e-08	-0.163631	0.044	0.109	ns
Sphk2	2.94484e-08	-0.120347	0.083	0.167	ns
Vps4b	2.94967e-08	-0.110798	0.308	0.458	ns
Elk4	2.97899e-08	-0.163932	0.224	0.35	ns
Ybx1	2.98352e-08	-0.197307	0.793	0.878	ns
Pds5a	2.99577e-08	-0.136321	0.307	0.446	ns
Zkscan17	3.01086e-08	-0.119909	0.091	0.178	ns
Zmiz1	3.03777e-08	-0.185312	0.38	0.525	ns
Nagpa	3.0607e-08	-0.109246	0.102	0.193	ns
Ilkap	3.07443e-08	-0.14574	0.177	0.292	ns
Tab2	3.07874e-08	-0.258195	0.71	0.855	Il21r-/-
Snrpc	3.10398e-08	-0.107678	0.268	0.408	ns
Msh2	3.14717e-08	-0.111778	0.153	0.263	ns
Rpl13a	3.16052e-08	-0.171311	0.357	0.508	ns
Ppp3cc	3.16679e-08	-0.141872	0.533	0.701	ns
Impdh2	3.17566e-08	-0.122815	0.21	0.335	ns
Dnttip2	3.265e-08	-0.127421	0.223	0.355	ns
Ndufa11	3.29564e-08	-0.0890557	0.075	0.157	ns
Trim24	3.32406e-08	-0.121748	0.135	0.238	ns
Samd9l	3.36648e-08	-0.147129	0.419	0.586	ns
Nagk	3.401e-08	-0.129131	0.057	0.128	ns
Trdc	3.44786e-08	-0.186573	0.481	0.651	ns
Traf5	3.45034e-08	-0.0837553	0.104	0.197	ns
Ppp6r1	3.45145e-08	-0.168326	0.403	0.568	ns
Ptpn22	3.45388e-08	-0.203491	0.647	0.804	ns
Thrap3	3.48432e-08	-0.150161	0.546	0.704	ns
Arfip1	3.51802e-08	-0.116685	0.102	0.193	ns
Atf7	3.58696e-08	-0.193257	0.152	0.253	ns
Secisbp2l	3.60155e-08	-0.166978	0.152	0.256	ns
Plek	3.62219e-08	-0.178532	0.539	0.706	ns
Elmo1	3.70677e-08	-0.159095	0.244	0.379	ns
Pcbp2	3.74992e-08	-0.170211	0.799	0.903	ns
Fam91a1	3.8604e-08	-0.125583	0.13	0.231	ns
Kdm5b	3.86157e-08	-0.144395	0.145	0.246	ns
Snrpa1	3.92964e-08	-0.218061	0.205	0.319	ns
Dguok	3.95897e-08	-0.155664	0.157	0.262	ns
Zcchc7	4.01292e-08	-0.205889	0.302	0.439	ns
Trpm7	4.02119e-08	-0.15039	0.239	0.37	ns
Atmin	4.05706e-08	-0.118633	0.103	0.196	ns
Usp3	4.16093e-08	-0.181	0.26	0.39	ns
Gse1	4.24376e-08	-0.104911	0.213	0.34	ns
Cdkn2aipnl	4.25131e-08	-0.0910812	0.174	0.289	ns
Ripor2	4.28817e-08	-0.118738	0.176	0.292	ns
Ahdc1	4.33034e-08	-0.101183	0.158	0.268	ns
Ncapd2	4.42356e-08	-0.082629	0.069	0.146	ns
Rps4x	4.43795e-08	-0.112562	0.988	0.997	ns
Taf10	4.45261e-08	-0.205886	0.473	0.628	ns
Vdac2	4.51669e-08	-0.18384	0.478	0.625	ns
Abitram	4.53931e-08	-0.0953896	0.086	0.172	ns
Dennd1c	4.5468e-08	-0.135831	0.306	0.446	ns
Mrpl4	4.59598e-08	-0.135268	0.253	0.389	ns
Syncrip	4.61813e-08	-0.188257	0.481	0.622	ns
Rpl34-ps1	4.67196e-08	0.378937	0.307	0.22	WT
Cul2	4.69234e-08	-0.142865	0.119	0.215	ns
Smyd3	4.76582e-08	-0.138571	0.109	0.2	ns
Xpo5	4.77307e-08	-0.0977559	0.087	0.172	ns
Cstb	4.8252e-08	-0.189805	0.372	0.523	ns
Coa3	4.82654e-08	-0.135095	0.167	0.279	ns
Ripk1	4.83348e-08	-0.144629	0.152	0.259	ns
Adsl	4.86418e-08	-0.135563	0.184	0.301	ns
Them6	4.94058e-08	-0.0910844	0.042	0.105	ns
Cltc	4.96629e-08	-0.169282	0.433	0.586	ns
Rpl30	4.98568e-08	0.187618	0.971	0.989	ns
Supt3	5.09991e-08	-0.0992798	0.042	0.105	ns
Bptf	5.25186e-08	-0.172228	0.382	0.529	ns
Xpo4	5.29116e-08	-0.154135	0.116	0.207	ns
Ppp2ca	5.29241e-08	-0.176214	0.475	0.642	ns
Ubr2	5.31037e-08	-0.121954	0.272	0.411	ns
Dtl	5.32012e-08	-0.1012	0.078	0.159	ns
Dctpp1	5.33804e-08	-0.0935341	0.068	0.143	ns
Chchd1	5.3883e-08	-0.130911	0.192	0.31	ns
Rmi2	5.43604e-08	-0.108227	0.063	0.135	ns
Ptpn12	5.46076e-08	-0.16794	0.171	0.28	ns
Calu	5.65323e-08	-0.161842	0.268	0.395	ns
Kifc3	5.65959e-08	-0.117822	0.073	0.149	ns
Sos2	5.66284e-08	-0.225486	0.181	0.289	ns
Eomes	5.66514e-08	-0.20358	0.668	0.802	ns
Hars	5.82986e-08	-0.101203	0.158	0.265	ns
Isoc2a	5.86173e-08	-0.0966749	0.06	0.133	ns
Tmem123	5.88124e-08	-0.204456	0.615	0.778	ns
Ipo4	5.94622e-08	-0.119078	0.099	0.185	ns
Entr1	5.96491e-08	-0.102601	0.127	0.227	ns
Oas1a	6.0023e-08	0.34396	0.177	0.098	WT
Rhot1	6.02884e-08	-0.104227	0.135	0.237	ns
Ipcef1	6.05529e-08	-0.183434	0.298	0.43	ns
Slfn2	6.06578e-08	0.422582	0.401	0.312	WT
Dipk2a	6.14247e-08	-0.166456	0.179	0.289	ns
Rpn1	6.1565e-08	-0.153245	0.346	0.499	ns
Rasgrp1	6.2191e-08	-0.227172	0.323	0.459	ns
Nfkb2	6.23005e-08	-0.222864	0.164	0.268	ns
Phc3	6.26071e-08	-0.187434	0.174	0.279	ns
Pum1	6.29077e-08	-0.132824	0.304	0.445	ns
Fkbp15	6.39518e-08	-0.119406	0.114	0.208	ns
Sipa1l1	6.45179e-08	-0.135347	0.253	0.388	ns
Spice1	6.482e-08	-0.125172	0.069	0.145	ns
Eci2	6.48726e-08	-0.0754449	0.135	0.239	ns
Prkdc	6.52817e-08	-0.217919	0.092	0.174	ns
Txnrd1	6.59096e-08	-0.159728	0.252	0.383	ns
Sh2b1	6.62854e-08	-0.17494	0.104	0.191	ns
Phykpl	6.67888e-08	-0.107314	0.052	0.119	ns
Ppp1r11	6.68452e-08	-0.145806	0.233	0.359	ns
Smim12	6.77632e-08	-0.156386	0.144	0.246	ns
Srrm1	6.84719e-08	-0.17689	0.635	0.764	ns
Ccr5	6.96757e-08	-0.250728	0.755	0.874	Il21r-/-
Cyth2	6.96765e-08	-0.190179	0.091	0.174	ns
Samm50	7.00206e-08	-0.120017	0.179	0.293	ns
Uck2	7.11391e-08	-0.139952	0.218	0.342	ns
Ctla2a	7.24741e-08	0.327735	0.872	0.886	WT
Ucp2	7.28241e-08	0.207026	0.945	0.959	ns
Rpl19-ps7	7.29802e-08	-0.135667	0.071	0.146	ns
Sf3a1	7.30275e-08	-0.0998631	0.13	0.229	ns
Epc2	7.30786e-08	-0.100055	0.148	0.254	ns
Sh3bgrl3	7.38423e-08	0.177393	0.991	0.992	ns
Rps19-ps6	7.39049e-08	0.446218	0.373	0.301	WT
Jmjd6	7.45432e-08	-0.0999147	0.126	0.225	ns
Xrcc5	7.46346e-08	-0.125866	0.107	0.198	ns
Rreb1	7.48353e-08	-0.192367	0.137	0.233	ns
Impdh1	7.51943e-08	-0.132923	0.339	0.482	ns
Ndst1	7.5713e-08	-0.124345	0.108	0.198	ns
Spn	7.80651e-08	-0.151887	0.43	0.584	ns
Isyna1	7.92064e-08	-0.109784	0.316	0.467	ns
Ahr	7.94558e-08	-0.13692	0.052	0.118	ns
Ubald1	7.9706e-08	-0.134082	0.321	0.474	ns
Tsr1	7.99211e-08	-0.0903016	0.173	0.286	ns
Spata13	7.99987e-08	-0.105616	0.332	0.483	ns
Chfr	8.19999e-08	-0.125397	0.155	0.26	ns
Rps26	8.20273e-08	-0.137513	0.989	0.998	ns
Vps26a	8.23365e-08	-0.111888	0.157	0.264	ns
Polr2e	8.23826e-08	-0.12318	0.234	0.362	ns
Abcb1b	8.25438e-08	-0.0974454	0.145	0.249	ns
Gnpat	8.26687e-08	-0.156937	0.168	0.272	ns
Reep5	8.28967e-08	0.305669	0.817	0.819	WT
Xpo7	8.31561e-08	-0.177824	0.224	0.35	ns
Rasa2	8.45112e-08	-0.196327	0.235	0.359	ns
Ifitm1	8.46067e-08	0.60913	0.268	0.182	WT
Smarca4	8.52696e-08	-0.15303	0.216	0.339	ns
Alg10b	8.59918e-08	-0.15732	0.144	0.245	ns
Mthfs	8.62231e-08	-0.130393	0.06	0.13	ns
Ptrhd1	8.69923e-08	-0.13171	0.064	0.135	ns
Fasn	8.72102e-08	-0.163694	0.142	0.241	ns
Psd4	8.74057e-08	-0.102991	0.365	0.532	ns
Hectd1	8.79967e-08	-0.162736	0.393	0.545	ns
Sacm1l	8.83725e-08	-0.148287	0.139	0.239	ns
Sh2d2a	8.87825e-08	-0.207204	0.758	0.864	ns
Klrd1	8.91948e-08	-0.177511	0.885	0.965	ns
Hook1	9.08991e-08	-0.104407	0.052	0.118	ns
Hspbp1	9.12243e-08	-0.140111	0.161	0.267	ns
Armc1	9.28583e-08	-0.126977	0.207	0.328	ns
Ldlrad4	9.46641e-08	-0.120613	0.052	0.119	ns
Prep	9.53784e-08	-0.125279	0.141	0.241	ns
Cpsf2	9.62261e-08	-0.11929	0.193	0.309	ns
Prkcz	9.72617e-08	-0.166397	0.053	0.119	ns
Mfap3	9.81877e-08	-0.111374	0.099	0.185	ns
Ppp2r3d	9.82718e-08	-0.0972902	0.056	0.125	ns
Fbrsl1	9.99714e-08	-0.0737595	0.136	0.238	ns
Rala	1.00371e-07	-0.151344	0.239	0.365	ns
Glud1	1.00564e-07	-0.161663	0.524	0.692	ns
Fam168b	1.00675e-07	-0.091368	0.292	0.444	ns
March6	1.00802e-07	-0.17022	0.204	0.322	ns
Dab2ip	1.00878e-07	-0.15017	0.164	0.271	ns
Timm17b	1.01078e-07	-0.136178	0.228	0.351	ns
Nub1	1.02752e-07	-0.145103	0.31	0.452	ns
Hcls1	1.02873e-07	-0.164934	0.517	0.675	ns
Tomm40	1.03111e-07	-0.11256	0.21	0.332	ns
Tti1	1.03194e-07	-0.154605	0.077	0.153	ns
Hyou1	1.03989e-07	-0.0808118	0.193	0.312	ns
Hadh	1.04247e-07	-0.139624	0.21	0.328	ns
Elf2	1.04984e-07	-0.129838	0.209	0.327	ns
Sppl3	1.05331e-07	-0.119689	0.214	0.339	ns
Ccdc82	1.05401e-07	-0.120965	0.164	0.271	ns
Chd1	1.0567e-07	-0.175352	0.252	0.381	ns
Mgat4a	1.06866e-07	-0.173835	0.152	0.254	ns
Coq6	1.06902e-07	-0.106713	0.041	0.101	ns
Zbtb45	1.07895e-07	-0.129972	0.051	0.116	ns
Nfx1	1.09666e-07	-0.0772987	0.218	0.347	ns
R3hcc1l	1.09767e-07	-0.125814	0.068	0.141	ns
Cox6c	1.12193e-07	0.255268	0.854	0.875	WT
Washc2	1.14028e-07	-0.125724	0.209	0.326	ns
Csnk1g3	1.1595e-07	-0.19676	0.229	0.344	ns
Abcb7	1.1624e-07	-0.145599	0.174	0.285	ns
Runx2	1.16309e-07	-0.179382	0.12	0.212	ns
Rpl28	1.16466e-07	0.188672	0.97	0.983	ns
Tceal9	1.17319e-07	-0.106054	0.212	0.333	ns
Gprin3	1.17365e-07	-0.174146	0.069	0.143	ns
Usp14	1.17641e-07	-0.124196	0.276	0.408	ns
Eea1	1.17866e-07	-0.1248	0.168	0.276	ns
Sra1	1.18259e-07	-0.161889	0.309	0.445	ns
Pde12	1.19652e-07	-0.0675162	0.079	0.158	ns
Ms4a4b	1.20434e-07	0.282293	0.92	0.946	WT
Cipc	1.21504e-07	-0.112357	0.097	0.184	ns
Pfn1	1.22305e-07	0.15377	0.98	0.992	ns
Kmt2c	1.22512e-07	-0.248976	0.285	0.416	ns
Cd37	1.23245e-07	-0.187646	0.63	0.793	ns
Ints11	1.23733e-07	-0.165789	0.11	0.198	ns
Cep350	1.24426e-07	-0.165436	0.175	0.285	ns
Lrmp	1.24433e-07	-0.115142	0.377	0.533	ns
Uba7	1.25499e-07	-0.133697	0.101	0.186	ns
Elp1	1.25694e-07	-0.108996	0.077	0.154	ns
Nup153	1.27278e-07	-0.198056	0.317	0.45	ns
Med11	1.28364e-07	-0.113388	0.196	0.311	ns
Vav3	1.32777e-07	-0.147978	0.146	0.245	ns
Slc38a2	1.33774e-07	-0.132149	0.482	0.648	ns
Pgam5	1.33898e-07	-0.137279	0.175	0.285	ns
Trip11	1.34186e-07	-0.173357	0.215	0.33	ns
Cst7	1.35173e-07	0.372259	0.732	0.772	WT
Rae1	1.36788e-07	-0.0836585	0.16	0.269	ns
Umps	1.38272e-07	-0.13759	0.091	0.172	ns
Itga4	1.40173e-07	-0.226447	0.24	0.36	ns
Cfl1	1.41366e-07	0.159605	0.994	0.999	ns
Nup93	1.41889e-07	-0.13262	0.08	0.158	ns
P2ry10	1.41958e-07	-0.380187	0.517	0.633	Il21r-/-
Arih1	1.42885e-07	-0.159081	0.34	0.477	ns
Itga5	1.4314e-07	-0.105631	0.102	0.189	ns
Camk2g	1.4323e-07	-0.126032	0.316	0.459	ns
Rp2	1.43302e-07	-0.145011	0.069	0.141	ns
Cct3	1.43804e-07	-0.125628	0.363	0.508	ns
Smc1a	1.44373e-07	-0.133973	0.404	0.554	ns
Ankrd52	1.44824e-07	-0.066199	0.052	0.119	ns
Phpt1	1.44916e-07	-0.0721681	0.085	0.166	ns
Ascc3	1.45419e-07	-0.233205	0.172	0.276	ns
Hmgxb4	1.46294e-07	-0.106225	0.066	0.138	ns
Plaa	1.46645e-07	-0.118072	0.218	0.339	ns
Exosc5	1.47261e-07	-0.0559548	0.121	0.219	ns
Cherp	1.47666e-07	-0.115374	0.175	0.286	ns
C1galt1	1.48283e-07	-0.124274	0.202	0.319	ns
Ctnna1	1.49707e-07	-0.121945	0.307	0.445	ns
Mrps17	1.50945e-07	-0.153068	0.218	0.34	ns
Clns1a	1.51172e-07	-0.0834926	0.234	0.362	ns
Rbm22	1.51571e-07	-0.147049	0.241	0.368	ns
Akna	1.55873e-07	-0.166966	0.478	0.642	ns
Ide	1.5884e-07	-0.125737	0.34	0.491	ns
Smarcc2	1.61943e-07	-0.156245	0.315	0.455	ns
Impa1	1.62245e-07	-0.165531	0.277	0.406	ns
Galnt3	1.63395e-07	-0.128617	0.079	0.154	ns
Osgep	1.65216e-07	-0.100531	0.113	0.205	ns
Ipo5	1.65965e-07	-0.126385	0.242	0.37	ns
Rbmx	1.68139e-07	-0.0541235	0.21	0.333	ns
Exosc1	1.68439e-07	-0.146718	0.13	0.225	ns
Ddx20	1.71916e-07	-0.105379	0.064	0.134	ns
Fam120a	1.73366e-07	-0.16417	0.471	0.628	ns
Sart1	1.74611e-07	-0.0918176	0.183	0.296	ns
Zc3h4	1.76313e-07	-0.147731	0.193	0.304	ns
Fam129a	1.78429e-07	-0.177094	0.299	0.434	ns
Thoc5	1.78473e-07	-0.0904987	0.117	0.208	ns
Itgal	1.81844e-07	-0.196909	0.734	0.888	ns
Slc48a1	1.82794e-07	-0.117578	0.143	0.243	ns
Gopc	1.85711e-07	-0.124689	0.109	0.196	ns
Tnks2	1.8651e-07	-0.140104	0.356	0.503	ns
Prex1	1.86624e-07	-0.13603	0.331	0.473	ns
Ing3	1.88567e-07	-0.092803	0.115	0.205	ns
Eif2b1	1.89845e-07	-0.0684642	0.105	0.193	ns
Klrc2	1.91609e-07	-0.205496	0.329	0.465	ns
Rbm27	1.92176e-07	-0.0915992	0.191	0.309	ns
Ppat	1.9255e-07	-0.0987749	0.177	0.289	ns
Tmem87a	1.92715e-07	-0.148168	0.125	0.219	ns
Itgb7	1.92926e-07	-0.206695	0.174	0.275	ns
Mob1b	1.93332e-07	-0.121001	0.097	0.178	ns
Vta1	1.94814e-07	-0.0828858	0.122	0.215	ns
Sec63	1.95346e-07	-0.116943	0.277	0.406	ns
Tradd	1.97735e-07	-0.0473352	0.112	0.204	ns
Cabin1	2.03475e-07	-0.154281	0.079	0.153	ns
Prdx5	2.03936e-07	-0.131144	0.543	0.691	ns
Ptpn7	2.04953e-07	-0.198308	0.461	0.614	ns
Alad	2.05408e-07	-0.111447	0.173	0.281	ns
Psma2	2.06478e-07	-0.181582	0.595	0.707	ns
Lyar	2.06664e-07	-0.085024	0.215	0.338	ns
Rbbp5	2.09178e-07	-0.126091	0.134	0.228	ns
Gadd45gip1	2.09464e-07	-0.113196	0.08	0.157	ns
Meaf6	2.10395e-07	-0.137302	0.113	0.201	ns
Pabpc1	2.11143e-07	-0.136272	0.984	0.992	ns
Exoc5	2.15841e-07	-0.117052	0.213	0.331	ns
Exosc7	2.18546e-07	-0.109403	0.102	0.188	ns
Zmat5	2.18766e-07	-0.101446	0.146	0.245	ns
Akap13	2.1934e-07	-0.197364	0.529	0.681	ns
Rn7sk	2.19372e-07	-0.20373	0.087	0.166	ns
Saraf	2.20735e-07	-0.134916	0.502	0.683	ns
Dnpep	2.2293e-07	-0.0926587	0.082	0.16	ns
Irf2bpl	2.23769e-07	-0.178449	0.317	0.451	ns
Dpy19l4	2.25827e-07	-0.108031	0.068	0.14	ns
Specc1l	2.2824e-07	-0.101111	0.101	0.186	ns
Zfp869	2.2846e-07	-0.0860657	0.102	0.186	ns
Pold2	2.30612e-07	-0.0868123	0.115	0.206	ns
Ccm2	2.31517e-07	-0.13966	0.161	0.263	ns
Tlk2	2.31635e-07	-0.121501	0.174	0.283	ns
Cs	2.32966e-07	-0.145879	0.388	0.538	ns
Mrpl24	2.33638e-07	-0.154654	0.434	0.585	ns
Dalrd3	2.39576e-07	-0.0957218	0.134	0.229	ns
Gpx1	2.40373e-07	-0.167851	0.485	0.626	ns
Arpc1a	2.41902e-07	-0.102846	0.243	0.371	ns
Tmx1	2.42077e-07	-0.12876	0.24	0.364	ns
Ruvbl1	2.42953e-07	-0.102805	0.128	0.222	ns
Chmp2a	2.43152e-07	-0.141047	0.338	0.477	ns
Ankrd27	2.4523e-07	-0.0908685	0.102	0.186	ns
Naa30	2.45319e-07	-0.159073	0.103	0.186	ns
Arhgap17	2.46599e-07	-0.160486	0.272	0.402	ns
Fcf1	2.57572e-07	-0.0984397	0.216	0.338	ns
Ubl4a	2.6005e-07	-0.1166	0.124	0.217	ns
Il2rb	2.60805e-07	-0.126669	0.981	0.997	ns
Wdr43	2.61714e-07	-0.110348	0.361	0.507	ns
Haus8	2.62116e-07	-0.0955104	0.064	0.133	ns
Ubn1	2.62123e-07	-0.151422	0.264	0.394	ns
Gabpb2	2.63173e-07	-0.133925	0.238	0.362	ns
Slc25a36	2.64452e-07	-0.188609	0.182	0.287	ns
Hpse	2.65849e-07	0.290565	0.133	0.065	WT
Cmtm6	2.66589e-07	-0.106413	0.182	0.292	ns
Snrnp40	2.66741e-07	-0.141446	0.174	0.278	ns
Trmt1	2.69618e-07	-0.0653698	0.105	0.191	ns
Grk2	2.69878e-07	-0.192266	0.598	0.763	ns
Ctdsp2	2.71353e-07	-0.190154	0.264	0.391	ns
Zfp281	2.71511e-07	-0.0976025	0.08	0.157	ns
Nceh1	2.72136e-07	-0.125317	0.066	0.136	ns
Otud4	2.74045e-07	-0.153038	0.248	0.371	ns
Fbxw2	2.743e-07	-0.0921421	0.14	0.238	ns
Clk4	2.76762e-07	-0.131839	0.256	0.382	ns
Rpl23	2.77179e-07	0.142835	0.989	0.997	ns
Tubgcp2	2.77898e-07	-0.100062	0.091	0.173	ns
Cog1	2.78253e-07	-0.122305	0.074	0.146	ns
Stk4	2.78316e-07	-0.148686	0.479	0.63	ns
Tpd52	2.82932e-07	-0.150141	0.19	0.3	ns
Rpp30	2.89049e-07	-0.0958464	0.047	0.108	ns
Mtmr2	2.89832e-07	-0.0794491	0.081	0.158	ns
Tmem258	2.94451e-07	0.355786	0.668	0.681	WT
Tfdp2	2.98106e-07	-0.0950206	0.052	0.116	ns
Pdhb	3.00099e-07	-0.145602	0.285	0.416	ns
Nop2	3.04591e-07	-0.133439	0.135	0.23	ns
Clk2	3.0474e-07	-0.082872	0.186	0.299	ns
Ap3m1	3.05456e-07	-0.0988382	0.166	0.272	ns
Tpp2	3.06679e-07	-0.188744	0.419	0.564	ns
Rpl4	3.07007e-07	0.127834	0.979	0.994	ns
Aifm1	3.07886e-07	-0.0673975	0.102	0.188	ns
Trbc1	3.10273e-07	-0.182867	0.789	0.902	ns
Mef2d	3.10847e-07	-0.131383	0.339	0.487	ns
Chd3	3.121e-07	-0.200885	0.3	0.429	ns
Fam162a	3.19879e-07	-0.0916372	0.191	0.303	ns
Nrros	3.204e-07	-0.101362	0.264	0.387	ns
Pskh1	3.20515e-07	-0.111299	0.063	0.13	ns
Exosc10	3.20777e-07	-0.0945015	0.202	0.319	ns
Gsto1	3.21178e-07	-0.119398	0.135	0.231	ns
Cd27	3.27835e-07	-0.178849	0.131	0.222	ns
Itpr2	3.29482e-07	-0.140869	0.198	0.308	ns
Mff	3.35796e-07	-0.0921227	0.196	0.309	ns
Gfm1	3.37467e-07	-0.107332	0.119	0.209	ns
Dhfr	3.4107e-07	-0.11047	0.059	0.126	ns
Akr1e1	3.41651e-07	-0.102174	0.097	0.18	ns
Parp3	3.4246e-07	-0.156766	0.121	0.209	ns
Mgat5	3.42901e-07	-0.113507	0.258	0.392	ns
Vps33a	3.44774e-07	-0.120407	0.097	0.177	ns
Sacs	3.45273e-07	-0.11623	0.086	0.161	ns
Nipbl	3.49669e-07	-0.194567	0.406	0.556	ns
Pspc1	3.49686e-07	-0.0786281	0.106	0.192	ns
Taf4	3.4998e-07	-0.144757	0.119	0.206	ns
Mia3	3.52265e-07	-0.149897	0.279	0.407	ns
Lrrc47	3.5254e-07	-0.129463	0.164	0.265	ns
Ppp2r1b	3.53171e-07	-0.103391	0.125	0.217	ns
Spg21	3.55746e-07	-0.0851342	0.277	0.408	ns
Dennd2d	3.58907e-07	-0.115846	0.191	0.302	ns
Nme1	3.63529e-07	-0.184003	0.572	0.685	ns
Tigar	3.64142e-07	-0.0974524	0.049	0.111	ns
Prkcq	3.6953e-07	-0.123456	0.243	0.368	ns
Iars2	3.71312e-07	-0.120701	0.117	0.205	ns
Bcl2	3.73711e-07	-0.202186	0.57	0.707	ns
H2afz	3.84228e-07	-0.184632	0.68	0.799	ns
Eif2b5	3.84503e-07	-0.097246	0.129	0.223	ns
Cat	3.90551e-07	-0.0783305	0.192	0.308	ns
Tango2	3.91096e-07	-0.155623	0.086	0.162	ns
Igsf8	3.96922e-07	-0.106428	0.075	0.148	ns
Vps13a	3.9875e-07	-0.179299	0.229	0.339	ns
Chchd5	4.02633e-07	-0.133681	0.076	0.149	ns
Zfp652	4.03259e-07	-0.153308	0.328	0.462	ns
Nr2c2	4.03648e-07	-0.149963	0.219	0.335	ns
Hibadh	4.13286e-07	-0.0799826	0.191	0.302	ns
Ndufs6	4.25408e-07	-0.136804	0.261	0.387	ns
Fmr1	4.2793e-07	-0.0902204	0.154	0.254	ns
Mrps36	4.27942e-07	-0.0818049	0.163	0.265	ns
Arhgap4	4.28863e-07	-0.126245	0.226	0.341	ns
Trnau1ap	4.34488e-07	-0.0853416	0.111	0.199	ns
Dync1li2	4.37493e-07	-0.0652873	0.168	0.277	ns
Ankrd50	4.39505e-07	-0.136485	0.082	0.157	ns
Cnbp	4.3954e-07	-0.16533	0.822	0.918	ns
Gstm1	4.40159e-07	-0.176673	0.345	0.474	ns
Fmc1	4.42711e-07	-0.0848909	0.136	0.233	ns
Arpc4	4.43731e-07	-0.138087	0.636	0.754	ns
Acp1	4.49496e-07	-0.128032	0.232	0.352	ns
Cep295	4.50943e-07	-0.139032	0.096	0.174	ns
Serf2	4.51211e-07	-0.145073	0.567	0.731	ns
Nup50	4.52636e-07	-0.157614	0.29	0.42	ns
Plcl2	4.53248e-07	-0.14262	0.104	0.186	ns
Orc6	4.59352e-07	-0.0840215	0.108	0.193	ns
Trim28	4.6001e-07	-0.123393	0.343	0.482	ns
Atad3a	4.60161e-07	-0.123264	0.147	0.245	ns
Commd4	4.63971e-07	-0.107577	0.172	0.278	ns
Hnrnph1	4.7473e-07	-0.142773	0.579	0.737	ns
Akip1	4.76207e-07	-0.114671	0.087	0.164	ns
Cdk5rap3	4.77326e-07	-0.151586	0.102	0.182	ns
Gpx4-ps2	4.80172e-07	0.325763	0.159	0.089	WT
Ppp3cb	4.86635e-07	-0.143821	0.445	0.6	ns
Plpbp	4.92952e-07	-0.10012	0.135	0.229	ns
Tpm1	4.94244e-07	-0.172997	0.173	0.273	ns
Pogz	4.98558e-07	-0.114476	0.082	0.157	ns
Lmbrd2	5.02589e-07	-0.168968	0.055	0.117	ns
Map3k7	5.065e-07	-0.0551353	0.155	0.257	ns
Chkb	5.07062e-07	-0.12392	0.075	0.148	ns
Map3k14	5.1388e-07	-0.103311	0.048	0.109	ns
Atxn2l	5.15679e-07	-0.189187	0.539	0.691	ns
Eci1	5.20085e-07	-0.14372	0.113	0.199	ns
Syne3	5.22556e-07	-0.102007	0.073	0.143	ns
Mef2a	5.26738e-07	-0.200797	0.526	0.674	ns
Mea1	5.33216e-07	-0.0578288	0.227	0.352	ns
Lrrk1	5.41311e-07	-0.133802	0.21	0.319	ns
Wdr37	5.41647e-07	-0.108345	0.088	0.165	ns
Riox2	5.46055e-07	-0.0842516	0.173	0.278	ns
Naip2	5.49272e-07	-0.11492	0.087	0.164	ns
Lin7c	5.53244e-07	-0.104411	0.208	0.319	ns
Ubxn1	5.53986e-07	-0.112536	0.405	0.568	ns
Dpp9	5.56369e-07	-0.0728941	0.157	0.256	ns
Sh3kbp1	5.58682e-07	-0.16198	0.107	0.189	ns
Hdac4	5.60354e-07	-0.088056	0.098	0.18	ns
Ice1	5.63653e-07	-0.132896	0.111	0.195	ns
Selenoh	5.69979e-07	-0.159592	0.252	0.367	ns
Idi1	5.73765e-07	-0.100983	0.152	0.249	ns
Cdh1	5.7591e-07	-0.163334	0.3	0.435	ns
Ascc2	5.86736e-07	-0.114254	0.074	0.144	ns
Bms1	5.87975e-07	-0.0680806	0.214	0.332	ns
Cyb5r3	5.88244e-07	-0.0760288	0.126	0.219	ns
Colgalt1	5.93203e-07	-0.133855	0.343	0.478	ns
Cox18	5.96542e-07	-0.0398228	0.079	0.154	ns
Rnf2	5.96571e-07	-0.115991	0.159	0.259	ns
Riok2	5.9704e-07	-0.0872993	0.096	0.175	ns
Dhrs1	5.98263e-07	-0.149614	0.088	0.164	ns
Naa50	5.98321e-07	-0.159632	0.312	0.436	ns
Pwp1	6.00001e-07	-0.0906871	0.129	0.219	ns
Arhgap30	6.15523e-07	-0.142376	0.565	0.725	ns
Rara	6.16765e-07	-0.0326258	0.09	0.169	ns
Gfer	6.23444e-07	-0.0702034	0.05	0.111	ns
Utp20	6.26095e-07	-0.116974	0.083	0.158	ns
Ndufa12	6.26198e-07	-0.139183	0.344	0.482	ns
Snx2	6.26722e-07	-0.121889	0.235	0.355	ns
Zfp512b	6.27624e-07	-0.0592452	0.052	0.113	ns
Vdac3	6.28479e-07	-0.0478025	0.235	0.362	ns
Pdlim1	6.43083e-07	-0.14106	0.22	0.331	ns
Slc1a5	6.44829e-07	-0.134391	0.491	0.649	ns
Ncapd3	6.45297e-07	-0.122655	0.069	0.137	ns
Fcho1	6.49929e-07	-0.0918015	0.219	0.338	ns
Eps15l1	6.56618e-07	-0.143088	0.148	0.244	ns
Spout1	6.6063e-07	-0.0876224	0.079	0.152	ns
Ctr9	6.6198e-07	-0.104436	0.159	0.259	ns
Ercc3	6.62912e-07	-0.102982	0.141	0.235	ns
Zfp746	6.63778e-07	-0.150883	0.075	0.145	ns
Tsnax	6.66825e-07	-0.103696	0.153	0.251	ns
Nek9	6.93123e-07	-0.0768658	0.161	0.262	ns
Ldlrap1	6.97023e-07	-0.155014	0.061	0.126	ns
Dmtf1	6.97358e-07	-0.147021	0.174	0.277	ns
Aars	7.00093e-07	-0.0530936	0.112	0.199	ns
Cyb5r1	7.02467e-07	-0.0908076	0.076	0.148	ns
Naaa	7.03801e-07	-0.128805	0.051	0.11	ns
Nmt2	7.07289e-07	-0.128281	0.094	0.17	ns
Rbmxl1	7.10919e-07	-0.118996	0.178	0.279	ns
Pear1	7.15538e-07	-0.120641	0.199	0.307	ns
Cstf3	7.26855e-07	-0.0930031	0.107	0.191	ns
Fam102a	7.37431e-07	-0.125908	0.34	0.489	ns
Mrpl34	7.39227e-07	-0.0825681	0.127	0.217	ns
Asap1	7.42516e-07	-0.135634	0.05	0.109	ns
Letm1	7.43857e-07	-0.0597983	0.15	0.248	ns
Rpl39	7.44549e-07	0.166772	0.992	0.997	ns
Churc1	7.45895e-07	-0.110898	0.174	0.279	ns
Lage3	7.46134e-07	-0.0908314	0.144	0.241	ns
Ahcy	7.48473e-07	-0.0941919	0.067	0.135	ns
Mark4	7.49222e-07	-0.117886	0.097	0.175	ns
Etnk1	7.54343e-07	-0.107628	0.409	0.563	ns
Ddrgk1	7.55225e-07	-0.121195	0.208	0.32	ns
Rps8	7.58033e-07	-0.105485	0.986	0.995	ns
Oxr1	7.58697e-07	-0.139082	0.187	0.291	ns
Dcaf1	7.61292e-07	-0.0665082	0.118	0.205	ns
Rcor1	7.63727e-07	-0.119415	0.291	0.416	ns
Arf1	7.66491e-07	-0.154064	0.752	0.86	ns
Styk1	7.72582e-07	-0.116657	0.554	0.724	ns
Dcaf13	7.75873e-07	-0.0799635	0.214	0.334	ns
Ipo7	7.75918e-07	-0.120925	0.301	0.431	ns
Acp2	8.00535e-07	-0.108869	0.049	0.109	ns
Pik3cg	8.01069e-07	-0.0878505	0.305	0.443	ns
Yeats2	8.02118e-07	-0.0944001	0.066	0.134	ns
Fuca1	8.02896e-07	-0.143598	0.169	0.269	ns
Arhgef2	8.04067e-07	-0.124783	0.278	0.407	ns
Polr2a	8.05652e-07	-0.0930786	0.296	0.428	ns
P2ry14	8.17158e-07	-0.105281	0.185	0.287	ns
Acadl	8.2399e-07	-0.10803	0.395	0.547	ns
Atp6v1b2	8.24616e-07	-0.152961	0.299	0.426	ns
Cblb	8.27635e-07	-0.14354	0.353	0.5	ns
Vac14	8.32732e-07	-0.0662478	0.088	0.164	ns
Cenpq	8.34367e-07	-0.120529	0.112	0.196	ns
Abhd16a	8.34574e-07	-0.109372	0.203	0.312	ns
Psmb10	8.34718e-07	-0.143014	0.52	0.667	ns
Akap10	8.35304e-07	-0.0815701	0.087	0.162	ns
Vps13b	8.38393e-07	-0.135425	0.121	0.205	ns
Rps24-ps3	8.52607e-07	-0.100034	0.312	0.444	ns
Cdk13	8.68737e-07	-0.129616	0.247	0.367	ns
Slc3a2	8.7331e-07	-0.135245	0.456	0.608	ns
Jund	8.75406e-07	0.29454	0.948	0.969	WT
Ubtf	8.77801e-07	-0.11204	0.285	0.418	ns
Kmt5b	8.89038e-07	-0.203125	0.149	0.239	ns
Exosc8	8.93875e-07	-0.0871196	0.196	0.308	ns
Poli	8.97096e-07	-0.134047	0.058	0.12	ns
St3gal1	9.16835e-07	-0.105661	0.08	0.151	ns
Mdh2	9.21653e-07	-0.160903	0.43	0.571	ns
Galns	9.36381e-07	-0.101741	0.069	0.136	ns
Mrtfa	9.3812e-07	-0.105151	0.138	0.227	ns
Peak1	9.51271e-07	-0.176121	0.317	0.45	ns
Daxx	9.51454e-07	-0.119586	0.154	0.247	ns
Pqbp1	9.59223e-07	-0.102402	0.245	0.365	ns
Mical1	9.61788e-07	-0.0509213	0.201	0.311	ns
H2-Q7	9.6499e-07	0.263358	0.846	0.828	WT
Lamp2	9.75249e-07	-0.118938	0.238	0.359	ns
Hmgn1	9.75537e-07	-0.118218	0.11	0.191	ns
Parg	9.86817e-07	-0.0951573	0.159	0.257	ns
Pfkp	9.88119e-07	-0.152614	0.225	0.339	ns
Hmbs	9.92255e-07	-0.0832014	0.066	0.133	ns
Cbx7	1.00723e-06	-0.128279	0.074	0.142	ns
Lsm6	1.00747e-06	-0.122432	0.307	0.437	ns
Rela	1.00833e-06	-0.122534	0.262	0.388	ns
Etv3	1.02316e-06	-0.0958758	0.199	0.307	ns
Ift52	1.02568e-06	-0.083941	0.173	0.278	ns
Sept11	1.02671e-06	-0.184431	0.582	0.719	ns
Sil1	1.03256e-06	-0.0966438	0.088	0.164	ns
Gnptab	1.03858e-06	-0.163657	0.211	0.317	ns
Lss	1.0387e-06	-0.0913861	0.07	0.138	ns
Tbp	1.0448e-06	-0.122246	0.088	0.162	ns
Lap3	1.04625e-06	-0.0744493	0.113	0.196	ns
Vkorc1	1.05759e-06	-0.119462	0.09	0.165	ns
Yars2	1.05764e-06	-0.0892029	0.065	0.132	ns
Pqlc3	1.0691e-06	-0.0723344	0.182	0.285	ns
Mrps18b	1.08243e-06	-0.100487	0.082	0.154	ns
Bop1	1.08387e-06	-0.124478	0.231	0.348	ns
Heatr3	1.09047e-06	-0.0636101	0.12	0.206	ns
Anapc13	1.09965e-06	-0.0867134	0.146	0.241	ns
Rap1gds1	1.10037e-06	-0.0856967	0.252	0.374	ns
Dnajc11	1.10204e-06	-0.0905274	0.119	0.203	ns
Man2c1	1.10315e-06	-0.0587942	0.075	0.146	ns
Suco	1.10324e-06	-0.193531	0.297	0.416	ns
Trim62	1.10494e-06	-0.0444051	0.059	0.122	ns
Trim44	1.11143e-06	-0.13117	0.111	0.191	ns
Mrpl43	1.11193e-06	-0.0581459	0.18	0.287	ns
Qk	1.11201e-06	-0.148193	0.26	0.378	ns
Fos	1.12786e-06	-0.38369	0.472	0.574	Il21r-/-
Slfn8	1.14679e-06	-0.0409764	0.234	0.355	ns
Plekha1	1.14897e-06	-0.0942011	0.094	0.17	ns
Lypla2	1.1551e-06	-0.0684877	0.286	0.422	ns
Emc6	1.15543e-06	-0.103059	0.267	0.392	ns
Tmem209	1.17495e-06	-0.0608835	0.1	0.181	ns
Mrpl23-ps1	1.17842e-06	-0.0820158	0.048	0.106	ns
Cdk19	1.18159e-06	-0.150221	0.163	0.26	ns
Ubxn8	1.18663e-06	-0.0871295	0.127	0.213	ns
Gpbp1l1	1.1992e-06	-0.131734	0.195	0.299	ns
Manea	1.21034e-06	-0.145811	0.096	0.17	ns
Utrn	1.21333e-06	-0.169047	0.198	0.303	ns
Myo9b	1.22075e-06	-0.132729	0.179	0.277	ns
Cyb561d2	1.22113e-06	-0.0854751	0.064	0.128	ns
Bicdl1	1.22127e-06	-0.0777663	0.056	0.118	ns
Dlat	1.23246e-06	-0.0991133	0.193	0.302	ns
Ccdc88c	1.2425e-06	-0.20525	0.336	0.462	ns
Kctd10	1.24588e-06	-0.125235	0.174	0.275	ns
Map4k4	1.24946e-06	-0.109696	0.309	0.446	ns
Babam1	1.257e-06	-0.105469	0.236	0.352	ns
Phf2	1.26674e-06	-0.134909	0.186	0.289	ns
Metrn	1.26862e-06	-0.0499419	0.093	0.17	ns
Cluh	1.27085e-06	-0.0985649	0.105	0.186	ns
Def6	1.27473e-06	-0.0766277	0.306	0.437	ns
Wbp1l	1.2766e-06	-0.0975555	0.138	0.23	ns
Tsta3	1.28464e-06	-0.132347	0.098	0.175	ns
Tpst2	1.29156e-06	-0.0895979	0.351	0.487	ns
Vps16	1.2929e-06	-0.109537	0.091	0.165	ns
Aff4	1.29465e-06	-0.116228	0.113	0.193	ns
Atp5b	1.32411e-06	-0.152278	0.633	0.76	ns
Zdhhc2	1.33766e-06	-0.115707	0.045	0.101	ns
Dennd4b	1.34612e-06	-0.0910037	0.169	0.271	ns
Pum2	1.3534e-06	-0.18142	0.524	0.674	ns
Ehd4	1.35571e-06	-0.121299	0.325	0.457	ns
H2afx	1.36686e-06	-0.0811925	0.119	0.205	ns
Slc35a4	1.36753e-06	-0.107624	0.212	0.323	ns
Zfp787	1.37285e-06	-0.0832485	0.159	0.256	ns
Cdc42se1	1.3866e-06	-0.116203	0.372	0.51	ns
Rpl36	1.40406e-06	-0.130053	0.71	0.844	ns
Etf1	1.40414e-06	-0.139529	0.434	0.568	ns
Sec61b	1.40566e-06	0.327273	0.688	0.697	WT
Strn4	1.42718e-06	-0.0654812	0.164	0.264	ns
Hgsnat	1.43073e-06	-0.133929	0.19	0.291	ns
Acaa1a	1.43176e-06	-0.0794733	0.144	0.238	ns
Ltb	1.43379e-06	-0.156429	0.199	0.303	ns
C2cd3	1.43382e-06	-0.172029	0.107	0.183	ns
Txk	1.43605e-06	-0.168337	0.555	0.72	ns
Phb	1.4546e-06	-0.102802	0.318	0.445	ns
Hsp90aa1	1.45682e-06	0.41965	0.854	0.886	WT
Tsg101	1.46726e-06	-0.0775904	0.181	0.285	ns
Pdcl	1.48149e-06	-0.0857335	0.088	0.162	ns
Txlna	1.49061e-06	-0.131587	0.153	0.246	ns
Tbc1d1	1.49337e-06	-0.174934	0.055	0.113	ns
Cdc73	1.49646e-06	-0.133395	0.267	0.388	ns
Smu1	1.49875e-06	-0.0910269	0.338	0.486	ns
Tbl1x	1.51119e-06	-0.187012	0.39	0.521	ns
Ube2e3	1.51346e-06	-0.0977742	0.163	0.259	ns
Gpd1l	1.52041e-06	-0.0976417	0.064	0.127	ns
Otud6b	1.52176e-06	-0.0724075	0.069	0.135	ns
Abhd5	1.53569e-06	-0.0957932	0.055	0.114	ns
Sumo3	1.54966e-06	-0.0371623	0.29	0.426	ns
mt-Nd2	1.55459e-06	-0.11323	0.997	1	ns
Lta4h	1.57328e-06	-0.18342	0.679	0.823	ns
Cwf19l1	1.58503e-06	-0.0443091	0.048	0.106	ns
N4bp2	1.58594e-06	-0.111976	0.052	0.11	ns
Klhl30	1.59322e-06	-0.151854	0.201	0.301	ns
Hbs1l	1.61819e-06	-0.0755828	0.131	0.22	ns
Egr1	1.62398e-06	-0.275526	0.406	0.529	Il21r-/-
Tubgcp3	1.62595e-06	-0.101976	0.101	0.178	ns
Nfe2l2	1.64922e-06	-0.149933	0.163	0.256	ns
Asah1	1.65674e-06	-0.113519	0.122	0.207	ns
Akr7a5	1.66936e-06	-0.139544	0.052	0.11	ns
Strip1	1.69055e-06	-0.151646	0.102	0.177	ns
Mrps10	1.70111e-06	-0.0726687	0.097	0.174	ns
Pnpla8	1.70128e-06	-0.123829	0.084	0.156	ns
Sfswap	1.70295e-06	-0.0849346	0.189	0.296	ns
Cd74	1.70476e-06	-0.411085	0.305	0.438	Il21r-/-
Pot1a	1.70557e-06	-0.119426	0.077	0.145	ns
Casp2	1.71589e-06	-0.100259	0.18	0.281	ns
Mcm3ap	1.72357e-06	-0.184828	0.091	0.162	ns
Lrrc59	1.74234e-06	-0.113541	0.233	0.341	ns
Il12rb1	1.75054e-06	-0.0492455	0.135	0.225	ns
Ap2a1	1.75291e-06	-0.0537266	0.126	0.211	ns
Gnptg	1.75905e-06	-0.163278	0.203	0.304	ns
Satb1	1.76403e-06	-0.131187	0.35	0.483	ns
Emc8	1.77692e-06	-0.11013	0.117	0.2	ns
Larp1	1.82149e-06	-0.142289	0.474	0.616	ns
Ppp1r15b	1.83868e-06	-0.0929847	0.229	0.343	ns
Sptlc2	1.84109e-06	-0.0833793	0.23	0.348	ns
Foxk2	1.87885e-06	-0.106496	0.098	0.175	ns
Cyb5b	1.883e-06	-0.0936271	0.269	0.392	ns
Zfp445	1.88805e-06	-0.107503	0.224	0.332	ns
Med22	1.89912e-06	-0.0788938	0.08	0.15	ns
Nubp1	1.90064e-06	-0.13824	0.174	0.272	ns
Bcl9l	1.90479e-06	-0.146232	0.128	0.212	ns
Tmod3	1.91375e-06	-0.133744	0.471	0.621	ns
P2ry10b	1.92848e-06	-0.170686	0.065	0.127	ns
Arap1	1.93385e-06	-0.130413	0.2	0.302	ns
Lig1	1.93778e-06	-0.182504	0.202	0.3	ns
Fam117b	1.94603e-06	-0.0950177	0.162	0.259	ns
Etfb	1.9527e-06	-0.108824	0.095	0.169	ns
Galnt1	2.04004e-06	-0.141525	0.495	0.641	ns
Mrto4	2.05401e-06	-0.0738653	0.115	0.198	ns
Stau1	2.05809e-06	-0.0762129	0.123	0.208	ns
Cnot3	2.05822e-06	-0.102665	0.374	0.516	ns
Zfp62	2.07967e-06	-0.127531	0.137	0.224	ns
Riox1	2.1155e-06	-0.0938396	0.055	0.114	ns
Rrm1	2.1159e-06	-0.0967208	0.127	0.212	ns
Apip	2.12007e-06	-0.0781497	0.073	0.14	ns
Lrrc20	2.1409e-06	-0.0885258	0.083	0.153	ns
Wdr6	2.14321e-06	-0.0785455	0.174	0.277	ns
Helb	2.15415e-06	-0.0482604	0.08	0.151	ns
Fnbp4	2.1556e-06	-0.0728725	0.338	0.477	ns
Osbpl1a	2.17705e-06	-0.103307	0.157	0.251	ns
Mga	2.18497e-06	-0.112424	0.218	0.323	ns
Trappc6a	2.2047e-06	-0.105637	0.102	0.178	ns
Sin3a	2.20764e-06	-0.121006	0.163	0.261	ns
Setd5	2.20868e-06	-0.187154	0.26	0.375	ns
Tmem173	2.21474e-06	-0.0884783	0.307	0.441	ns
Ncoa5	2.21755e-06	-0.0913655	0.094	0.169	ns
Slc35c2	2.23458e-06	-0.0982356	0.162	0.26	ns
Pop7	2.23969e-06	-0.0597557	0.078	0.148	ns
Tipin	2.24555e-06	-0.0868727	0.11	0.189	ns
Taf8	2.24766e-06	-0.0866846	0.084	0.154	ns
Pin1	2.2588e-06	-0.0611743	0.195	0.304	ns
Tmem109	2.26465e-06	-0.101042	0.103	0.18	ns
Efr3a	2.28641e-06	-0.142951	0.456	0.608	ns
Dnajb12	2.30211e-06	-0.10139	0.075	0.141	ns
Pdk3	2.3034e-06	-0.0974037	0.117	0.199	ns
Ercc6	2.32343e-06	-0.109972	0.052	0.109	ns
Mcee	2.3357e-06	-0.0982615	0.056	0.116	ns
Lgals1	2.34378e-06	0.269018	0.869	0.865	WT
Rnf166	2.35277e-06	-0.127269	0.352	0.487	ns
Senp1	2.35986e-06	-0.101313	0.17	0.268	ns
Pnkp	2.36569e-06	-0.0999487	0.078	0.146	ns
Cnot11	2.36719e-06	-0.0671762	0.11	0.191	ns
Nup85	2.37897e-06	-0.0746948	0.162	0.26	ns
Lasp1	2.38665e-06	-0.182593	0.715	0.849	ns
Las1l	2.38776e-06	-0.096546	0.124	0.208	ns
Lamtor4	2.44393e-06	-0.0881594	0.399	0.545	ns
Tox	2.44977e-06	-0.138886	0.308	0.432	ns
Tnpo1	2.45755e-06	-0.0743572	0.238	0.355	ns
Ddx21	2.46281e-06	-0.111051	0.497	0.643	ns
Polr1a	2.48097e-06	-0.0783822	0.073	0.138	ns
Kcnk5	2.48756e-06	-0.0983847	0.055	0.113	ns
Ampd2	2.54272e-06	-0.112013	0.097	0.172	ns
Capn7	2.56234e-06	-0.131502	0.141	0.229	ns
Iscu	2.58584e-06	-0.0776755	0.208	0.316	ns
Cep41	2.59577e-06	-0.0767553	0.063	0.125	ns
Tle3	2.5959e-06	-0.109666	0.242	0.355	ns
Esyt2	2.66754e-06	-0.158873	0.316	0.444	ns
Tuba4a	2.67132e-06	-0.0992035	0.179	0.276	ns
Cacul1	2.67686e-06	-0.124916	0.202	0.301	ns
Agps	2.68281e-06	-0.100079	0.209	0.315	ns
Eif4enif1	2.68454e-06	-0.0941738	0.137	0.224	ns
Fbxo34	2.7116e-06	-0.114531	0.065	0.127	ns
Vps54	2.72777e-06	-0.109764	0.175	0.273	ns
Crebzf	2.78877e-06	-0.0538962	0.142	0.232	ns
Mapk9	2.8508e-06	-0.0872078	0.191	0.294	ns
Xrcc6	2.8745e-06	-0.0798857	0.093	0.168	ns
Mt1	2.90012e-06	-0.107243	0.34	0.466	ns
Mtmr9	2.90146e-06	-0.126577	0.067	0.129	ns
Tbc1d10c	2.9057e-06	-0.112296	0.452	0.611	ns
Mnt	2.91569e-06	-0.0900773	0.159	0.253	ns
Ago3	2.91606e-06	-0.143722	0.063	0.122	ns
Timm44	2.92284e-06	-0.0993564	0.136	0.224	ns
Mtmr12	2.92447e-06	-0.0949316	0.181	0.283	ns
Polg	2.93385e-06	-0.113808	0.074	0.138	ns
Ddx27	2.97739e-06	-0.111027	0.262	0.382	ns
Zmym2	2.99758e-06	-0.0462637	0.153	0.247	ns
Mrpl21	3.04875e-06	-0.0471476	0.146	0.236	ns
Gabarap	3.0575e-06	0.247814	0.802	0.838	ns
Insig1	3.11091e-06	-0.121755	0.069	0.133	ns
Pola1	3.14967e-06	-0.0977698	0.081	0.15	ns
Eif4a-ps4	3.15522e-06	0.260349	0.14	0.078	WT
Slain2	3.16988e-06	-0.0956877	0.213	0.322	ns
Gaa	3.17036e-06	-0.0947666	0.069	0.134	ns
Ubxn7	3.19612e-06	-0.186078	0.12	0.199	ns
Ndufv2	3.20207e-06	-0.108189	0.319	0.454	ns
Sema4c	3.2066e-06	-0.0997675	0.185	0.281	ns
Ncaph2	3.22582e-06	-0.0740812	0.182	0.284	ns
Ciapin1	3.23239e-06	-0.0339352	0.186	0.293	ns
Zfpl1	3.25095e-06	-0.0846162	0.052	0.11	ns
Nup107	3.28125e-06	-0.0670629	0.075	0.142	ns
Inip	3.3155e-06	-0.106165	0.1	0.174	ns
Sec16a	3.33704e-06	-0.0805431	0.127	0.212	ns
Ppp4r3a	3.34164e-06	-0.122849	0.354	0.484	ns
Abi3	3.34752e-06	-0.124938	0.207	0.307	ns
Vps41	3.35763e-06	-0.0988788	0.196	0.3	ns
Polr3c	3.37421e-06	-0.091839	0.147	0.236	ns
Ddx6	3.38489e-06	-0.155557	0.558	0.712	ns
Micu2	3.39453e-06	-0.112096	0.356	0.493	ns
Sco2	3.39748e-06	-0.0854264	0.048	0.103	ns
Rin3	3.41804e-06	-0.0684642	0.262	0.386	ns
Cdk17	3.45685e-06	-0.121909	0.221	0.326	ns
Cstf2	3.48976e-06	-0.0739969	0.168	0.264	ns
Hinfp	3.5064e-06	-0.0910145	0.06	0.12	ns
Comt	3.50692e-06	-0.145881	0.228	0.334	ns
Hps3	3.58047e-06	-0.126704	0.08	0.146	ns
Aak1	3.58185e-06	-0.107619	0.243	0.357	ns
Tsr2	3.59557e-06	-0.119634	0.073	0.137	ns
Fbxw8	3.60635e-06	-0.070535	0.108	0.184	ns
Mms22l	3.61662e-06	-0.151049	0.071	0.134	ns
Irf8	3.6212e-06	-0.21644	0.706	0.825	ns
Hnrnpul1	3.62608e-06	-0.131339	0.589	0.723	ns
Arpp19	3.68559e-06	-0.100163	0.319	0.449	ns
Rbm5	3.68721e-06	-0.129824	0.42	0.565	ns
Chrac1	3.68988e-06	-0.109817	0.135	0.22	ns
Scyl2	3.69376e-06	-0.0970678	0.169	0.264	ns
Rab3d	3.69395e-06	-0.093713	0.115	0.195	ns
Prpf31	3.71451e-06	-0.0883226	0.156	0.247	ns
Mapkapk3	3.7409e-06	-0.0875455	0.225	0.334	ns
Cdca4	3.74397e-06	-0.0701183	0.257	0.378	ns
Max	3.76865e-06	-0.119716	0.384	0.517	ns
Pa2g4	3.77241e-06	-0.165617	0.481	0.609	ns
Utp18	3.77859e-06	-0.0749782	0.173	0.27	ns
Zfp292	3.83031e-06	-0.176807	0.244	0.348	ns
Ccdc115	3.85316e-06	-0.104229	0.129	0.213	ns
Ddx17	3.86739e-06	-0.159814	0.663	0.797	ns
Nr4a3	3.87418e-06	-0.0934071	0.195	0.297	ns
Nrarp	3.90351e-06	-0.116941	0.089	0.159	ns
Ube2q1	3.90397e-06	-0.0664923	0.441	0.597	ns
Blm	3.94134e-06	-0.0895446	0.067	0.129	ns
Rtcb	3.94396e-06	-0.0767868	0.342	0.484	ns
Ilf3	3.97249e-06	-0.107346	0.281	0.397	ns
Slc35a3	3.97798e-06	-0.0493238	0.133	0.221	ns
Rpl36-ps2	3.983e-06	-0.0796799	0.086	0.154	ns
Fen1	3.9917e-06	-0.126424	0.126	0.207	ns
Elovl5	4.02658e-06	-0.115666	0.278	0.395	ns
Ralbp1	4.09372e-06	-0.114203	0.303	0.421	ns
Utp14a	4.11845e-06	-0.0724471	0.186	0.287	ns
Gatad2b	4.14092e-06	-0.124777	0.303	0.42	ns
Dusp5	4.1842e-06	-0.314804	0.528	0.64	Il21r-/-
Men1	4.18496e-06	-0.0968936	0.078	0.144	ns
Dlst	4.20395e-06	-0.093407	0.218	0.323	ns
Sec13	4.23459e-06	-0.0506945	0.243	0.357	ns
Cpsf7	4.25842e-06	-0.120709	0.215	0.319	ns
Nolc1	4.26046e-06	-0.104781	0.339	0.461	ns
Abracl	4.33539e-06	0.36891	0.593	0.587	WT
Zfp277	4.35399e-06	-0.0900364	0.119	0.198	ns
Idh3g	4.35779e-06	-0.0794652	0.369	0.508	ns
Rps10	4.38783e-06	-0.140346	0.226	0.331	ns
Apex1	4.38899e-06	-0.0969863	0.164	0.256	ns
Plpp6	4.3948e-06	-0.0631562	0.087	0.158	ns
Pgp	4.39551e-06	-0.0899123	0.087	0.157	ns
Gpr174	4.40356e-06	-0.171795	0.311	0.435	ns
Smarcd1	4.43235e-06	-0.0837679	0.111	0.19	ns
Tet3	4.44602e-06	-0.162867	0.181	0.273	ns
Nudt16l1	4.44755e-06	-0.120149	0.171	0.264	ns
Zfp24	4.46498e-06	-0.100921	0.099	0.173	ns
Il4ra	4.46851e-06	-0.169492	0.204	0.302	ns
Bnip1	4.5118e-06	-0.0620745	0.047	0.102	ns
Wasf2	4.53433e-06	-0.143536	0.351	0.482	ns
Bud23	4.55516e-06	-0.0613808	0.15	0.241	ns
Rad21	4.56559e-06	-0.124784	0.367	0.503	ns
Plekha2	4.56724e-06	-0.153774	0.398	0.53	ns
Noa1	4.58215e-06	-0.0895778	0.102	0.177	ns
Acadvl	4.58221e-06	-0.0783432	0.152	0.243	ns
Recql	4.58536e-06	-0.0849443	0.108	0.184	ns
Eya3	4.64717e-06	-0.0676595	0.124	0.207	ns
Pogk	4.66423e-06	-0.10818	0.097	0.169	ns
Igf2r	4.70351e-06	-0.103185	0.134	0.219	ns
Wdr74	4.73051e-06	-0.0777444	0.071	0.135	ns
Il2rg	4.75759e-06	0.200594	0.909	0.937	ns
Commd3	4.76242e-06	-0.0535539	0.293	0.416	ns
Noc4l	4.80603e-06	-0.102148	0.132	0.215	ns
Ctdsp1	4.80936e-06	-0.0496533	0.328	0.46	ns
Rtraf	4.83011e-06	-0.104869	0.349	0.477	ns
Zbtb4	4.83818e-06	-0.143066	0.108	0.182	ns
Rcc1	4.86323e-06	-0.0737496	0.048	0.102	ns
Supt6	4.9076e-06	-0.110648	0.24	0.354	ns
Vrk3	4.93707e-06	-0.0522712	0.156	0.248	ns
Azi2	4.95221e-06	-0.106024	0.234	0.341	ns
Xab2	4.95346e-06	-0.0613631	0.13	0.215	ns
Shoc2	5.00411e-06	-0.0546563	0.207	0.312	ns
Rpl14	5.08631e-06	-0.14529	0.889	0.951	ns
Mrpl58	5.21486e-06	-0.0783892	0.196	0.3	ns
Hnrnpdl	5.23368e-06	-0.114013	0.505	0.643	ns
Rxylt1	5.33675e-06	-0.0538797	0.074	0.137	ns
Serinc3	5.33713e-06	-0.149889	0.866	0.943	ns
Chd6	5.34622e-06	-0.115222	0.117	0.195	ns
Trak2	5.38499e-06	-0.146264	0.108	0.181	ns
Orai2	5.39617e-06	-0.0872006	0.097	0.17	ns
Rundc1	5.44871e-06	-0.0828745	0.052	0.108	ns
Hps1	5.48504e-06	-0.0977445	0.114	0.191	ns
Tent2	5.51055e-06	-0.0733442	0.175	0.271	ns
Aff1	5.51844e-06	-0.129613	0.128	0.207	ns
Emc2	5.67404e-06	-0.0390448	0.258	0.384	ns
Ago2	5.69232e-06	-0.11795	0.314	0.438	ns
Sh2b3	5.71242e-06	-0.0771356	0.104	0.18	ns
Mcmbp	5.7609e-06	-0.101573	0.245	0.36	ns
Cyth1	5.76812e-06	-0.114969	0.077	0.141	ns
Sdha	5.76889e-06	-0.116414	0.402	0.545	ns
Capza2	5.77925e-06	-0.1175	0.52	0.668	ns
Cox7a2l	5.79e-06	-0.169432	0.671	0.8	ns
Btbd9	5.79731e-06	-0.118604	0.08	0.144	ns
Slc2a1	5.79836e-06	-0.0785679	0.114	0.192	ns
Parp1	5.86098e-06	-0.0717363	0.232	0.343	ns
Hmgb2	5.86748e-06	0.334381	0.7	0.708	WT
Etaa1	5.87559e-06	-0.0842994	0.053	0.109	ns
Slc14a1	5.87703e-06	-0.100687	0.166	0.257	ns
Syne2	5.90882e-06	-0.0556173	0.085	0.154	ns
Pkn2	5.91575e-06	-0.109437	0.174	0.265	ns
Zcchc2	6.03905e-06	-0.101134	0.157	0.246	ns
Nedd9	6.07969e-06	-0.140056	0.443	0.587	ns
Abcg2	6.15115e-06	-0.130918	0.142	0.225	ns
Lrch3	6.15252e-06	-0.0888432	0.109	0.184	ns
Tm2d3	6.16734e-06	-0.0679078	0.12	0.2	ns
Zer1	6.20335e-06	-0.069918	0.102	0.175	ns
Senp5	6.21337e-06	-0.0871032	0.136	0.221	ns
Atp5l	6.24876e-06	-0.165305	0.557	0.683	ns
Taf1	6.26789e-06	-0.0906451	0.149	0.236	ns
Map2k4	6.28532e-06	-0.0828396	0.145	0.232	ns
Ptprj	6.30748e-06	-0.0529082	0.169	0.265	ns
Usp7	6.38434e-06	-0.0670786	0.353	0.485	ns
Camk1d	6.38534e-06	-0.0930974	0.094	0.165	ns
Ralgapa2	6.42103e-06	-0.0511338	0.114	0.192	ns
Nelfe	6.48814e-06	-0.0488475	0.098	0.172	ns
Larp4b	6.51238e-06	-0.109595	0.296	0.413	ns
Kdm1a	6.5823e-06	-0.0560527	0.215	0.319	ns
Ankhd1	6.63927e-06	-0.140086	0.178	0.269	ns
Copb2	6.70581e-06	-0.126926	0.315	0.437	ns
Fto	6.74031e-06	-0.0928517	0.103	0.177	ns
Snrnp200	6.7736e-06	-0.0497273	0.169	0.262	ns
Pfdn1	6.84309e-06	-0.0341397	0.229	0.343	ns
Clip1	6.85643e-06	-0.10448	0.197	0.296	ns
Stim2	6.9879e-06	-0.205161	0.155	0.237	ns
Yrdc	6.99092e-06	-0.102189	0.151	0.238	ns
Uqcrc1	6.99362e-06	-0.0404165	0.278	0.4	ns
Tnik	7.01967e-06	-0.0963683	0.179	0.272	ns
Cul4a	7.02447e-06	-0.0854066	0.102	0.175	ns
Pgs1	7.04353e-06	-0.109923	0.125	0.204	ns
B2m	7.0675e-06	0.0996514	0.999	1	ns
Spred2	7.06754e-06	-0.0822965	0.135	0.219	ns
Nudt5	7.08205e-06	-0.119755	0.21	0.308	ns
Hnrnpc	7.09135e-06	0.226599	0.8	0.824	ns
Vmp1	7.10446e-06	-0.0567041	0.333	0.466	ns
Imp3	7.20056e-06	-0.0956601	0.328	0.453	ns
Hnrnpa0	7.22721e-06	-0.131828	0.714	0.816	ns
Rab5c	7.32931e-06	-0.106529	0.511	0.665	ns
Znhit6	7.38859e-06	-0.0819863	0.113	0.19	ns
Klhl5	7.45033e-06	-0.100684	0.146	0.231	ns
Gtf3c2	7.47958e-06	-0.0675938	0.163	0.257	ns
Fam13b	7.56031e-06	-0.114964	0.11	0.185	ns
Ddx50	7.6335e-06	-0.0509971	0.266	0.387	ns
Mki67	7.68373e-06	-0.0733368	0.109	0.184	ns
Gga3	7.7661e-06	-0.0583551	0.091	0.159	ns
Rif1	7.79919e-06	-0.159853	0.27	0.383	ns
AU020206	7.8016e-06	-0.130652	0.389	0.515	ns
Pet100	7.84361e-06	-0.127204	0.213	0.316	ns
Pitpnb	7.84914e-06	-0.0440134	0.196	0.299	ns
Sympk	7.8659e-06	-0.0562013	0.07	0.133	ns
Foxp4	7.96361e-06	-0.11877	0.095	0.162	ns
Pms2	7.96635e-06	-0.102962	0.052	0.106	ns
Slfn9	7.99482e-06	-0.128706	0.076	0.138	ns
Fbxo42	8.05913e-06	-0.0611704	0.064	0.122	ns
Tmem33	8.14199e-06	-0.0269223	0.202	0.309	ns
Atp1a1	8.16226e-06	-0.11319	0.372	0.503	ns
Phf1	8.1856e-06	-0.122124	0.199	0.295	ns
Por	8.25179e-06	-0.0773474	0.159	0.246	ns
Slc7a5	8.31001e-06	-0.0673035	0.058	0.114	ns
Mak16	8.31679e-06	-0.126356	0.241	0.349	ns
Oga	8.34466e-06	-0.169385	0.402	0.527	ns
Tmem135	8.4498e-06	-0.100341	0.147	0.232	ns
Zfp36	8.49855e-06	-0.261738	0.467	0.598	Il21r-/-
Adcy7	8.50644e-06	-0.112555	0.46	0.609	ns
Tnip1	8.55376e-06	-0.114192	0.172	0.262	ns
Ube2g1	8.58993e-06	-0.106659	0.207	0.305	ns
Nup160	8.63536e-06	-0.0286647	0.063	0.122	ns
Tmem106b	8.64349e-06	-0.125189	0.193	0.289	ns
Map3k11	8.79192e-06	-0.0943532	0.056	0.111	ns
Rab11b	8.84909e-06	-0.126995	0.461	0.59	ns
Tuba1a	8.86283e-06	-0.10688	0.168	0.256	ns
Lcor	8.98507e-06	-0.0852439	0.073	0.135	ns
Fam98b	9.02035e-06	-0.112742	0.29	0.41	ns
Ube2j1	9.05354e-06	-0.141074	0.151	0.235	ns
Ddx49	9.17473e-06	-0.0537517	0.106	0.18	ns
Sepsecs	9.18996e-06	-0.0474255	0.049	0.102	ns
Atp6v1f	9.21277e-06	-0.126431	0.552	0.691	ns
Cyfip1	9.26876e-06	-0.0849313	0.169	0.262	ns
Shmt2	9.30808e-06	-0.132702	0.301	0.419	ns
Cpeb4	9.32519e-06	-0.0958786	0.148	0.233	ns
Prkca	9.32937e-06	-0.115718	0.132	0.214	ns
Mrps30	9.36376e-06	-0.0598515	0.158	0.249	ns
Lemd3	9.40989e-06	-0.0604091	0.056	0.112	ns
Med14	9.53304e-06	-0.0701662	0.13	0.213	ns
Rbm8a	9.54119e-06	-0.0896645	0.377	0.509	ns
Gdi2	9.66527e-06	-0.136723	0.601	0.73	ns
Arhgap21	9.69848e-06	-0.124908	0.072	0.132	ns
Ankrd40	9.71739e-06	-0.0853878	0.173	0.268	ns
Zmynd19	9.73391e-06	-0.081703	0.08	0.145	ns
Mri1	9.78048e-06	-0.120868	0.173	0.264	ns
Pitpnm1	9.84355e-06	-0.0773831	0.133	0.213	ns
Caprin1	9.90059e-06	-0.146432	0.511	0.644	ns
Cbx6	9.92171e-06	-0.02409	0.07	0.132	ns
Unc93b1	9.9922e-06	-0.106354	0.156	0.239	ns
Dock8	9.99568e-06	-0.151877	0.616	0.759	ns
Ddx19b	1.00229e-05	-0.0523086	0.066	0.126	ns
Mir142hg	1.00431e-05	0.00131981	0.204	0.304	ns
Inpp5e	1.00647e-05	-0.0755546	0.079	0.143	ns
Ciz1	1.01213e-05	-0.060386	0.143	0.228	ns
Plekha5	1.02063e-05	-0.0889414	0.162	0.248	ns
Sdhd	1.02326e-05	-0.15681	0.461	0.586	ns
Ddx46	1.02671e-05	-0.0520207	0.328	0.463	ns
Aplp2	1.03236e-05	-0.0776771	0.381	0.517	ns
Mterf3	1.03628e-05	-0.0740179	0.086	0.152	ns
AI847159	1.03703e-05	-0.0945373	0.093	0.161	ns
Eif3k	1.03744e-05	-0.118418	0.594	0.737	ns
Reep4	1.04004e-05	-0.125977	0.114	0.189	ns
Stat6	1.0489e-05	-0.0619133	0.365	0.502	ns
Dmxl1	1.04974e-05	-0.150968	0.093	0.16	ns
Cyp51	1.0621e-05	-0.0897859	0.128	0.204	ns
Tmem18	1.06284e-05	-0.0243888	0.069	0.13	ns
Mapre2	1.065e-05	-0.103568	0.343	0.469	ns
Dohh	1.06721e-05	-0.05355	0.091	0.158	ns
Irf3	1.06848e-05	-0.0946154	0.228	0.328	ns
Mtmr3	1.06963e-05	-0.115169	0.168	0.257	ns
Ndufb9	1.07367e-05	-0.0716977	0.185	0.279	ns
Otulin	1.07427e-05	-0.0791384	0.294	0.414	ns
Usp36	1.07637e-05	-0.0948261	0.13	0.209	ns
Gigyf1	1.07796e-05	-0.120897	0.172	0.263	ns
Smchd1	1.07874e-05	-0.161608	0.279	0.383	ns
Pacsin2	1.08111e-05	-0.0678148	0.156	0.243	ns
Wapl	1.0813e-05	-0.0943183	0.334	0.467	ns
Aldh9a1	1.08723e-05	-0.109517	0.214	0.312	ns
Glod4	1.08745e-05	-0.0711129	0.149	0.236	ns
Aebp2	1.08869e-05	-0.11418	0.313	0.431	ns
Rpl7a-ps7	1.08939e-05	-0.0831228	0.058	0.113	ns
Ruvbl2	1.09738e-05	-0.085848	0.278	0.395	ns
Dhx9	1.09795e-05	-0.0620503	0.399	0.541	ns
Pdcd11	1.0982e-05	-0.121304	0.124	0.198	ns
Ccar1	1.10046e-05	-0.12368	0.292	0.404	ns
Rtca	1.11293e-05	-0.0696222	0.128	0.208	ns
Ermp1	1.11416e-05	-0.0926295	0.163	0.251	ns
Coa6	1.12296e-05	-0.0761765	0.154	0.241	ns
Ldah	1.12496e-05	-0.0760322	0.173	0.267	ns
Hdlbp	1.12626e-05	-0.112943	0.394	0.521	ns
Dera	1.12804e-05	-0.0963374	0.112	0.184	ns
Gpalpp1	1.13284e-05	-0.0554469	0.125	0.206	ns
Ap3d1	1.1369e-05	-0.0926835	0.313	0.436	ns
Atp10a	1.14525e-05	-0.0431374	0.064	0.121	ns
Rcl1	1.14776e-05	-0.0649101	0.126	0.207	ns
Vps29	1.15109e-05	-0.0822345	0.214	0.312	ns
Rps2	1.15281e-05	-0.132224	0.952	0.97	ns
Hif1a	1.16181e-05	-0.0928194	0.258	0.374	ns
Rgs18	1.1633e-05	0.250803	0.101	0.05	WT
Helz	1.16818e-05	-0.0736452	0.158	0.246	ns
Rai1	1.17371e-05	-0.0555742	0.316	0.442	ns
Tk1	1.1778e-05	-0.120294	0.098	0.165	ns
Atg2a	1.18057e-05	-0.0599386	0.056	0.111	ns
Zzz3	1.19161e-05	-0.11219	0.135	0.216	ns
Msi2	1.19339e-05	-0.0893606	0.214	0.314	ns
Ppil4	1.1991e-05	-0.106599	0.21	0.31	ns
Cep250	1.20344e-05	-0.101314	0.15	0.236	ns
Akt3	1.20539e-05	-0.0956935	0.102	0.175	ns
Eipr1	1.22129e-05	-0.0723794	0.084	0.15	ns
Ctnnb1	1.22237e-05	-0.140495	0.429	0.554	ns
Aaas	1.23275e-05	-0.120045	0.103	0.173	ns
Parvg	1.2361e-05	-0.150754	0.504	0.632	ns
Tcf25	1.24077e-05	-0.136901	0.453	0.587	ns
Raf1	1.24172e-05	-0.0818498	0.111	0.183	ns
Tnpo3	1.24418e-05	-0.0884805	0.256	0.365	ns
Lat	1.24912e-05	-0.0553491	0.168	0.261	ns
Klra7	1.25243e-05	0.391914	0.648	0.611	WT
Ppp1r2	1.2569e-05	-0.0341533	0.148	0.236	ns
Fcho2	1.26041e-05	-0.0844568	0.188	0.281	ns
Zfp326	1.26346e-05	-0.100547	0.083	0.148	ns
Ptar1	1.26774e-05	-0.083129	0.103	0.174	ns
Usp24	1.27599e-05	-0.0858713	0.248	0.358	ns
Ndufb2	1.27952e-05	-0.0676366	0.071	0.132	ns
Gnas	1.28054e-05	-0.0903057	0.981	0.991	ns
Ino80d	1.28267e-05	-0.094103	0.149	0.233	ns
Fnbp1	1.28799e-05	-0.11515	0.637	0.787	ns
Hmgcr	1.30086e-05	-0.0683771	0.166	0.254	ns
Npc2	1.301e-05	-0.0876331	0.573	0.729	ns
Bcor	1.30132e-05	-0.089741	0.157	0.244	ns
Mrpl22	1.30852e-05	-0.0713919	0.08	0.144	ns
Mrpl15	1.32002e-05	-0.0852333	0.246	0.35	ns
Tnfaip8l2	1.32412e-05	-0.089592	0.055	0.109	ns
Eml2	1.32641e-05	-0.060602	0.1	0.169	ns
AI467606	1.34274e-05	-0.0592744	0.157	0.245	ns
Ndufb8	1.3455e-05	-0.0264801	0.165	0.257	ns
Lag3	1.34651e-05	0.238863	0.124	0.069	ns
Eri3	1.3504e-05	-0.0846227	0.095	0.164	ns
Mctp2	1.36079e-05	-0.149249	0.169	0.255	ns
Zdhhc21	1.36325e-05	-0.0831505	0.224	0.327	ns
Edem1	1.36372e-05	-0.0452747	0.326	0.454	ns
Atp1b1	1.36655e-05	-0.133559	0.436	0.574	ns
Fam76b	1.37408e-05	-0.130916	0.147	0.23	ns
Rpl5-ps1	1.37896e-05	-0.0513878	0.077	0.141	ns
Elac2	1.3809e-05	-0.0435595	0.066	0.125	ns
H2-T22	1.38424e-05	-0.0905643	0.355	0.483	ns
Ube2s	1.39038e-05	0.398172	0.448	0.411	WT
Rnps1	1.3905e-05	-0.0944465	0.379	0.514	ns
Rpe	1.39745e-05	-0.0912649	0.172	0.262	ns
Tox4	1.41838e-05	-0.123023	0.228	0.333	ns
Cyld	1.42269e-05	-0.0742007	0.31	0.431	ns
Psph	1.42306e-05	-0.0763233	0.076	0.137	ns
Exoc1	1.42599e-05	-0.0930603	0.091	0.158	ns
Mbd3	1.42678e-05	-0.0958937	0.103	0.174	ns
Dennd1b	1.43292e-05	-0.0452412	0.263	0.376	ns
Hivep1	1.43436e-05	-0.155465	0.09	0.153	ns
Fpgs	1.43576e-05	-0.0795565	0.054	0.108	ns
Smarcb1	1.45102e-05	-0.0862867	0.147	0.229	ns
Dr1	1.45632e-05	-0.106816	0.265	0.379	ns
Scfd2	1.46229e-05	-0.07556	0.074	0.135	ns
Nfic	1.46361e-05	-0.070221	0.222	0.323	ns
Nol8	1.46391e-05	-0.0801991	0.174	0.268	ns
Mre11a	1.46391e-05	-0.0869987	0.102	0.172	ns
Vps36	1.46549e-05	-0.0578852	0.253	0.364	ns
Hipk2	1.4812e-05	-0.097026	0.064	0.121	ns
Copb1	1.48985e-05	-0.0955318	0.391	0.509	ns
Zbtb25	1.49592e-05	-0.0692309	0.098	0.167	ns
AI413582	1.49616e-05	-0.109729	0.13	0.207	ns
Apaf1	1.50442e-05	-0.0870445	0.146	0.23	ns
Sirt1	1.50503e-05	-0.0698212	0.097	0.166	ns
Chaf1b	1.50704e-05	-0.0727767	0.054	0.108	ns
Scamp3	1.51026e-05	-0.0477757	0.333	0.46	ns
Tmem168	1.51514e-05	-0.0938205	0.078	0.141	ns
Acss2	1.52743e-05	-0.101831	0.118	0.191	ns
Lxn	1.53308e-05	-0.0850315	0.138	0.22	ns
Usf2	1.5371e-05	-0.062879	0.377	0.525	ns
Rsl1d1	1.53791e-05	-0.109136	0.408	0.54	ns
Ahcyl1	1.54025e-05	-0.0481716	0.254	0.372	ns
Clnk	1.54629e-05	-0.0928576	0.242	0.35	ns
Ankrd10	1.55339e-05	-0.0998316	0.224	0.324	ns
Mpc1	1.55343e-05	-0.0721267	0.203	0.301	ns
Baz1a	1.55774e-05	-0.136988	0.392	0.521	ns
Araf	1.56152e-05	-0.0843187	0.283	0.404	ns
Rnaseh2c	1.56279e-05	-0.0395796	0.107	0.18	ns
Cd160	1.56459e-05	-0.0173472	0.335	0.462	ns
Il18rap	1.57659e-05	-0.174526	0.062	0.117	ns
Clpp	1.58949e-05	-0.0567562	0.088	0.154	ns
Abcc1	1.59857e-05	-0.114853	0.07	0.128	ns
Mrpl41	1.61242e-05	-0.087681	0.216	0.317	ns
Ep400	1.61894e-05	-0.067732	0.319	0.445	ns
Bcl7b	1.62466e-05	-0.0934617	0.147	0.229	ns
Arl2bp	1.62731e-05	-0.0787581	0.306	0.426	ns
Trip10	1.63918e-05	-0.0603371	0.07	0.128	ns
Sec24a	1.64637e-05	-0.0652111	0.115	0.189	ns
Sugp2	1.65786e-05	-0.109259	0.063	0.118	ns
Strada	1.65836e-05	-0.109119	0.112	0.183	ns
Smyd2	1.66406e-05	-0.0601552	0.139	0.221	ns
Naga	1.66824e-05	-0.0929396	0.1	0.168	ns
Ttc27	1.67057e-05	-0.0855729	0.054	0.106	ns
Dhodh	1.67413e-05	-0.0680605	0.067	0.125	ns
Gimap5	1.67991e-05	-0.142398	0.532	0.673	ns
Usp10	1.69316e-05	-0.0655315	0.128	0.206	ns
Tecr	1.70003e-05	-0.0960575	0.5	0.642	ns
Wdr44	1.70619e-05	-0.117018	0.088	0.152	ns
Mrps27	1.70705e-05	-0.0359949	0.049	0.101	ns
Atf6	1.70917e-05	-0.137144	0.169	0.253	ns
Gpr68	1.71087e-05	-0.100516	0.135	0.216	ns
Dis3	1.71184e-05	-0.0854805	0.142	0.222	ns
Zfp574	1.71564e-05	-0.0891031	0.052	0.103	ns
Rsrc1	1.71821e-05	-0.0528361	0.136	0.217	ns
Kif16b	1.72509e-05	-0.0586732	0.053	0.106	ns
Mbtd1	1.7318e-05	-0.120336	0.112	0.183	ns
Sec11c	1.74047e-05	0.288789	0.702	0.739	WT
Nmd3	1.74558e-05	-0.0483801	0.121	0.199	ns
Sun1	1.74947e-05	-0.0953693	0.058	0.112	ns
Srpr	1.77521e-05	-0.101189	0.412	0.546	ns
Wdr46	1.77668e-05	-0.0423702	0.065	0.124	ns
Slc25a22	1.78852e-05	-0.0750152	0.126	0.204	ns
Tgfb1	1.80694e-05	-0.0625977	0.181	0.276	ns
Nptn	1.80777e-05	-0.0976736	0.319	0.443	ns
Rgs14	1.80812e-05	-0.0674577	0.141	0.222	ns
Zeb1	1.81735e-05	-0.0817089	0.124	0.201	ns
[truncated: 4,656 more rows]

## Sheet: trNK#2
Gene.Name	p_val	avg_log2FC	pct.1	pct.2	class
Rps5	9.97804e-131	-0.732918	0.995	0.998	Il21r-/-
Rpl15	4.85039e-99	1.09109	0.962	0.959	WT
Rpl10	2.18454e-98	0.834125	0.989	0.989	WT
Rps11	9.27653e-97	0.717044	0.996	0.993	WT
Eef1a1	2.30584e-96	0.652966	0.995	1	WT
AW112010	9.56771e-93	0.970108	0.996	0.993	WT
Rps6	1.0358e-83	0.735165	0.984	0.993	WT
Rplp0	1.43e-79	-0.525852	0.993	0.998	Il21r-/-
Rpl9	3.24444e-72	0.540752	0.996	0.995	WT
Actg1	2.08569e-71	-0.475986	0.999	1	Il21r-/-
Rps20	3.60228e-71	-0.463309	0.996	1	Il21r-/-
Rpl35	6.14395e-70	0.604764	0.99	0.993	WT
Rps14	1.68602e-67	0.52396	0.993	0.995	WT
Tmsb4x	1.39369e-66	0.468797	1	1	WT
Rpl26	9.93324e-63	-0.546118	0.977	0.995	Il21r-/-
Rpl5	5.02302e-62	0.452226	0.993	0.998	WT
Ftl1	4.20277e-60	1.1238	0.864	0.749	WT
Rps23	6.18346e-60	0.566557	0.989	0.989	WT
Rps29	4.32332e-57	-0.364931	0.999	0.998	Il21r-/-
Rpl41	2.21572e-54	-0.352889	0.999	1	Il21r-/-
Gdpd3	2.4713e-52	-0.470223	0.007	0.306	Il21r-/-
Slc25a3	1.46017e-51	-0.514317	0.962	0.998	Il21r-/-
Rps3	1.7114e-51	0.416138	0.993	0.998	WT
Rpl22	2.13318e-49	-0.472778	0.975	0.991	Il21r-/-
mt-Td	5.89766e-49	-0.564145	0.297	0.759	Il21r-/-
mt-Nd1	7.16631e-49	-0.426313	0.995	0.998	Il21r-/-
Mir703	7.18545e-49	-0.6511	0.425	0.844	Il21r-/-
Arpc1b	5.48409e-48	-0.445721	0.982	1	Il21r-/-
Rps27a-ps2	6.04835e-48	0.91103	0.778	0.628	WT
Rps3a1	9.31637e-48	0.37797	0.995	1	WT
Rpl39-ps	1.69035e-46	0.882436	0.834	0.763	WT
Eef1b2	1.30051e-43	0.433326	0.992	0.995	WT
Cotl1	4.39887e-43	-0.526428	0.947	0.986	Il21r-/-
Tpt1-ps3	3.19449e-41	0.840053	0.71	0.487	WT
Rpl10-ps3	5.38742e-41	-0.593047	0.664	0.94	Il21r-/-
Cd52	2.99581e-40	0.497284	1	1	WT
Rpl38-ps2	5.35388e-40	0.699873	0.907	0.906	WT
Lyz2	5.98673e-40	-0.388858	0.114	0.48	Il21r-/-
Cdk2ap1	2.2154e-38	-0.606429	0.582	0.903	Il21r-/-
Rpl17	2.00486e-37	0.340588	0.997	1	WT
Rpl35a-ps2	1.5063e-36	-0.473889	0.256	0.657	Il21r-/-
Vim	2.28162e-35	-0.820969	0.707	0.956	Il21r-/-
Rps12-ps9	2.76623e-35	-0.559078	0.553	0.89	Il21r-/-
Tyrobp	5.05085e-35	0.492959	0.996	1	WT
Eif4a1	2.33322e-34	-0.54443	0.859	0.984	Il21r-/-
Thy1	7.40111e-34	-0.522285	0.945	0.989	Il21r-/-
Lcp1	8.50773e-34	-0.34865	0.988	0.998	Il21r-/-
Rpl18-ps1	3.32161e-33	-0.434844	0.256	0.637	Il21r-/-
Eef2	4.65653e-32	-0.371975	0.988	0.995	Il21r-/-
Rps27a	1.51352e-31	0.363385	0.986	0.993	WT
Rps2-ps10	2.86024e-31	-0.424671	0.236	0.598	Il21r-/-
Rac2	3.02743e-31	-0.329602	0.984	1	Il21r-/-
Rpl9-ps6	6.36621e-31	-0.50295	0.481	0.851	Il21r-/-
Rpl31-ps8	1.03752e-30	-0.494688	0.782	0.966	Il21r-/-
Tmsb10	2.97532e-30	-0.329994	0.99	1	Il21r-/-
Rps2	1.781e-29	-0.284993	0.992	0.995	Il21r-/-
Zfp36l2	3.57315e-29	-0.630713	0.79	0.97	Il21r-/-
Rpl34	4.26566e-29	0.340312	0.996	0.998	WT
Pxn	9.51816e-29	-0.515242	0.623	0.897	Il21r-/-
Aldoa	1.14697e-28	-0.364366	0.959	0.993	Il21r-/-
Rps26-ps1	2.49194e-28	0.591314	0.892	0.913	WT
Ptpn6	3.16409e-28	-0.541121	0.553	0.867	Il21r-/-
Esyt1	3.93521e-28	-0.442853	0.882	0.979	Il21r-/-
Rpl37a	5.8221e-28	0.346275	0.993	0.998	WT
Akr1b3	6.23827e-28	-0.463678	0.623	0.906	Il21r-/-
Rpl36al	3.35154e-27	-0.332496	0.173	0.497	Il21r-/-
Hspe1	3.78866e-27	0.507144	0.951	0.968	WT
Rbm3	4.70245e-27	-0.398021	0.903	0.984	Il21r-/-
Rps19	5.0447e-27	0.35723	0.986	0.993	WT
mt-Atp8	6.441e-27	-0.450891	0.633	0.908	Il21r-/-
Ptk2b	9.41899e-27	-0.460539	0.744	0.966	Il21r-/-
Tpt1	9.60798e-27	-0.238646	1	0.998	ns
Fth1	1.15204e-26	0.4586	0.986	0.993	WT
Hspa8	4.16613e-26	-0.375991	0.985	1	Il21r-/-
Rpsa	2.20483e-25	0.303904	0.997	0.998	WT
Xcl1	3.34341e-25	-0.958383	0.474	0.77	Il21r-/-
Prkcsh	5.5283e-25	-0.341381	0.314	0.683	Il21r-/-
Tspo	5.5994e-25	0.551854	0.875	0.899	WT
mt-Rnr1	6.83104e-25	-0.399683	0.988	1	Il21r-/-
Pmepa1	7.12041e-25	-0.386812	0.181	0.48	Il21r-/-
Fmnl1	1.40623e-24	-0.454715	0.738	0.952	Il21r-/-
Rpl7	1.41262e-24	-0.267186	0.982	0.991	Il21r-/-
Eif4g2	1.77612e-24	-0.381066	0.893	0.979	Il21r-/-
Atp5k	2.68458e-24	-0.442959	0.763	0.945	Il21r-/-
Sh2d2a	3.08544e-24	-0.405548	0.953	0.993	Il21r-/-
Rps17	3.2065e-24	-0.28206	0.986	0.991	Il21r-/-
Myl12a	4.55649e-24	-0.311475	0.974	0.984	Il21r-/-
Hddc3	4.66759e-24	-0.160364	0.018	0.186	ns
Pglyrp1	5.38688e-24	0.706578	0.896	0.867	WT
Clec4e	6.14696e-24	-0.260828	0.064	0.285	Il21r-/-
Mrpl52	7.67859e-24	-0.402854	0.61	0.899	Il21r-/-
Hspe1-rs1	1.86872e-23	0.619906	0.504	0.278	WT
Anxa6	2.06476e-23	-0.474437	0.736	0.922	Il21r-/-
Api5	4.22658e-23	-0.381477	0.46	0.779	Il21r-/-
Ergic3	4.27271e-23	-0.442296	0.582	0.86	Il21r-/-
Tpm4	4.43486e-23	-0.501824	0.693	0.906	Il21r-/-
Rpl6	9.31162e-23	-0.213234	0.996	0.995	ns
Ptprc	1.02258e-22	-0.313722	0.985	0.998	Il21r-/-
Rps15a-ps5	1.04942e-22	0.562162	0.578	0.384	WT
Rab3gap2	1.14765e-22	-0.273867	0.174	0.462	Il21r-/-
Atp5j2	1.18525e-22	-0.396935	0.76	0.954	Il21r-/-
Nlrc3	2.78127e-22	-0.362353	0.285	0.614	Il21r-/-
Mapk9	2.8349e-22	-0.329335	0.237	0.547	Il21r-/-
Pdia3	2.91607e-22	-0.382559	0.929	0.984	Il21r-/-
Srgn	3.66072e-22	0.366614	0.995	0.998	WT
Iqgap1	4.60555e-22	-0.388166	0.892	0.977	Il21r-/-
Gstp-ps	4.73295e-22	-0.221693	0.141	0.425	ns
Bag6	4.8209e-22	-0.35262	0.356	0.694	Il21r-/-
Ybx1	6.40424e-22	-0.337938	0.962	0.995	Il21r-/-
Capn2	1.46177e-21	-0.414098	0.625	0.899	Il21r-/-
Paics	1.57116e-21	-0.410397	0.688	0.92	Il21r-/-
Golm1	2.24769e-21	-0.320294	0.292	0.611	Il21r-/-
Ski	3.76046e-21	-0.315004	0.193	0.476	Il21r-/-
Ubl5	6.2962e-21	-0.345107	0.903	0.972	Il21r-/-
Snrpert	7.0034e-21	0.591576	0.512	0.313	WT
Eif4b	8.4756e-21	-0.367875	0.837	0.954	Il21r-/-
AI506816	9.63963e-21	-0.466214	0.632	0.88	Il21r-/-
Wdr89	1.24408e-20	-0.222527	0.199	0.485	ns
Cap1	1.27521e-20	-0.38269	0.799	0.961	Il21r-/-
Cnot1	1.38489e-20	-0.338546	0.403	0.726	Il21r-/-
mt-Co1	2.36306e-20	0.253517	0.993	1	WT
Snrpb	2.5243e-20	-0.381983	0.804	0.947	Il21r-/-
Dgkz	2.7103e-20	-0.309428	0.322	0.646	Il21r-/-
Stmn1	3.96303e-20	-0.506661	0.329	0.618	Il21r-/-
Flot1	4.61336e-20	-0.318253	0.234	0.533	Il21r-/-
Rps10-ps1	5.08183e-20	-0.345164	0.386	0.713	Il21r-/-
Rps12-ps4	5.34032e-20	-0.34115	0.418	0.754	Il21r-/-
Fau	1.02403e-19	0.309032	0.986	0.998	WT
H2-Q6	1.30499e-19	0.827122	0.529	0.326	WT
Rpl10a-ps1	1.4343e-19	-0.383787	0.629	0.885	Il21r-/-
Rps15a-ps6	1.46769e-19	-0.371985	0.762	0.931	Il21r-/-
Arrdc3	1.50088e-19	-0.305831	0.158	0.411	Il21r-/-
Eno1b	1.77747e-19	-0.304548	0.349	0.664	Il21r-/-
Sec11c	2.2075e-19	0.444938	0.937	0.956	WT
Rps13-ps2	3.66572e-19	-0.346704	0.871	0.975	Il21r-/-
Clec2d	4.42456e-19	0.710423	0.733	0.703	WT
Pus1	5.28437e-19	-0.153906	0.142	0.4	ns
Cox6a1	6.39869e-19	-0.3019	0.941	0.986	Il21r-/-
Flna	7.08227e-19	-0.379963	0.718	0.936	Il21r-/-
Arpc4	9.18479e-19	-0.338777	0.867	0.972	Il21r-/-
Rasa3	9.59592e-19	-0.286689	0.244	0.526	Il21r-/-
Sidt2	1.27885e-18	-0.2505	0.385	0.699	Il21r-/-
Igha	1.30843e-18	-0.222163	0.062	0.246	ns
Mcm4	1.55035e-18	-0.40769	0.26	0.536	Il21r-/-
Rplp2	1.58507e-18	0.219842	0.995	0.998	ns
Rpl30	1.77847e-18	0.285973	0.985	0.991	WT
Wdfy1	1.90311e-18	0.620623	0.573	0.43	WT
Ccdc86	2.03059e-18	-0.27539	0.266	0.554	Il21r-/-
Gpi1	2.35386e-18	-0.374524	0.808	0.961	Il21r-/-
Myo1f	2.40749e-18	-0.364693	0.679	0.913	Il21r-/-
Ldlrad4	2.59733e-18	-0.265131	0.11	0.326	Il21r-/-
Ubc	2.983e-18	-0.325043	0.979	1	Il21r-/-
Ppia	3.2089e-18	-0.288037	0.981	0.993	Il21r-/-
Rps15a-ps4	3.22078e-18	0.440191	0.31	0.106	WT
Hopx	3.3822e-18	0.536172	0.91	0.963	WT
Hook1	4.7266e-18	-0.19281	0.093	0.297	ns
Psmc2	5.47749e-18	-0.361955	0.407	0.703	Il21r-/-
Prkd2	5.79429e-18	-0.309603	0.237	0.513	Il21r-/-
Asah1	7.09933e-18	-0.269678	0.242	0.522	Il21r-/-
Isg20	7.35574e-18	-0.419108	0.266	0.524	Il21r-/-
Rps18-ps3	7.7983e-18	-0.318603	0.508	0.83	Il21r-/-
Ighm	9.61245e-18	-0.531154	0.745	0.936	Il21r-/-
Rpl17-ps8	1.06909e-17	-0.223328	0.199	0.464	ns
Grn	1.19446e-17	-0.217596	0.27	0.563	ns
Rps6-ps1	1.20197e-17	-0.166055	0.142	0.384	ns
Emb	1.27242e-17	-0.234436	0.232	0.517	ns
Cpeb4	1.30164e-17	-0.294008	0.229	0.501	Il21r-/-
Ifi30	1.5141e-17	-0.243442	0.221	0.485	ns
Ndufb7	1.98022e-17	-0.319397	0.536	0.825	Il21r-/-
Ppp2r1a	2.31789e-17	-0.362736	0.611	0.869	Il21r-/-
Rpl18a-ps1	2.33939e-17	-0.183735	0.13	0.361	ns
Ngrn	2.84328e-17	-0.18938	0.13	0.363	ns
Cd44	3.1052e-17	-0.299001	0.227	0.49	Il21r-/-
Nfatc2	3.18595e-17	-0.210941	0.099	0.299	ns
Setx	3.55995e-17	-0.369914	0.432	0.726	Il21r-/-
Eif1	3.67541e-17	0.343123	0.977	0.989	WT
Ptprcap	4.04807e-17	-0.303743	0.911	0.986	Il21r-/-
Rpl27-ps3	4.56894e-17	-0.232955	0.19	0.444	ns
Inpp5d	5.84826e-17	-0.344956	0.441	0.731	Il21r-/-
Cenpx	6.16161e-17	-0.293179	0.471	0.784	Il21r-/-
Dap	6.5368e-17	-0.38427	0.788	0.94	Il21r-/-
Oaz1	8.71465e-17	-0.267435	0.956	0.991	Il21r-/-
Rpl3-ps1	9.81257e-17	0.5159	0.723	0.685	WT
Mtap	9.98765e-17	-0.219967	0.334	0.632	ns
Uqcr10	1.07838e-16	-0.342199	0.53	0.802	Il21r-/-
Anapc5	1.09504e-16	-0.328219	0.393	0.68	Il21r-/-
Agps	1.33094e-16	-0.271227	0.289	0.577	Il21r-/-
Rps15-ps2	1.38774e-16	0.502618	0.54	0.382	WT
Mrpl34	1.39489e-16	-0.229086	0.218	0.485	ns
D8Ertd738e	1.40652e-16	-0.321125	0.621	0.86	Il21r-/-
Nadk	1.40853e-16	-0.288777	0.347	0.634	Il21r-/-
Myh9	1.5512e-16	-0.320631	0.945	0.995	Il21r-/-
C1qb	1.64869e-16	-0.174551	0.112	0.322	ns
Mcm7	1.72706e-16	-0.37691	0.167	0.393	Il21r-/-
Tuba1b	1.74178e-16	-0.45992	0.737	0.899	Il21r-/-
Lrp10	1.8783e-16	-0.314524	0.49	0.793	Il21r-/-
Rpl32	2.25209e-16	-0.198965	0.995	1	ns
Rps8-ps4	2.33454e-16	-0.209935	0.241	0.517	ns
Rpsa-ps5	2.77064e-16	0.506576	0.693	0.66	WT
Vasp	2.97583e-16	-0.271195	0.97	0.993	Il21r-/-
Adprh	3.2755e-16	-0.243388	0.33	0.634	ns
Arl6ip1	3.38453e-16	0.431582	0.916	0.933	WT
Rpl13a	3.39463e-16	-0.354125	0.681	0.915	Il21r-/-
Sipa1	3.43286e-16	-0.368101	0.677	0.885	Il21r-/-
Hadh	4.03498e-16	-0.288158	0.353	0.637	Il21r-/-
Lmna	4.09313e-16	-0.210193	0.111	0.313	ns
Ndrg1	4.25309e-16	-0.251824	0.227	0.494	Il21r-/-
Acaa2	6.00871e-16	-0.189987	0.188	0.432	ns
Vps53	6.01826e-16	-0.289461	0.247	0.499	Il21r-/-
Cpne2	6.66775e-16	-0.250647	0.137	0.347	Il21r-/-
Clta	7.55156e-16	-0.263704	0.775	0.938	Il21r-/-
Mthfd1	7.56662e-16	-0.298696	0.293	0.552	Il21r-/-
Ifi47	8.64321e-16	-0.312285	0.489	0.777	Il21r-/-
Rpl13	9.09283e-16	-0.176168	0.996	1	ns
Nudt4	1.11438e-15	-0.313626	0.451	0.736	Il21r-/-
Flii	1.27974e-15	-0.270348	0.36	0.648	Il21r-/-
Itch	1.38258e-15	-0.252781	0.37	0.657	Il21r-/-
Avl9	1.44417e-15	-0.173086	0.127	0.336	ns
Lrrk1	1.47884e-15	-0.282013	0.296	0.577	Il21r-/-
Emid1	1.5011e-15	-0.309762	0.542	0.825	Il21r-/-
Cggbp1	1.54537e-15	-0.329145	0.532	0.802	Il21r-/-
Wdr36	1.55355e-15	-0.227882	0.318	0.602	ns
Gas5	1.69338e-15	0.394268	0.942	0.943	WT
Cse1l	1.77089e-15	-0.228925	0.255	0.515	ns
Mcm2	1.85315e-15	-0.295773	0.2	0.437	Il21r-/-
P2ry14	1.86519e-15	-0.300631	0.393	0.697	Il21r-/-
Tpst2	1.8988e-15	-0.279083	0.377	0.669	Il21r-/-
Hvcn1	1.90144e-15	-0.138329	0.074	0.253	ns
Cant1	1.93305e-15	-0.347114	0.381	0.648	Il21r-/-
Csnk2b	1.94736e-15	-0.295902	0.867	0.97	Il21r-/-
Pofut2	2.20042e-15	-0.207705	0.179	0.416	ns
Klhl30	2.22405e-15	-0.248414	0.316	0.602	ns
Fhl2	2.3546e-15	-0.34079	0.592	0.851	Il21r-/-
Uhrf1bp1l	2.55838e-15	-0.221478	0.295	0.568	ns
Rpl39	2.57051e-15	0.221491	0.997	1	ns
Mvb12b	2.74957e-15	-0.230597	0.215	0.474	ns
Dtnbp1	2.89722e-15	-0.273247	0.358	0.641	Il21r-/-
mt-Tt	3.0703e-15	-0.157168	0.036	0.17	ns
Fmnl3	3.40182e-15	-0.242759	0.186	0.416	ns
Man2b2	3.81068e-15	-0.254045	0.429	0.722	Il21r-/-
Kars	3.83754e-15	-0.308807	0.558	0.851	Il21r-/-
Edem1	3.9247e-15	-0.318141	0.66	0.903	Il21r-/-
H2-Ab1	4.4913e-15	-0.096699	0.295	0.595	ns
Klhl6	4.52481e-15	-0.228335	0.245	0.499	ns
Mcm3	5.7484e-15	-0.290205	0.185	0.414	Il21r-/-
Rpl17-ps5	6.03328e-15	-0.174953	0.163	0.391	ns
Sun2	6.78047e-15	-0.335309	0.511	0.784	Il21r-/-
Etfb	6.95072e-15	-0.185709	0.203	0.453	ns
Pfdn1	7.23016e-15	-0.243384	0.39	0.68	ns
Plaat3	7.30685e-15	-0.312183	0.819	0.961	Il21r-/-
Cul4b	8.56751e-15	-0.190128	0.108	0.297	ns
H2-D1	8.58844e-15	0.280275	0.999	1	WT
Stag2	9.26083e-15	-0.283115	0.499	0.782	Il21r-/-
Ccdc124	1.07167e-14	-0.180735	0.226	0.48	ns
Alad	1.09139e-14	-0.2797	0.342	0.628	Il21r-/-
Syne2	1.0921e-14	-0.178023	0.073	0.237	ns
Usp9x	1.17444e-14	-0.254467	0.404	0.706	Il21r-/-
Mbnl1	1.21468e-14	-0.298584	0.947	0.991	Il21r-/-
Cyth4	1.25332e-14	-0.264864	0.551	0.807	Il21r-/-
Zfpm1	1.25705e-14	-0.183874	0.144	0.356	ns
Top2b	1.62647e-14	-0.338805	0.614	0.839	Il21r-/-
Arhgef6	1.63513e-14	-0.299705	0.4	0.676	Il21r-/-
Prrc2a	1.66936e-14	-0.259118	0.418	0.697	Il21r-/-
Tkt	1.675e-14	-0.324228	0.703	0.899	Il21r-/-
Zfp106	1.70145e-14	-0.276717	0.342	0.605	Il21r-/-
Nrd1	1.70734e-14	-0.28251	0.438	0.715	Il21r-/-
Ndufa8	1.91731e-14	-0.265041	0.488	0.766	Il21r-/-
Fcer1g	1.93212e-14	0.255439	1	1	WT
Atpif1	1.93592e-14	-0.30929	0.575	0.855	Il21r-/-
Rlf	1.96132e-14	-0.265835	0.26	0.51	Il21r-/-
Arfgef2	2.12122e-14	-0.166419	0.107	0.294	ns
Rasl12	2.18186e-14	-0.272354	0.288	0.545	Il21r-/-
Rps24	2.3223e-14	-0.181296	0.996	1	ns
Mrpl41	2.52869e-14	-0.24618	0.427	0.72	ns
Chst11	2.68424e-14	-0.235427	0.255	0.503	ns
Crlf2	2.78915e-14	-0.284279	0.353	0.625	Il21r-/-
Sf3b6	3.34025e-14	-0.293327	0.656	0.894	Il21r-/-
Mdh1	3.36396e-14	-0.303771	0.805	0.947	Il21r-/-
Pea15a	3.65737e-14	-0.236716	0.329	0.607	ns
Mthfs	3.82806e-14	-0.158219	0.085	0.257	ns
Txnrd1	4.18017e-14	-0.240318	0.359	0.628	ns
Bst2	4.37143e-14	-0.176313	0.27	0.545	ns
Mid1	4.70799e-14	0.261818	0.158	0.018	WT
Uba1	4.81109e-14	-0.276938	0.856	0.954	Il21r-/-
H2-Q7	4.84245e-14	0.850434	0.585	0.467	WT
Trip12	5.08465e-14	-0.277905	0.61	0.871	Il21r-/-
Rbpms	5.35125e-14	-0.168621	0.085	0.253	ns
Ppme1	6.5413e-14	-0.255305	0.308	0.572	Il21r-/-
Crot	7.05147e-14	-0.308598	0.497	0.779	Il21r-/-
Slc20a1	7.05421e-14	-0.280949	0.44	0.717	Il21r-/-
Mcm5	7.52812e-14	-0.345633	0.259	0.485	Il21r-/-
Rps26	7.70744e-14	-0.161102	0.997	1	ns
Gramd1b	8.52171e-14	-0.183807	0.147	0.352	ns
Etv3	8.77774e-14	-0.191762	0.223	0.467	ns
Elp2	9.03716e-14	-0.235185	0.368	0.641	ns
Macf1	9.40896e-14	-0.231537	0.716	0.931	ns
Prkdc	9.6523e-14	-0.160688	0.147	0.354	ns
Mars	9.91497e-14	-0.178502	0.188	0.411	ns
Gpr132	9.91739e-14	-0.261121	0.173	0.382	Il21r-/-
Nup188	1.16327e-13	-0.132161	0.179	0.409	ns
Snd1	1.18391e-13	-0.279542	0.642	0.876	Il21r-/-
Nup88	1.25914e-13	-0.249627	0.285	0.54	ns
Chchd10	1.27444e-13	-0.206052	0.136	0.329	ns
Rpl17-ps10	1.29197e-13	0.456776	0.374	0.211	WT
Sh2d3c	1.35828e-13	-0.270849	0.519	0.772	Il21r-/-
Vps4b	1.44587e-13	-0.221317	0.433	0.717	ns
Zmiz1	1.49099e-13	-0.282215	0.566	0.828	Il21r-/-
Mcm6	1.5259e-13	-0.351229	0.452	0.708	Il21r-/-
Erap1	1.58374e-13	-0.324978	0.568	0.818	Il21r-/-
Topbp1	1.59356e-13	-0.253917	0.24	0.464	Il21r-/-
Lmnb1	1.60182e-13	-0.29213	0.255	0.494	Il21r-/-
Hcfc1	1.76732e-13	-0.215654	0.348	0.621	ns
Atp13a3	1.78423e-13	-0.194271	0.189	0.411	ns
Actr3	1.79109e-13	-0.204686	0.978	0.993	ns
Sf3a2	1.83107e-13	-0.201422	0.225	0.455	ns
Aco2	1.84134e-13	-0.271504	0.556	0.818	Il21r-/-
Mef2c	1.86703e-13	-0.307456	0.237	0.467	Il21r-/-
Pdlim1	1.89318e-13	-0.226568	0.295	0.545	ns
Pcbp1	1.89439e-13	-0.300156	0.899	0.97	Il21r-/-
Sptbn1	1.94886e-13	-0.277863	0.521	0.784	Il21r-/-
Elovl1	1.95268e-13	-0.240124	0.342	0.618	ns
Gpr183	1.95782e-13	-0.298601	0.21	0.428	Il21r-/-
Usp38	1.97143e-13	-0.241657	0.271	0.515	ns
Traf7	2.16675e-13	-0.198719	0.225	0.455	ns
H2-Aa	2.24293e-13	-0.167267	0.29	0.57	ns
Itgb7	2.2605e-13	-0.301673	0.219	0.444	Il21r-/-
Tmem273	2.27255e-13	-0.344979	0.41	0.662	Il21r-/-
U2af1	2.30623e-13	-0.27387	0.542	0.802	Il21r-/-
Frmd4a	2.31954e-13	-0.245223	0.312	0.568	ns
Arid5a	2.4907e-13	-0.309425	0.285	0.531	Il21r-/-
Sidt1	2.55467e-13	-0.22905	0.258	0.497	ns
Pabpc1	2.79677e-13	-0.195672	0.993	1	ns
Specc1	2.98239e-13	-0.185	0.23	0.476	ns
Pgm1	3.18664e-13	-0.203545	0.196	0.416	ns
Myl6	3.19896e-13	0.199336	0.988	0.998	ns
Sec61g	3.21039e-13	0.346535	0.93	0.94	WT
Ap2b1	3.28307e-13	-0.307643	0.592	0.844	Il21r-/-
Rpl13a-ps1	3.31709e-13	-0.198684	0.307	0.572	ns
Mrpl27	3.34958e-13	-0.169845	0.252	0.501	ns
Eif3l	3.39047e-13	-0.268834	0.596	0.869	Il21r-/-
Dhrs3	3.39274e-13	-0.223597	0.081	0.239	ns
Scaf11	3.44641e-13	-0.290929	0.588	0.825	Il21r-/-
Cd320	3.51602e-13	-0.159247	0.134	0.329	ns
Ahcy	3.60129e-13	-0.126789	0.129	0.322	ns
Dmxl1	3.64139e-13	-0.17581	0.136	0.329	ns
Atox1	4.05207e-13	-0.225217	0.514	0.795	ns
Nrm	4.29525e-13	-0.150817	0.103	0.278	ns
Anapc4	4.3007e-13	-0.246892	0.259	0.503	ns
Chd8	4.31956e-13	-0.218842	0.388	0.651	ns
Anapc2	4.33142e-13	-0.181901	0.21	0.432	ns
Gne	4.68688e-13	-0.241605	0.299	0.547	ns
Cdc42	4.7088e-13	-0.204626	0.988	0.995	ns
Trappc11	5.1507e-13	-0.0923003	0.138	0.329	ns
Gsdmd	5.2561e-13	-0.221723	0.259	0.51	ns
Slc25a39	5.56961e-13	-0.291222	0.521	0.763	Il21r-/-
Pmpca	5.84595e-13	-0.175746	0.307	0.586	ns
Erh	5.89042e-13	0.492321	0.708	0.703	WT
Pmf1	6.01885e-13	-0.194534	0.253	0.497	ns
Cdc42se2	6.06258e-13	-0.129518	0.352	0.616	ns
Eif3c	6.79373e-13	-0.311588	0.8	0.959	Il21r-/-
Svil	7.21865e-13	-0.174331	0.214	0.446	ns
Cyp51	7.24679e-13	-0.250302	0.337	0.584	Il21r-/-
Atl2	7.25595e-13	-0.129291	0.121	0.306	ns
Hmbs	7.56332e-13	-0.13971	0.149	0.349	ns
Prdx5	7.70536e-13	-0.269261	0.818	0.968	Il21r-/-
Ipo5	7.88579e-13	-0.274878	0.449	0.708	Il21r-/-
Bzw1	8.13465e-13	-0.278773	0.863	0.954	Il21r-/-
Frmd8	8.1492e-13	-0.242145	0.325	0.575	ns
Rcor1	8.50123e-13	-0.258225	0.422	0.701	Il21r-/-
H2-Eb1	8.85361e-13	-0.164458	0.167	0.382	ns
St6galnac4	9.17342e-13	-0.191055	0.33	0.595	ns
Nln	9.58751e-13	-0.16304	0.1	0.269	ns
Mt1	1.02248e-12	-0.568883	0.685	0.867	Il21r-/-
Zeb1	1.0711e-12	-0.174837	0.163	0.37	ns
Ddx41	1.08688e-12	-0.167272	0.236	0.474	ns
Mapkap1	1.13297e-12	-0.211097	0.284	0.538	ns
Erbin	1.14512e-12	-0.245654	0.407	0.683	ns
Timm17b	1.20015e-12	-0.216139	0.43	0.699	ns
Nutf2-ps1	1.21296e-12	-0.122526	0.096	0.267	ns
Nol9	1.2391e-12	-0.219619	0.234	0.471	ns
Inpp5b	1.27118e-12	-0.219616	0.227	0.453	ns
Id2	1.2833e-12	0.354735	0.979	0.995	WT
Wdr6	1.30516e-12	-0.180599	0.253	0.487	ns
Dab2ip	1.3305e-12	-0.234513	0.214	0.432	ns
Arhgdib	1.40658e-12	0.251715	0.986	0.989	WT
Gstm1	1.46692e-12	-0.335729	0.597	0.841	Il21r-/-
Usp4	1.54477e-12	-0.246192	0.307	0.561	ns
Hdac4	1.58401e-12	-0.191477	0.132	0.313	ns
Cdkn2aipnl	1.6611e-12	-0.181658	0.278	0.526	ns
Vps13b	1.67441e-12	-0.199693	0.188	0.395	ns
Itga5	1.69173e-12	-0.175065	0.199	0.416	ns
Hmgcs1	1.80797e-12	-0.253948	0.37	0.625	Il21r-/-
Osbpl1a	1.92416e-12	-0.191397	0.374	0.637	ns
Med15	1.93126e-12	-0.207308	0.31	0.575	ns
Sema4c	1.96758e-12	-0.228209	0.4	0.678	ns
Ppm1j	2.05025e-12	-0.281349	0.416	0.671	Il21r-/-
Ly9	2.26291e-12	-0.158993	0.148	0.343	ns
Ifitm1	2.31557e-12	0.916873	0.588	0.441	WT
Cdc16	2.33902e-12	-0.213788	0.219	0.437	ns
Tmem87a	2.36875e-12	-0.164877	0.201	0.423	ns
Diaph1	2.40975e-12	-0.245358	0.705	0.929	ns
Uvrag	2.42674e-12	-0.18555	0.248	0.478	ns
Tln1	2.42734e-12	-0.226457	0.922	0.972	ns
Ptpn3	2.50752e-12	-0.191199	0.289	0.533	ns
Fermt3	2.57675e-12	-0.283057	0.744	0.929	Il21r-/-
Sgf29	2.60171e-12	-0.131316	0.203	0.43	ns
Cks1b	2.66099e-12	-0.17232	0.234	0.46	ns
Cs	2.68075e-12	-0.289508	0.658	0.887	Il21r-/-
Abcb1b	2.70533e-12	-0.207243	0.334	0.586	ns
Mybbp1a	2.78936e-12	-0.284292	0.523	0.759	Il21r-/-
Dpm3	2.82271e-12	-0.129443	0.288	0.554	ns
Atp5mpl	2.95909e-12	-0.271509	0.807	0.956	Il21r-/-
Rps2-ps13	3.01361e-12	-0.10975	0.063	0.205	ns
Nudt9	3.12084e-12	-0.212484	0.255	0.485	ns
Crtam	3.16814e-12	-0.111301	0.063	0.202	ns
Isoc1	3.28007e-12	-0.253746	0.505	0.756	Il21r-/-
C1qbp	3.46186e-12	-0.234312	0.512	0.768	ns
Arhgap17	3.49041e-12	-0.266591	0.347	0.607	Il21r-/-
Arhgap25	3.58628e-12	-0.15321	0.255	0.492	ns
Mical1	3.6325e-12	-0.187868	0.304	0.568	ns
Igkc	3.69109e-12	-1.06834	0.052	0.182	Il21r-/-
Fbl	3.74489e-12	-0.259303	0.605	0.825	Il21r-/-
Lxn	3.82248e-12	-0.237714	0.311	0.559	ns
Ngdn	4.00705e-12	-0.147772	0.286	0.556	ns
Lyn	4.0999e-12	-0.136823	0.234	0.48	ns
Pex11b	4.20232e-12	-0.138073	0.158	0.363	ns
Nr2c2	4.3352e-12	-0.214686	0.296	0.538	ns
Rpl15-ps3	4.90005e-12	-0.130163	0.077	0.225	ns
Abcb9	5.46324e-12	-0.24363	0.353	0.605	ns
Dazap1	5.51303e-12	-0.228234	0.49	0.759	ns
Cc2d1b	5.51502e-12	-0.116625	0.182	0.395	ns
Dyrk1a	5.7292e-12	-0.143618	0.282	0.531	ns
Ipo7	6.06896e-12	-0.280685	0.547	0.782	Il21r-/-
Cic	6.08134e-12	-0.185535	0.281	0.524	ns
Gpcpd1	6.27542e-12	-0.151226	0.129	0.308	ns
mt-Ts1	6.45503e-12	-0.138636	0.133	0.32	ns
Nt5c2	6.56302e-12	-0.143197	0.238	0.469	ns
Pdxdc1	6.98526e-12	-0.18288	0.252	0.483	ns
Puf60	7.04758e-12	-0.257198	0.603	0.851	Il21r-/-
Dock5	7.22994e-12	-0.246771	0.322	0.582	ns
Rps10	7.25412e-12	-0.168689	0.349	0.616	ns
Sirt1	7.66265e-12	-0.136234	0.118	0.287	ns
Parp3	8.12068e-12	-0.159163	0.16	0.356	ns
Fsd1l	8.16401e-12	-0.116621	0.048	0.172	ns
Spag7	8.35462e-12	-0.222181	0.438	0.71	ns
Immt	8.37662e-12	-0.217465	0.437	0.694	ns
Aurkaip1	8.49698e-12	-0.222271	0.512	0.784	ns
Dtl	8.58044e-12	-0.195679	0.112	0.276	ns
Dnmt1	8.76464e-12	-0.162499	0.286	0.524	ns
Zdhhc15	8.8578e-12	-0.149555	0.195	0.402	ns
Tk1	9.02413e-12	-0.210859	0.129	0.301	ns
Usp24	9.05112e-12	-0.220602	0.362	0.616	ns
Helb	9.22207e-12	-0.143742	0.129	0.308	ns
Rpl37	9.25251e-12	-0.1591	0.995	0.998	ns
Rpl31	9.79491e-12	-0.147604	0.996	1	ns
Paxbp1	9.81168e-12	-0.187708	0.196	0.4	ns
Rasal3	9.84208e-12	-0.223133	0.434	0.713	ns
Sf1	1.03273e-11	-0.271807	0.748	0.915	Il21r-/-
Capg	1.06904e-11	-0.294202	0.821	0.936	Il21r-/-
Antxr2	1.08331e-11	-0.142188	0.034	0.145	ns
Cntln	1.11085e-11	-0.172388	0.126	0.297	ns
Myo1e	1.14439e-11	-0.240396	0.537	0.802	ns
Rnf139	1.21031e-11	-0.168887	0.27	0.503	ns
Sumo2	1.22842e-11	0.365352	0.881	0.936	WT
Zfp568	1.27678e-11	-0.100291	0.064	0.202	ns
Thyn1	1.28226e-11	-0.16793	0.251	0.483	ns
Dbi	1.34529e-11	-0.277678	0.784	0.926	Il21r-/-
Ipo4	1.36484e-11	-0.160993	0.215	0.441	ns
Atp5j	1.37931e-11	0.365777	0.849	0.892	WT
Mta3	1.41434e-11	-0.174392	0.46	0.724	ns
Calm1	1.4414e-11	0.233823	0.986	0.993	ns
Rfc2	1.44245e-11	-0.308213	0.585	0.805	Il21r-/-
Nipsnap2	1.49468e-11	-0.164448	0.245	0.474	ns
Ctnna1	1.5194e-11	-0.240405	0.468	0.733	ns
Agpat5	1.56865e-11	-0.208358	0.399	0.655	ns
Rps21	1.60459e-11	-0.168425	0.982	0.995	ns
Tipin	1.66911e-11	-0.199604	0.178	0.37	ns
Ilk	1.7191e-11	-0.248046	0.527	0.77	ns
Nfs1	1.75492e-11	-0.130995	0.242	0.485	ns
Ddt	1.77138e-11	-0.156026	0.223	0.434	ns
Exoc5	1.83403e-11	-0.165105	0.342	0.591	ns
Cst7	1.86808e-11	0.349725	0.915	0.963	WT
Taf2	1.92531e-11	-0.129957	0.134	0.31	ns
Eef1akmt1	1.92926e-11	-0.150938	0.184	0.389	ns
C1qc	1.98127e-11	-0.109077	0.084	0.234	ns
Cd68	2.00932e-11	-0.138973	0.16	0.352	ns
Pgk1	2.09282e-11	-0.234795	0.86	0.947	ns
Cpsf1	2.1337e-11	-0.113174	0.223	0.453	ns
Tnfsf8	2.19938e-11	-0.142552	0.121	0.294	ns
Ccnh	2.2586e-11	-0.171242	0.312	0.575	ns
Pim1	2.28172e-11	0.679152	0.734	0.68	WT
Uqcrh	2.29022e-11	0.27498	0.945	0.97	WT
Rpl23	2.32782e-11	0.175372	0.993	0.998	ns
Ech1	2.35471e-11	-0.242267	0.663	0.885	ns
Lsm4	2.41285e-11	-0.202803	0.386	0.646	ns
Ndufs1	2.47969e-11	-0.199451	0.368	0.605	ns
Dennd4c	2.52002e-11	-0.233738	0.262	0.476	ns
Usp37	2.59448e-11	-0.202798	0.152	0.333	ns
Rps19-ps6	2.5991e-11	0.462664	0.608	0.566	WT
Idua	2.60901e-11	-0.126737	0.115	0.283	ns
Ankrd52	2.6498e-11	-0.157885	0.101	0.255	ns
Ncbp1	2.68905e-11	-0.242841	0.414	0.657	ns
Tnfrsf1b	2.69071e-11	-0.298244	0.525	0.766	Il21r-/-
Bola3	2.70662e-11	-0.20802	0.444	0.715	ns
Pdha1	2.71862e-11	-0.226149	0.466	0.715	ns
Arhgap9	2.77938e-11	-0.270882	0.708	0.917	Il21r-/-
Cmya5	2.87504e-11	-0.145686	0.022	0.115	ns
Lars	2.87944e-11	-0.175674	0.289	0.536	ns
Gart	2.95123e-11	-0.206954	0.363	0.602	ns
Chst12	3.02857e-11	-0.225995	0.592	0.848	ns
Cops4	3.05953e-11	-0.204162	0.444	0.706	ns
Phb2	3.10323e-11	-0.277019	0.716	0.906	Il21r-/-
Pole	3.14428e-11	-0.089003	0.018	0.108	ns
Tyms	3.17426e-11	-0.120816	0.126	0.301	ns
Gas7	3.22623e-11	-0.214615	0.307	0.547	ns
Man2a1	3.42562e-11	-0.220256	0.373	0.614	ns
Csk	3.46068e-11	-0.220769	0.489	0.761	ns
Selenon	3.46928e-11	-0.256431	0.511	0.77	Il21r-/-
Idi1	3.5645e-11	-0.265609	0.359	0.591	Il21r-/-
Dctn1	3.56824e-11	-0.164988	0.259	0.48	ns
Psma5	3.57431e-11	-0.239263	0.558	0.805	ns
Ppp1ca	3.74069e-11	0.289914	0.956	0.986	WT
Extl3	3.81762e-11	-0.115076	0.123	0.297	ns
Chaf1a	3.86596e-11	-0.175444	0.082	0.225	ns
Etnk1	3.89704e-11	-0.26877	0.622	0.834	Il21r-/-
Gale	3.9182e-11	-0.100261	0.07	0.207	ns
Tgfbr2	3.98199e-11	-0.288993	0.699	0.871	Il21r-/-
Smarca4	3.9948e-11	-0.154701	0.321	0.577	ns
Edem2	4.00197e-11	-0.19565	0.326	0.556	ns
Hebp2	4.10106e-11	-0.199061	0.153	0.324	ns
Hmox2	4.14901e-11	-0.122397	0.204	0.411	ns
Adsl	4.16436e-11	-0.202754	0.364	0.605	ns
Impdh2	4.38029e-11	-0.193935	0.364	0.618	ns
Abhd5	4.59258e-11	-0.104315	0.127	0.299	ns
Pkp2	4.61394e-11	-0.138764	0.118	0.28	ns
Dhx57	4.6841e-11	-0.110958	0.085	0.23	ns
Nubp2	4.71433e-11	-0.175348	0.296	0.536	ns
Hells	4.77735e-11	-0.224185	0.114	0.274	ns
Eif4a3	4.97186e-11	-0.247992	0.637	0.88	ns
Ldlr	4.98392e-11	-0.149495	0.103	0.257	ns
Rpl18a	5.16224e-11	-0.191559	0.993	0.995	ns
Wdr48	5.31183e-11	-0.14815	0.173	0.363	ns
Mrps30	5.41211e-11	-0.171992	0.275	0.508	ns
Gak	5.50715e-11	-0.190582	0.386	0.63	ns
Nup205	5.54838e-11	-0.168802	0.249	0.464	ns
Atr	5.55772e-11	-0.156021	0.189	0.384	ns
Rpl7a-ps7	5.71646e-11	-0.129754	0.093	0.244	ns
Nek6	5.82332e-11	-0.157112	0.186	0.386	ns
Nbea	5.95843e-11	0.207149	0.133	0.021	ns
Cabin1	6.1015e-11	-0.217033	0.13	0.294	ns
Eya2	6.18668e-11	-0.163002	0.325	0.582	ns
Zbtb33	6.29849e-11	-0.144519	0.141	0.317	ns
Ubb	6.34798e-11	-0.16492	0.993	0.995	ns
Iars2	6.35163e-11	-0.154039	0.232	0.451	ns
Ctdspl2	6.35513e-11	-0.17102	0.207	0.409	ns
Polr3a	6.37621e-11	-0.0855573	0.096	0.248	ns
Fbxo30	6.37943e-11	-0.200765	0.189	0.384	ns
Atg4b	6.70567e-11	-0.148063	0.168	0.361	ns
Ppdpf	6.78739e-11	-0.238265	0.389	0.637	ns
Klhl9	6.81405e-11	-0.205531	0.29	0.508	ns
Tut4	7.22086e-11	-0.194343	0.389	0.667	ns
Cdc14a	7.41634e-11	-0.202442	0.36	0.591	ns
Uggt1	7.59937e-11	-0.246806	0.41	0.651	ns
Lcp2	7.61e-11	-0.19391	0.474	0.736	ns
Fam91a1	7.89551e-11	-0.155069	0.223	0.432	ns
Hcls1	7.96536e-11	-0.253017	0.768	0.926	Il21r-/-
Epb41	8.24179e-11	-0.194532	0.286	0.522	ns
Tpm3-rs7	8.35842e-11	-0.191361	0.425	0.676	ns
Paxip1	8.50073e-11	-0.130505	0.099	0.251	ns
Dock11	8.59331e-11	-0.128656	0.304	0.538	ns
Nsmce2	8.61162e-11	-0.121507	0.196	0.405	ns
Actr2	8.76631e-11	-0.235632	0.925	0.984	ns
Gnptab	9.06306e-11	-0.220571	0.434	0.68	ns
Sra1	9.22623e-11	-0.205917	0.527	0.782	ns
Tnik	9.37405e-11	-0.161961	0.281	0.508	ns
Hnrnpa0	9.46188e-11	-0.243806	0.868	0.97	ns
Zfas1	9.48818e-11	0.50743	0.786	0.818	WT
Vps13c	9.56485e-11	-0.147553	0.078	0.216	ns
Adam10	9.99386e-11	-0.224627	0.516	0.756	ns
Frmd4b	1.00788e-10	-0.085568	0.058	0.184	ns
Lonp2	1.0666e-10	-0.158291	0.31	0.552	ns
Vars	1.10206e-10	-0.188141	0.508	0.761	ns
Letm1	1.11386e-10	-0.173812	0.274	0.501	ns
Rab3d	1.12331e-10	-0.0944857	0.151	0.331	ns
Cox8a	1.14671e-10	0.2572	0.971	0.991	WT
Atf6	1.1701e-10	-0.165079	0.229	0.434	ns
Bud23	1.20755e-10	-0.138325	0.305	0.552	ns
Lax1	1.20869e-10	-0.277321	0.653	0.88	Il21r-/-
Zfp827	1.22751e-10	-0.116558	0.144	0.317	ns
Ercc3	1.25717e-10	-0.166438	0.256	0.48	ns
Map3k12	1.25901e-10	-0.0723209	0.022	0.113	ns
Npat	1.30134e-10	-0.128195	0.149	0.326	ns
Retreg1	1.32934e-10	-0.147877	0.259	0.483	ns
Ifnar1	1.3363e-10	-0.184269	0.288	0.52	ns
Anapc13	1.34284e-10	-0.1115	0.252	0.487	ns
Slc16a6	1.3712e-10	-0.22342	0.521	0.768	ns
Reps1	1.44275e-10	-0.110302	0.21	0.423	ns
Abhd2	1.44732e-10	-0.135955	0.4	0.667	ns
Lrrc47	1.47923e-10	-0.150027	0.273	0.494	ns
Mtch1	1.52527e-10	-0.223462	0.544	0.805	ns
Jund	1.54254e-10	0.358263	0.962	0.979	WT
Tent2	1.56566e-10	-0.149663	0.268	0.503	ns
Ranbp2	1.56659e-10	-0.226934	0.451	0.692	ns
Zbed4	1.58942e-10	-0.122684	0.171	0.356	ns
Col4a3bp	1.61755e-10	-0.169868	0.43	0.69	ns
Nagpa	1.62944e-10	-0.145108	0.212	0.416	ns
Isoc2a	1.76435e-10	-0.102672	0.118	0.278	ns
Naxe	1.76769e-10	-0.171961	0.379	0.637	ns
Vps35	1.78368e-10	-0.207579	0.474	0.743	ns
Cpt1a	1.81097e-10	-0.197419	0.348	0.584	ns
Apip	1.85414e-10	-0.118522	0.116	0.278	ns
Vav3	1.86915e-10	-0.171821	0.323	0.568	ns
Ppp1r12c	1.90976e-10	-0.17384	0.288	0.515	ns
Khdrbs1	1.94751e-10	-0.237955	0.701	0.901	ns
Sec16a	2.00437e-10	-0.119539	0.205	0.405	ns
Ddx21	2.0724e-10	-0.222947	0.742	0.906	ns
Atp8b4	2.14589e-10	-0.279606	0.762	0.936	Il21r-/-
Setd2	2.15991e-10	-0.222698	0.34	0.579	ns
Golga3	2.17686e-10	-0.182706	0.147	0.32	ns
Rpp25l	2.18366e-10	-0.11505	0.162	0.347	ns
Azin1	2.19931e-10	-0.18509	0.537	0.784	ns
Fam49b	2.20835e-10	-0.245721	0.877	0.968	ns
Taf1	2.23508e-10	-0.126476	0.232	0.446	ns
Itm2b	2.23698e-10	0.274834	0.984	0.998	WT
Pskh1	2.25375e-10	-0.150172	0.105	0.255	ns
Rps18	2.26201e-10	0.174033	0.99	0.995	ns
Hsp90aa1	2.35327e-10	0.397119	0.948	0.966	WT
Tmem238	2.38008e-10	-0.106326	0.149	0.331	ns
Mrtfa	2.38054e-10	-0.215322	0.251	0.457	ns
Tradd	2.39349e-10	-0.139414	0.234	0.444	ns
Msra	2.45583e-10	-0.144851	0.096	0.239	ns
Bcl9l	2.47328e-10	-0.152097	0.1	0.246	ns
Myo6	2.50365e-10	-0.167742	0.347	0.591	ns
Rasa4	2.55087e-10	-0.131563	0.09	0.232	ns
Nelfcd	2.57678e-10	-0.150426	0.138	0.303	ns
Pkm	2.65097e-10	-0.20523	0.888	0.97	ns
Ddhd2	2.67532e-10	-0.158754	0.144	0.308	ns
Zc3h4	2.72959e-10	-0.135874	0.244	0.464	ns
Ptrhd1	2.75798e-10	-0.115499	0.129	0.294	ns
Aff1	2.76234e-10	-0.148314	0.171	0.352	ns
Man2b1	2.82053e-10	-0.205154	0.416	0.655	ns
Hspbp1	2.91549e-10	-0.136477	0.308	0.54	ns
Itgal	2.98029e-10	-0.234801	0.871	0.966	ns
Snx4	3.02034e-10	-0.219374	0.471	0.731	ns
Nedd4l	3.06742e-10	-0.123704	0.084	0.221	ns
Cemip2	3.07058e-10	-0.235523	0.393	0.639	ns
Cyb5b	3.0756e-10	-0.211273	0.541	0.789	ns
Sept8	3.08738e-10	-0.225281	0.207	0.389	ns
Nfil3	3.14139e-10	-0.283622	0.67	0.878	Il21r-/-
Hars	3.20728e-10	-0.197846	0.318	0.549	ns
Pitrm1	3.25307e-10	-0.154717	0.204	0.398	ns
Hk1	3.26535e-10	-0.181679	0.305	0.522	ns
Tmem214	3.26852e-10	-0.117349	0.171	0.354	ns
Cpt2	3.31495e-10	-0.12256	0.078	0.209	ns
Gtf2i	3.4057e-10	-0.17444	0.351	0.586	ns
Vps26a	3.54843e-10	-0.143828	0.289	0.524	ns
Skil	3.64517e-10	-0.203836	0.388	0.625	ns
Vps8	3.69142e-10	-0.12028	0.085	0.221	ns
Vti1a	3.74379e-10	-0.111394	0.173	0.359	ns
Ubr5	3.86913e-10	-0.200028	0.362	0.602	ns
Rpl23a	3.96589e-10	-0.150259	0.995	1	ns
Dcaf5	4.03912e-10	-0.208402	0.233	0.432	ns
Psmb9	4.04011e-10	-0.21801	0.678	0.857	ns
Smdt1	4.10671e-10	-0.250793	0.575	0.823	Il21r-/-
Tceanc2	4.12414e-10	-0.114327	0.115	0.269	ns
Suv39h1	4.3305e-10	-0.141754	0.097	0.239	ns
Nsd1	4.36372e-10	-0.212232	0.423	0.687	ns
Pias2	4.48722e-10	-0.0742235	0.096	0.244	ns
Ddx1	4.48751e-10	-0.198105	0.418	0.667	ns
Reep5	4.51423e-10	0.295909	0.984	0.986	WT
Casp8ap2	4.64559e-10	-0.157736	0.241	0.448	ns
Nudt18	4.71738e-10	-0.120038	0.101	0.248	ns
Usp8	4.7873e-10	-0.191608	0.364	0.598	ns
Peak1	4.80035e-10	-0.163285	0.342	0.577	ns
Ripk3	4.83378e-10	-0.104519	0.156	0.336	ns
Ablim1	4.8564e-10	-0.232281	0.885	0.97	ns
Rfc4	4.93167e-10	-0.120135	0.086	0.223	ns
Ndufs2	4.95086e-10	-0.241845	0.574	0.798	ns
Smad7	4.9693e-10	-0.235134	0.233	0.425	ns
Got2	5.1482e-10	-0.222986	0.666	0.86	ns
Tpgs2	5.20969e-10	-0.103364	0.23	0.444	ns
Rps8	5.27129e-10	-0.126431	1	1	ns
Ptp4a3	5.2723e-10	-0.130067	0.337	0.568	ns
Arhgef1	5.28539e-10	-0.212571	0.823	0.959	ns
Def6	5.29791e-10	-0.199459	0.448	0.708	ns
Ldha	5.30584e-10	-0.233181	0.907	0.97	ns
Frg1	5.34535e-10	-0.233947	0.468	0.726	ns
Stk24	5.38102e-10	-0.226824	0.701	0.892	ns
Lrrfip1	5.45722e-10	-0.178071	0.732	0.929	ns
Mcrs1	5.48649e-10	-0.117056	0.118	0.271	ns
Snrpa1	5.50819e-10	-0.168032	0.352	0.607	ns
Srebf1	5.64477e-10	-0.195154	0.356	0.589	ns
Aldh16a1	5.65933e-10	-0.0850891	0.101	0.251	ns
Nin	5.74935e-10	-0.0920979	0.26	0.48	ns
Fndc3a	6.00777e-10	-0.279195	0.49	0.738	Il21r-/-
Ndufv2	6.04764e-10	-0.234705	0.51	0.768	ns
Il2rb	6.0503e-10	-0.164422	0.996	0.998	ns
Chpf	6.1596e-10	-0.139561	0.179	0.361	ns
Commd2	6.2789e-10	-0.150688	0.251	0.462	ns
Lzts1	6.3403e-10	-0.138103	0.136	0.297	ns
Tstd3	6.50437e-10	-0.120046	0.242	0.457	ns
Vcl	6.51778e-10	-0.156936	0.103	0.241	ns
Vamp2	6.54065e-10	-0.170846	0.43	0.687	ns
Map4	6.59113e-10	-0.193253	0.349	0.589	ns
Scyl1	6.76989e-10	-0.131602	0.116	0.269	ns
Bcor	6.80153e-10	-0.152089	0.199	0.386	ns
Cltc	7.0455e-10	-0.246266	0.674	0.878	ns
Atp8a1	7.04944e-10	-0.153578	0.266	0.492	ns
Tti1	7.09022e-10	-0.124515	0.101	0.246	ns
Ctdsp2	7.16692e-10	-0.186981	0.314	0.533	ns
Cpsf3	7.21293e-10	-0.177342	0.384	0.623	ns
B2m	7.26024e-10	0.200394	0.999	1	ns
Ankmy2	7.51669e-10	-0.111778	0.111	0.262	ns
Hprt	7.99664e-10	-0.229864	0.732	0.897	ns
Pms2	8.10901e-10	-0.121731	0.068	0.191	ns
Trap1	8.31046e-10	-0.158666	0.275	0.499	ns
Btf3	8.34417e-10	-0.192709	0.933	0.984	ns
Anxa2	8.67217e-10	-0.222933	0.94	0.986	ns
Fxyd5	9.04491e-10	-0.194482	0.97	0.995	ns
Mcm3ap	9.04891e-10	-0.084083	0.141	0.308	ns
Ankrd39	9.13219e-10	-0.138588	0.104	0.246	ns
Ap1s1	9.23381e-10	-0.163006	0.271	0.49	ns
Dennd6a	9.31966e-10	-0.113658	0.119	0.274	ns
Nt5e	9.54303e-10	-0.145381	0.125	0.283	ns
Ywhaz	9.66032e-10	0.243123	0.963	0.986	ns
Pi4ka	9.89761e-10	-0.124739	0.253	0.478	ns
Helz	9.94304e-10	-0.155455	0.226	0.418	ns
Tmem106b	1.01604e-09	-0.159595	0.327	0.545	ns
Tmbim6	1.01653e-09	-0.182072	0.923	0.975	ns
AB124611	1.0292e-09	-0.147348	0.17	0.347	ns
Gatad2a	1.03851e-09	-0.251176	0.673	0.876	Il21r-/-
Atxn10	1.06713e-09	-0.248751	0.692	0.869	ns
Eif4a-ps4	1.07823e-09	0.341023	0.295	0.163	WT
Wasf2	1.08085e-09	-0.202568	0.533	0.768	ns
Spred1	1.09803e-09	-0.13687	0.214	0.409	ns
Rnf216	1.10161e-09	-0.139527	0.088	0.218	ns
Rnf213	1.11239e-09	-0.186401	0.399	0.667	ns
Fam185a	1.1163e-09	-0.0886682	0.103	0.251	ns
Rev3l	1.129e-09	-0.169426	0.182	0.361	ns
Ubash3a	1.14937e-09	-0.124193	0.11	0.257	ns
Rcbtb2	1.16798e-09	-0.109969	0.132	0.29	ns
Ddx5	1.16899e-09	-0.18137	0.979	0.993	ns
Hspa4	1.21308e-09	-0.261918	0.744	0.897	Il21r-/-
Rpl15-ps5	1.24248e-09	-0.112747	0.103	0.246	ns
Psmc4	1.24737e-09	-0.181688	0.474	0.74	ns
Usf3	1.24801e-09	-0.139421	0.118	0.267	ns
Nrros	1.26196e-09	-0.235871	0.511	0.754	ns
Dcaf4	1.29427e-09	-0.147794	0.115	0.26	ns
Rabgap1	1.31724e-09	-0.201366	0.17	0.338	ns
Papss1	1.34952e-09	-0.108167	0.149	0.317	ns
Ncoa6	1.35446e-09	-0.148726	0.17	0.347	ns
Lig3	1.35896e-09	-0.127505	0.188	0.375	ns
Trim16	1.37056e-09	0.1511	0.105	0.011	ns
Dpp8	1.39025e-09	-0.121608	0.241	0.455	ns
Eif2s1	1.39777e-09	-0.237578	0.719	0.897	ns
Gabpa	1.41765e-09	-0.110398	0.348	0.602	ns
Pabpc4	1.42844e-09	-0.205131	0.51	0.745	ns
Ptpn9	1.4348e-09	-0.172049	0.282	0.494	ns
Son	1.46559e-09	-0.228682	0.747	0.926	ns
Ppp1r3b	1.47617e-09	-0.241981	0.511	0.738	ns
Atp5g2	1.4973e-09	0.434344	0.642	0.618	WT
Exosc10	1.52104e-09	-0.138223	0.301	0.522	ns
Dera	1.53043e-09	-0.165042	0.215	0.409	ns
Polb	1.54334e-09	-0.115872	0.155	0.326	ns
Dctn2	1.58547e-09	-0.161083	0.419	0.674	ns
Cyfip1	1.58831e-09	-0.118921	0.279	0.503	ns
Map4k2	1.59221e-09	-0.0958241	0.199	0.389	ns
Scin	1.62832e-09	-0.273601	0.185	0.347	Il21r-/-
Sema4a	1.71946e-09	-0.216777	0.793	0.954	ns
Plau	1.72966e-09	-0.0930707	0.037	0.133	ns
Plekhm3	1.75336e-09	-0.146043	0.13	0.283	ns
Orc2	1.77536e-09	-0.140207	0.279	0.49	ns
Ddit4	1.79245e-09	-0.264797	0.434	0.674	Il21r-/-
Sacm1l	1.81542e-09	-0.0756022	0.242	0.455	ns
Tomm70a	1.8168e-09	-0.168771	0.496	0.74	ns
Vrk1	1.8394e-09	-0.126816	0.141	0.299	ns
Rpl19-ps7	1.84142e-09	-0.0963073	0.127	0.287	ns
Wbp1l	1.84413e-09	-0.164565	0.227	0.423	ns
Tigit	1.88942e-09	0.424158	0.341	0.214	WT
Acads	1.89313e-09	-0.117947	0.238	0.446	ns
Rpl35a-ps4	1.92296e-09	-0.104283	0.059	0.175	ns
Dgkd	1.92387e-09	-0.12533	0.285	0.51	ns
Mknk2	1.92636e-09	-0.192317	0.625	0.869	ns
Cog4	1.92786e-09	-0.0991939	0.058	0.17	ns
Bub3	1.95466e-09	-0.204686	0.468	0.72	ns
Rps6ka5	1.95689e-09	-0.0927182	0.058	0.17	ns
Cdk13	1.97137e-09	-0.171155	0.355	0.589	ns
Exoc7	2.06931e-09	-0.119921	0.141	0.301	ns
Nprl3	2.10469e-09	-0.0892883	0.105	0.248	ns
Syncrip	2.14e-09	-0.222613	0.733	0.926	ns
Ankle2	2.15593e-09	-0.130132	0.24	0.437	ns
Vta1	2.17757e-09	-0.0979269	0.215	0.411	ns
Rmnd5b	2.18164e-09	-0.166846	0.382	0.628	ns
Dhdds	2.18392e-09	-0.0997562	0.138	0.301	ns
Mrps10	2.23551e-09	-0.114895	0.216	0.409	ns
Ralgapa2	2.26191e-09	-0.10219	0.19	0.375	ns
Pepd	2.26347e-09	-0.141652	0.273	0.478	ns
Vkorc1	2.2726e-09	-0.127737	0.195	0.382	ns
Fuca1	2.31524e-09	-0.140449	0.277	0.494	ns
Itgax	2.35118e-09	0.636111	0.601	0.533	WT
Fh1	2.3544e-09	-0.150589	0.314	0.536	ns
Sfpq	2.36957e-09	-0.226698	0.815	0.929	ns
Xpo6	2.37377e-09	-0.113172	0.288	0.517	ns
Aars	2.381e-09	-0.151987	0.281	0.494	ns
Rftn1	2.39015e-09	-0.158235	0.205	0.391	ns
Polk	2.40409e-09	-0.162908	0.258	0.455	ns
Idh3g	2.42064e-09	-0.182448	0.584	0.825	ns
Tecr	2.42116e-09	-0.162594	0.707	0.899	ns
Atm	2.43685e-09	-0.183613	0.186	0.354	ns
Acly	2.45423e-09	-0.19193	0.549	0.784	ns
Gnpat	2.46576e-09	-0.138647	0.236	0.434	ns
Sp1	2.47996e-09	-0.169499	0.418	0.669	ns
Eif3h	2.63112e-09	-0.176173	0.927	0.979	ns
Akip1	2.64003e-09	-0.129482	0.156	0.322	ns
Arih1	2.65438e-09	-0.219536	0.501	0.722	ns
Htra2	2.72465e-09	-0.111484	0.178	0.352	ns
Ncf4	2.73935e-09	-0.185814	0.519	0.749	ns
Malt1	2.7538e-09	-0.272186	0.549	0.768	Il21r-/-
Pigb	2.82316e-09	-0.137373	0.11	0.251	ns
Mrps34	2.82368e-09	-0.166471	0.368	0.591	ns
Stk4	2.90115e-09	-0.211811	0.566	0.818	ns
Cep350	2.91323e-09	-0.139396	0.241	0.441	ns
Gpaa1	2.92729e-09	-0.21293	0.329	0.554	ns
Sipa1l1	2.95568e-09	-0.169429	0.395	0.63	ns
Cdt1	3.00198e-09	-0.0845364	0.088	0.218	ns
Syne3	3.01839e-09	-0.126651	0.056	0.166	ns
Prim1	3.14665e-09	-0.134119	0.138	0.294	ns
Rp2	3.17041e-09	-0.0976149	0.104	0.244	ns
Arl6ip4	3.18549e-09	-0.110789	0.312	0.54	ns
Rassf5	3.203e-09	-0.20567	0.503	0.738	ns
Zfp512b	3.21264e-09	-0.115736	0.084	0.209	ns
Myl12b	3.30058e-09	-0.095906	0.316	0.545	ns
Qars	3.31545e-09	-0.146118	0.366	0.616	ns
Klre1	3.34532e-09	0.307117	0.962	0.977	WT
Ten1	3.35342e-09	-0.130375	0.275	0.487	ns
Rhoh	3.38297e-09	-0.12816	0.275	0.497	ns
Arfgef1	3.45879e-09	-0.20559	0.522	0.731	ns
Pcna	3.46084e-09	-0.313335	0.749	0.901	Il21r-/-
Uxs1	3.51094e-09	-0.111019	0.116	0.262	ns
Rara	3.56411e-09	-0.0846425	0.111	0.257	ns
Wrn	3.56466e-09	-0.14865	0.227	0.418	ns
Nol12	3.69827e-09	-0.0855253	0.11	0.255	ns
Tasor2	3.75579e-09	-0.185553	0.17	0.329	ns
Naip2	3.8056e-09	-0.11744	0.16	0.326	ns
Stip1	3.8572e-09	-0.251113	0.56	0.761	Il21r-/-
Lrrc58	3.86017e-09	-0.15633	0.248	0.448	ns
Tacc2	3.95138e-09	-0.0908118	0.155	0.313	ns
Snx13	3.9683e-09	-0.093494	0.127	0.276	ns
Phc2	4.03467e-09	-0.106647	0.245	0.451	ns
Atp5l	4.16853e-09	-0.200956	0.792	0.943	ns
Slc29a1	4.32554e-09	-0.156136	0.237	0.439	ns
Osbpl8	4.32996e-09	-0.166059	0.179	0.352	ns
G6pdx	4.41242e-09	-0.132946	0.247	0.444	ns
Nup214	4.44897e-09	-0.136571	0.175	0.347	ns
Stxbp2	4.55508e-09	-0.170938	0.4	0.657	ns
Bhlhb9	4.72351e-09	-0.092743	0.097	0.234	ns
Cdh1	4.73179e-09	-0.144749	0.422	0.671	ns
Nek7	4.84559e-09	-0.195707	0.481	0.717	ns
Lrpap1	4.96651e-09	-0.0927013	0.19	0.372	ns
Gabpb2	5.18148e-09	-0.0829305	0.296	0.515	ns
Pds5b	5.19281e-09	-0.130669	0.268	0.476	ns
Stk38	5.25323e-09	-0.153056	0.284	0.497	ns
Heatr1	5.28042e-09	-0.136159	0.3	0.503	ns
Pkmyt1	5.30019e-09	-0.12382	0.129	0.278	ns
Ccdc167	5.30831e-09	-0.0953435	0.111	0.255	ns
Ipo11	5.35137e-09	-0.0794411	0.137	0.299	ns
Rpl5-ps1	5.39728e-09	-0.116789	0.14	0.294	ns
Ltn1	5.40085e-09	-0.120389	0.238	0.434	ns
Mipep	5.55139e-09	-0.133379	0.093	0.223	ns
Slc30a1	5.72811e-09	-0.117067	0.09	0.218	ns
Rps6-ps3	5.80766e-09	-0.125886	0.227	0.421	ns
Ldb1	5.97064e-09	-0.175544	0.422	0.685	ns
Chchd1	5.9708e-09	-0.166254	0.385	0.614	ns
Dipk1a	6.00377e-09	-0.0789535	0.056	0.166	ns
Cish	6.10756e-09	-0.20083	0.301	0.51	ns
Chd3	6.10991e-09	-0.168025	0.279	0.485	ns
Prpsap2	6.12257e-09	-0.118006	0.214	0.4	ns
Sdcbp	6.21144e-09	-0.233779	0.766	0.949	ns
Vac14	6.29766e-09	-0.110556	0.17	0.343	ns
Man2c1	6.32101e-09	-0.137502	0.129	0.276	ns
Mrpl43	6.41467e-09	-0.168208	0.349	0.572	ns
Fignl1	6.4437e-09	-0.0934468	0.04	0.136	ns
Sco2	6.4656e-09	-0.0878148	0.086	0.214	ns
Spg7	6.6064e-09	-0.103897	0.256	0.462	ns
Romo1	6.61872e-09	-0.173517	0.485	0.731	ns
Prep	6.68587e-09	-0.143748	0.327	0.533	ns
Rbl2	6.69352e-09	-0.160347	0.53	0.766	ns
Tnfaip8	6.74424e-09	-0.0832658	0.044	0.143	ns
Nans	6.75534e-09	-0.179692	0.538	0.784	ns
Lpcat3	6.8772e-09	-0.143617	0.284	0.497	ns
Myo10	6.96144e-09	-0.17501	0.552	0.791	ns
Dnajc19	7.06862e-09	-0.201507	0.385	0.602	ns
Pex3	7.13095e-09	-0.0796541	0.14	0.294	ns
Zbtb44	7.16955e-09	-0.154395	0.186	0.352	ns
Cbl	7.23398e-09	-0.209673	0.597	0.821	ns
Znhit1	7.33339e-09	-0.0991279	0.258	0.469	ns
Tle3	7.4083e-09	-0.0994122	0.327	0.568	ns
Dgkh	7.48907e-09	-0.192408	0.219	0.395	ns
Comtd1	7.51598e-09	-0.11026	0.21	0.398	ns
Eno1	7.54295e-09	0.388296	0.878	0.922	WT
Dpp3	7.67023e-09	-0.106845	0.396	0.623	ns
Sell	7.69854e-09	-0.212428	0.134	0.271	ns
Ctla2a	7.81636e-09	0.297333	0.979	0.986	WT
Rin3	7.90604e-09	-0.200954	0.368	0.589	ns
Slfn2	8.10587e-09	0.275557	0.293	0.156	WT
Utrn	8.20892e-09	-0.177288	0.238	0.425	ns
Txn-ps1	8.27779e-09	0.216686	0.152	0.046	ns
Trpv2	8.34751e-09	-0.124217	0.163	0.329	ns
Naca	8.37269e-09	-0.188504	0.952	0.986	ns
Timeless	8.44937e-09	-0.113819	0.068	0.182	ns
Cul1	8.48048e-09	-0.144187	0.451	0.706	ns
Nup153	8.50834e-09	-0.156797	0.401	0.628	ns
Cd28	8.53164e-09	-0.188475	0.323	0.533	ns
Galnt3	8.57896e-09	-0.128352	0.122	0.267	ns
Atad3a	8.67447e-09	-0.158569	0.288	0.499	ns
Ptprj	8.79055e-09	-0.118924	0.271	0.483	ns
Traf6	8.83249e-09	-0.122397	0.134	0.285	ns
Mrps22	8.90169e-09	-0.096263	0.097	0.228	ns
Slc25a5	8.98455e-09	-0.175126	0.958	0.986	ns
Pnpla2	9.02588e-09	-0.163045	0.371	0.616	ns
Fam13b	9.12134e-09	-0.130564	0.136	0.285	ns
Por	9.18463e-09	-0.122138	0.271	0.476	ns
Smyd2	9.25265e-09	-0.189576	0.274	0.469	ns
Ago1	9.29845e-09	-0.116989	0.193	0.37	ns
Clec12a	9.32762e-09	-0.060958	0.027	0.11	ns
Elp1	9.33377e-09	-0.0897807	0.168	0.338	ns
Cbx5	9.43467e-09	-0.253282	0.415	0.646	Il21r-/-
Rpl11	9.52576e-09	0.166481	0.985	0.995	ns
Psme2	9.59673e-09	0.399156	0.764	0.807	WT
Ccp110	9.65032e-09	-0.0780469	0.027	0.11	ns
Stx17	9.87872e-09	-0.123086	0.193	0.366	ns
Nmt1	1.01163e-08	-0.19752	0.521	0.768	ns
Amdhd2	1.0157e-08	-0.147642	0.27	0.478	ns
Gon4l	1.02546e-08	-0.0854053	0.173	0.347	ns
Il17ra	1.02852e-08	-0.141924	0.242	0.43	ns
Map4k1	1.03583e-08	-0.0817048	0.281	0.49	ns
Adssl1	1.04318e-08	-0.126569	0.121	0.262	ns
Mrps15	1.05411e-08	-0.161776	0.386	0.605	ns
Scaf4	1.07356e-08	-0.0396774	0.175	0.345	ns
Pold1	1.1003e-08	-0.120561	0.162	0.32	ns
Epn1	1.10457e-08	-0.149825	0.407	0.646	ns
Rab11b	1.10948e-08	-0.188555	0.608	0.832	ns
Nxn	1.12788e-08	-0.131268	0.115	0.251	ns
Hspa14	1.12871e-08	-0.120918	0.379	0.621	ns
Rpl34-ps1	1.14476e-08	0.409958	0.495	0.432	WT
Snx19	1.15167e-08	-0.0862169	0.104	0.241	ns
Nfe2l2	1.15426e-08	-0.143711	0.168	0.333	ns
Hmgcr	1.18204e-08	-0.181218	0.364	0.582	ns
Prkaca	1.21067e-08	-0.148073	0.342	0.556	ns
AI467606	1.22806e-08	-0.166292	0.255	0.448	ns
Emilin2	1.23257e-08	-0.15637	0.185	0.347	ns
Nt5c	1.24447e-08	-0.198202	0.608	0.83	ns
Ttc39b	1.24645e-08	-0.149201	0.333	0.559	ns
Ndufs4	1.25978e-08	-0.16869	0.516	0.759	ns
Usp25	1.2639e-08	-0.172643	0.512	0.766	ns
Cep41	1.27501e-08	-0.123982	0.16	0.313	ns
Akap13	1.27526e-08	-0.21453	0.7	0.897	ns
Opa1	1.29214e-08	-0.146651	0.26	0.462	ns
Rtca	1.29341e-08	-0.100491	0.252	0.453	ns
Ndufb8	1.30813e-08	-0.102406	0.307	0.529	ns
Cdc7	1.31124e-08	-0.103677	0.066	0.175	ns
Hexb	1.31912e-08	-0.0941839	0.107	0.241	ns
Gbp2	1.32706e-08	-0.11251	0.116	0.255	ns
Slc16a10	1.33614e-08	-0.111573	0.371	0.605	ns
Cytip	1.3369e-08	-0.220599	0.618	0.846	ns
Mpp1	1.34087e-08	-0.0829123	0.188	0.366	ns
Ppip5k2	1.35772e-08	-0.145988	0.205	0.379	ns
Ube2g1	1.35796e-08	-0.147906	0.332	0.545	ns
Ppp1r7	1.35869e-08	-0.151975	0.3	0.497	ns
Atad5	1.35896e-08	-0.118372	0.047	0.143	ns
Pcif1	1.38542e-08	-0.134987	0.29	0.517	ns
Sp3	1.38668e-08	-0.148012	0.326	0.556	ns
Ascc1	1.39175e-08	-0.067827	0.184	0.361	ns
Plcg2	1.39549e-08	-0.168745	0.414	0.632	ns
Lpgat1	1.39556e-08	-0.141103	0.384	0.634	ns
Cdca7	1.39736e-08	-0.141355	0.14	0.29	ns
Rtraf	1.46054e-08	-0.200559	0.567	0.818	ns
Slc38a1	1.46177e-08	-0.198569	0.668	0.876	ns
Cnppd1	1.47162e-08	-0.223657	0.384	0.609	ns
Haao	1.47638e-08	-0.125505	0.129	0.271	ns
Med14	1.48111e-08	-0.129877	0.208	0.389	ns
H2afz	1.48358e-08	-0.235815	0.866	0.945	ns
Nipal3	1.50168e-08	-0.179318	0.242	0.425	ns
Capns1	1.53464e-08	-0.23112	0.814	0.959	ns
Fam107b	1.55605e-08	-0.243117	0.597	0.821	ns
Nsd2	1.56114e-08	-0.139275	0.334	0.549	ns
Tapt1	1.6047e-08	-0.0803335	0.236	0.43	ns
Taf1b	1.61278e-08	-0.097054	0.184	0.354	ns
Alms1	1.61429e-08	-0.0753987	0.025	0.103	ns
Sept11	1.61551e-08	-0.243334	0.788	0.915	ns
Etf1	1.61638e-08	-0.237288	0.726	0.883	ns
Adamts10	1.61837e-08	-0.172138	0.284	0.494	ns
Snrnp40	1.64341e-08	-0.137485	0.322	0.543	ns
Dlat	1.66265e-08	-0.217843	0.463	0.703	ns
Rpl14-ps1	1.67021e-08	0.361777	0.64	0.634	WT
Clptm1l	1.67863e-08	-0.160735	0.6	0.834	ns
Mrps9	1.70575e-08	-0.0918252	0.192	0.363	ns
Ap3m1	1.70774e-08	-0.137211	0.3	0.52	ns
Vamp3	1.74175e-08	-0.128126	0.389	0.651	ns
Kpna3	1.75105e-08	-0.12968	0.36	0.584	ns
Chkb	1.78291e-08	-0.0999872	0.114	0.251	ns
Nedd9	1.79145e-08	-0.259719	0.719	0.897	Il21r-/-
Wwp1	1.79214e-08	-0.135773	0.181	0.343	ns
Nfic	1.80641e-08	-0.195534	0.323	0.529	ns
Tnks2	1.82736e-08	-0.142296	0.5	0.74	ns
Guk1	1.83002e-08	-0.160013	0.355	0.575	ns
Chaf1b	1.86454e-08	-0.109139	0.084	0.205	ns
Dhx33	1.87371e-08	-0.0798855	0.212	0.386	ns
Ccar2	1.92088e-08	-0.131656	0.185	0.359	ns
Tm9sf4	1.97735e-08	-0.137345	0.263	0.457	ns
Mef2a	1.99022e-08	-0.195084	0.623	0.853	ns
Tcf4	1.99103e-08	-0.163471	0.371	0.589	ns
Apc	2.0066e-08	-0.148505	0.185	0.352	ns
Kmt2a	2.07428e-08	-0.198342	0.508	0.74	ns
Ogdh	2.1109e-08	-0.211991	0.601	0.823	ns
Ripk1	2.11853e-08	-0.124002	0.256	0.448	ns
Smpd4	2.11988e-08	-0.0941895	0.075	0.193	ns
Dnmt3a	2.13056e-08	-0.100698	0.304	0.522	ns
Ubl4a	2.14155e-08	-0.155075	0.263	0.457	ns
Actr1b	2.16089e-08	-0.204461	0.505	0.749	ns
Noc4l	2.16148e-08	-0.142471	0.241	0.437	ns
Dmac2	2.18172e-08	-0.118835	0.188	0.359	ns
Dcun1d2	2.18892e-08	-0.107191	0.116	0.253	ns
Ndufb2	2.25766e-08	-0.106222	0.147	0.297	ns
Selenoh	2.2891e-08	-0.173552	0.421	0.655	ns
Dock2	2.29483e-08	-0.189635	0.593	0.809	ns
Oxsr1	2.30061e-08	-0.114512	0.318	0.533	ns
Chrac1	2.32735e-08	-0.106238	0.204	0.384	ns
Cct6a	2.33673e-08	-0.232895	0.751	0.92	ns
Trdc	2.34108e-08	-0.18429	0.464	0.706	ns
Arsb	2.36886e-08	-0.226554	0.875	0.972	ns
Vdac2	2.37561e-08	-0.220634	0.752	0.92	ns
Nme1	2.42992e-08	-0.186976	0.908	0.982	ns
Ints1	2.45863e-08	-0.022228	0.068	0.179	ns
Lypla1	2.48164e-08	-0.15293	0.41	0.641	ns
Rabep2	2.49312e-08	-0.0852249	0.126	0.269	ns
Arfip1	2.49656e-08	-0.0721283	0.182	0.356	ns
Tubgcp2	2.54491e-08	-0.0888796	0.148	0.303	ns
Ptpmt1	2.55672e-08	-0.184403	0.284	0.48	ns
Fgd3	2.56812e-08	-0.138678	0.23	0.414	ns
Foxred2	2.57847e-08	-0.11353	0.103	0.232	ns
Mak16	2.58634e-08	-0.149373	0.445	0.678	ns
Coq7	2.60476e-08	-0.0592855	0.053	0.154	ns
Fam50a	2.62566e-08	-0.0856592	0.222	0.409	ns
Sumo3	2.64097e-08	-0.213244	0.438	0.653	ns
Mfsd14a	2.65394e-08	-0.111526	0.234	0.428	ns
Trappc6a	2.65884e-08	-0.0771063	0.195	0.368	ns
Slc48a1	2.65888e-08	-0.112488	0.24	0.425	ns
Oga	2.66425e-08	-0.180972	0.552	0.786	ns
Dus4l	2.68085e-08	-0.0695045	0.07	0.182	ns
Rps11-ps2	2.70879e-08	-0.0732211	0.111	0.248	ns
Xiap	2.71717e-08	-0.209308	0.433	0.655	ns
Zmat5	2.74532e-08	-0.158502	0.267	0.457	ns
Akap11	2.7632e-08	-0.129634	0.203	0.375	ns
Mllt6	2.76567e-08	-0.136696	0.389	0.623	ns
Sorl1	2.77121e-08	-0.125865	0.434	0.678	ns
Herc1	2.77819e-08	-0.145402	0.351	0.57	ns
Ash2l	2.78206e-08	-0.142832	0.273	0.46	ns
Egln1	2.81221e-08	-0.122565	0.284	0.49	ns
Nudt16l1	2.83324e-08	-0.125251	0.288	0.497	ns
Dhx35	2.83947e-08	-0.0996409	0.067	0.175	ns
Sptlc1	2.8649e-08	-0.156826	0.419	0.646	ns
Cyfip2	2.87147e-08	-0.24947	0.689	0.874	ns
Tmem42	2.9078e-08	-0.0395823	0.13	0.276	ns
Sdr39u1	2.91257e-08	-0.188681	0.366	0.575	ns
Slmap	2.91646e-08	-0.1145	0.189	0.356	ns
Ttc27	2.95436e-08	-0.0957437	0.121	0.257	ns
Dync1h1	3.07802e-08	-0.141902	0.355	0.586	ns
Mcmbp	3.07978e-08	-0.139272	0.332	0.536	ns
S1pr3	3.08139e-08	-0.0899532	0.052	0.149	ns
Tmem209	3.08735e-08	-0.0888881	0.185	0.356	ns
Atf7	3.1211e-08	-0.130701	0.234	0.418	ns
Usp12	3.1579e-08	-0.0999016	0.119	0.257	ns
Pnp	3.18056e-08	-0.153196	0.578	0.807	ns
Lap3	3.18403e-08	-0.10804	0.219	0.402	ns
Mrps23	3.2063e-08	-0.150866	0.447	0.683	ns
Pqlc3	3.20818e-08	-0.182265	0.321	0.531	ns
Sos1	3.26125e-08	-0.0968849	0.152	0.301	ns
Fbxw8	3.26424e-08	-0.0782458	0.193	0.375	ns
Ubac1	3.2688e-08	-0.102472	0.159	0.317	ns
Rpl4	3.27971e-08	0.136295	0.999	0.998	ns
Lair1	3.28602e-08	-0.177192	0.196	0.359	ns
Xrcc6	3.31094e-08	-0.0706482	0.167	0.329	ns
Dhrs1	3.32989e-08	-0.0874353	0.195	0.356	ns
Tk2	3.47605e-08	-0.118087	0.086	0.202	ns
Bicdl1	3.48043e-08	-0.0564858	0.093	0.218	ns
Mkrn2	3.50272e-08	-0.124507	0.095	0.218	ns
Lsm5	3.50287e-08	-0.101883	0.411	0.644	ns
Atp5b	3.50883e-08	-0.193004	0.873	0.977	ns
Fbxo28	3.52379e-08	-0.141389	0.325	0.538	ns
Psma2	3.53499e-08	-0.190252	0.834	0.949	ns
Apaf1	3.55357e-08	-0.120161	0.286	0.48	ns
Rcc2	3.62021e-08	-0.129518	0.399	0.648	ns
Nsun2	3.62608e-08	-0.241664	0.655	0.832	ns
Scimp	3.68387e-08	-0.109971	0.241	0.437	ns
Eogt	3.75685e-08	-0.0769389	0.044	0.136	ns
Nxf1	3.82817e-08	-0.122088	0.425	0.655	ns
Vps54	3.86558e-08	-0.129811	0.149	0.294	ns
Rtcb	3.91865e-08	-0.162243	0.57	0.825	ns
Cd53	3.9677e-08	0.296289	0.938	0.952	WT
Dis3	4.05714e-08	-0.148861	0.253	0.437	ns
Amd1	4.10826e-08	-0.0847064	0.147	0.299	ns
Elovl5	4.12215e-08	-0.169292	0.385	0.593	ns
Mdh2	4.12317e-08	-0.208801	0.742	0.899	ns
Rbks	4.16909e-08	-0.0910512	0.032	0.113	ns
Map3k11	4.19217e-08	-0.0632636	0.071	0.182	ns
Trpc4ap	4.25661e-08	-0.145137	0.419	0.639	ns
Recql5	4.2662e-08	-0.0847751	0.068	0.177	ns
Brd7	4.29941e-08	-0.117924	0.264	0.457	ns
Dnajc13	4.33639e-08	-0.117923	0.282	0.467	ns
Epg5	4.35952e-08	-0.124921	0.13	0.269	ns
Ndufaf1	4.3659e-08	-0.095045	0.116	0.253	ns
Atp5g3	4.38545e-08	-0.174642	0.958	0.989	ns
Itpr1	4.42166e-08	-0.10183	0.093	0.214	ns
Klra9	4.43968e-08	0.720159	0.421	0.278	WT
Aggf1	4.56889e-08	-0.126382	0.318	0.533	ns
Vwa8	4.58183e-08	-0.0986918	0.182	0.352	ns
BC029722	4.61715e-08	-0.0849118	0.149	0.299	ns
Supt6	4.66134e-08	-0.0970122	0.403	0.628	ns
Rab3gap1	4.67632e-08	-0.118983	0.312	0.52	ns
Dipk2a	4.68967e-08	-0.154416	0.325	0.529	ns
Impa2	4.70415e-08	-0.153799	0.458	0.699	ns
Daxx	4.70739e-08	-0.0615226	0.222	0.414	ns
Nap1l4	4.74151e-08	-0.185774	0.663	0.857	ns
Gfpt1	4.75027e-08	-0.144889	0.412	0.648	ns
F2r	4.81426e-08	-0.238378	0.795	0.945	ns
Emc2	4.84001e-08	-0.170459	0.429	0.655	ns
Atf4	4.84331e-08	0.327682	0.896	0.92	WT
Inip	4.85612e-08	-0.0842704	0.177	0.343	ns
Rad23a	4.87207e-08	-0.193069	0.542	0.761	ns
Dync1li2	4.9434e-08	-0.143164	0.31	0.517	ns
Blzf1	4.96973e-08	-0.0643346	0.093	0.218	ns
Lrpprc	5.01783e-08	-0.128766	0.334	0.554	ns
Cradd	5.0346e-08	-0.0772062	0.06	0.163	ns
Lgals3	5.08935e-08	-0.32608	0.878	0.943	Il21r-/-
Shmt1	5.135e-08	-0.0800832	0.066	0.172	ns
Fasn	5.1783e-08	-0.0770264	0.211	0.395	ns
Ankrd44	5.18517e-08	-0.18421	0.568	0.807	ns
Tfip11	5.19801e-08	-0.0930623	0.137	0.28	ns
Ptcd2	5.21117e-08	-0.0915284	0.205	0.379	ns
Aifm1	5.21449e-08	-0.147277	0.222	0.393	ns
Hhex	5.22022e-08	-0.104573	0.251	0.441	ns
Pacsin2	5.25994e-08	-0.121804	0.245	0.437	ns
Abcf2	5.29078e-08	-0.106504	0.212	0.389	ns
Shkbp1	5.32232e-08	-0.119417	0.252	0.437	ns
Suclg1	5.34357e-08	-0.197347	0.541	0.761	ns
Ugp2	5.36821e-08	-0.171425	0.364	0.57	ns
Exoc2	5.51268e-08	-0.154139	0.381	0.6	ns
Prkcd	5.55424e-08	-0.0619263	0.152	0.306	ns
Supt5	5.59956e-08	-0.132609	0.347	0.552	ns
Cntrl	5.70958e-08	-0.125253	0.477	0.699	ns
Itga2	5.72894e-08	-0.136107	0.063	0.166	ns
Ndst1	5.77097e-08	-0.0947746	0.13	0.274	ns
Dmap1	5.80106e-08	-0.0737868	0.053	0.152	ns
Dpp9	5.83755e-08	-0.129312	0.252	0.444	ns
Smarcad1	5.83931e-08	-0.0567561	0.186	0.363	ns
Adipor2	5.85916e-08	-0.21478	0.621	0.834	ns
Mylk	5.93877e-08	-0.268947	0.3	0.478	Il21r-/-
Nudt14	5.94573e-08	-0.0885507	0.168	0.329	ns
Rbbp7	5.94898e-08	-0.213838	0.647	0.855	ns
Slc7a1	6.00227e-08	-0.123455	0.397	0.621	ns
Pear1	6.07519e-08	-0.105539	0.358	0.593	ns
Itgb1	6.12377e-08	-0.18675	0.96	0.993	ns
Bak1	6.12388e-08	-0.189589	0.689	0.876	ns
Elk4	6.23192e-08	-0.107386	0.234	0.416	ns
Trim27	6.24812e-08	-0.190434	0.429	0.651	ns
Cers6	6.50781e-08	-0.174965	0.384	0.595	ns
Sypl	6.53605e-08	-0.191986	0.445	0.66	ns
Cand1	6.67776e-08	-0.123101	0.332	0.549	ns
Hyou1	6.69393e-08	-0.151155	0.499	0.726	ns
Fam76b	6.705e-08	-0.0808272	0.216	0.393	ns
Dctpp1	6.73503e-08	-0.0965655	0.168	0.326	ns
Ppp4r1	6.73736e-08	-0.0570261	0.184	0.359	ns
Ppp2ca	6.86251e-08	-0.243768	0.7	0.89	ns
Rwdd2b	6.91429e-08	-0.094242	0.084	0.2	ns
Ehd4	6.94916e-08	-0.19557	0.567	0.768	ns
Appl2	6.99368e-08	-0.129798	0.204	0.363	ns
Emc4	7.08065e-08	-0.104252	0.321	0.543	ns
Il12rb1	7.16038e-08	-0.126915	0.322	0.543	ns
Phkb	7.27961e-08	-0.0957223	0.115	0.248	ns
Msmo1	7.29157e-08	-0.196932	0.381	0.591	ns
Kif21b	7.3073e-08	-0.121759	0.268	0.448	ns
Slc19a1	7.3192e-08	-0.0739767	0.1	0.225	ns
Diablo	7.35883e-08	-0.0609255	0.121	0.257	ns
Tbc1d1	7.37949e-08	-0.0498231	0.092	0.211	ns
Cdc27	7.56318e-08	-0.1402	0.297	0.499	ns
Marc2	7.60798e-08	-0.146912	0.399	0.621	ns
Ate1	7.70058e-08	-0.0914053	0.162	0.315	ns
Ankib1	7.74822e-08	-0.0924012	0.252	0.439	ns
Rnf157	7.78443e-08	-0.0864907	0.168	0.324	ns
Igsf8	7.78504e-08	-0.0885588	0.112	0.241	ns
Trnau1ap	7.87326e-08	-0.156357	0.234	0.409	ns
Nkg7	7.90136e-08	0.254945	0.995	0.995	WT
Mrpl16	8.04102e-08	-0.114481	0.227	0.407	ns
Nub1	8.37666e-08	-0.211049	0.436	0.669	ns
Picalm	8.38749e-08	-0.20041	0.674	0.869	ns
Pin1	8.48656e-08	-0.0965341	0.363	0.591	ns
Dip2b	8.53561e-08	-0.143676	0.21	0.382	ns
Pes1	8.58696e-08	-0.143667	0.338	0.536	ns
Hsbp1	8.63909e-08	-0.176036	0.445	0.671	ns
Parp1	8.67425e-08	-0.150206	0.414	0.644	ns
Ctsb	8.74414e-08	-0.21817	0.73	0.91	ns
Mri1	8.7489e-08	-0.187439	0.362	0.577	ns
Ppp6r3	8.7624e-08	-0.16108	0.325	0.522	ns
Abce1	8.77094e-08	-0.169743	0.489	0.703	ns
Pacs2	8.83085e-08	-0.125104	0.225	0.402	ns
Mlkl	8.9158e-08	-0.0747298	0.23	0.418	ns
Ints4	8.9302e-08	-0.11159	0.227	0.405	ns
Rasa2	8.94929e-08	-0.160181	0.389	0.614	ns
Diaph2	9.04776e-08	-0.16254	0.297	0.487	ns
Thada	9.0504e-08	-0.0573096	0.093	0.211	ns
Chd6	9.07552e-08	-0.1274	0.167	0.32	ns
Ino80	9.14113e-08	-0.0976755	0.211	0.384	ns
Mrpl10	9.31592e-08	-0.166565	0.41	0.625	ns
Oxr1	9.32853e-08	-0.145793	0.293	0.501	ns
Tmem70	9.37365e-08	-0.0649518	0.21	0.389	ns
Mettl26	9.39809e-08	-0.0695364	0.229	0.423	ns
Ost4	9.40188e-08	-0.171194	0.881	0.975	ns
Ssh2	9.43368e-08	-0.104752	0.1	0.223	ns
Plin2	9.62838e-08	-0.13358	0.23	0.409	ns
Lsm6	9.69951e-08	-0.18517	0.59	0.802	ns
Clk4	9.72736e-08	-0.165032	0.341	0.549	ns
Mbnl3	9.77327e-08	-0.122315	0.181	0.336	ns
Gadd45gip1	9.77895e-08	-0.0699943	0.203	0.372	ns
Ccdc107	9.88349e-08	-0.0926079	0.132	0.271	ns
Morc3	1.01236e-07	-0.134448	0.251	0.428	ns
Ptpn7	1.0156e-07	-0.211219	0.685	0.899	ns
Prmt1	1.01583e-07	-0.1975	0.679	0.883	ns
Tbcd	1.01909e-07	-0.0960721	0.16	0.315	ns
Tug1	1.0199e-07	-0.121234	0.268	0.46	ns
Sema4d	1.03307e-07	-0.164997	0.886	0.979	ns
Zdhhc21	1.03746e-07	-0.163736	0.334	0.526	ns
Wdr82	1.04261e-07	-0.0697053	0.266	0.457	ns
Tnfaip8l2	1.06374e-07	-0.0367921	0.063	0.166	ns
Tanc1	1.07401e-07	-0.0723855	0.064	0.168	ns
Fuca2	1.08253e-07	-0.207922	0.567	0.786	ns
9930111J21Rik2	1.08725e-07	-0.0982073	0.2	0.366	ns
Dock8	1.09888e-07	-0.168153	0.816	0.945	ns
Plcl2	1.10971e-07	-0.103782	0.148	0.292	ns
Dhx32	1.11966e-07	-0.0541431	0.085	0.2	ns
Hectd4	1.1299e-07	-0.0548397	0.095	0.216	ns
Mafk	1.13052e-07	-0.11558	0.188	0.347	ns
Lmbrd2	1.131e-07	-0.10684	0.116	0.244	ns
Rabgef1	1.13392e-07	-0.12406	0.27	0.457	ns
Abitram	1.14237e-07	-0.153355	0.19	0.343	ns
Lasp1	1.15093e-07	-0.202053	0.897	0.975	ns
Tiam2	1.15257e-07	-0.137503	0.134	0.267	ns
Plrg1	1.15517e-07	-0.139076	0.252	0.434	ns
Ndufs8	1.15864e-07	-0.110164	0.288	0.494	ns
Sik3	1.16725e-07	-0.0752633	0.226	0.414	ns
Nup210	1.1705e-07	-0.175758	0.662	0.844	ns
Eral1	1.1876e-07	-0.103004	0.145	0.287	ns
Mrpl57	1.1938e-07	-0.139938	0.488	0.736	ns
Serbp1	1.19688e-07	0.214061	0.971	0.984	ns
Samd9l	1.21237e-07	-0.194505	0.501	0.708	ns
Phf2	1.21847e-07	-0.121033	0.223	0.398	ns
Polr3c	1.22084e-07	-0.131851	0.236	0.407	ns
Pdcd2	1.24045e-07	-0.0913154	0.168	0.322	ns
Glod4	1.24122e-07	-0.109984	0.286	0.485	ns
F8a	1.24545e-07	-0.0824377	0.126	0.264	ns
Cbfa2t3	1.25188e-07	-0.158379	0.496	0.731	ns
Borcs8	1.25483e-07	-0.106577	0.279	0.474	ns
Utp4	1.25592e-07	-0.0557588	0.299	0.51	ns
Rabepk	1.27938e-07	-0.0898792	0.186	0.34	ns
Ptger4	1.29725e-07	-0.116211	0.152	0.301	ns
Ddx54	1.30486e-07	-0.131393	0.345	0.547	ns
Mtmr2	1.31363e-07	-0.0849196	0.16	0.313	ns
Lztr1	1.31453e-07	-0.0602269	0.118	0.248	ns
Mfap3	1.32716e-07	-0.112433	0.185	0.333	ns
Dnm2	1.3356e-07	-0.150936	0.434	0.669	ns
Ascc3	1.34477e-07	-0.134636	0.295	0.485	ns
Baz2a	1.34691e-07	-0.128749	0.325	0.531	ns
Cox15	1.35849e-07	-0.0590041	0.141	0.285	ns
Haus4	1.38525e-07	-0.116352	0.142	0.285	ns
Srf	1.3869e-07	-0.0675421	0.234	0.43	ns
Sh2b3	1.39385e-07	-0.0710826	0.141	0.283	ns
Arhgap21	1.39902e-07	-0.178004	0.122	0.248	ns
St3gal1	1.39959e-07	-0.0726322	0.037	0.12	ns
Foxk1	1.40696e-07	-0.116639	0.134	0.271	ns
Cul2	1.40858e-07	-0.0596706	0.211	0.384	ns
Cd160	1.41373e-07	-0.0831743	0.245	0.43	ns
Dut	1.41679e-07	-0.152106	0.438	0.646	ns
Ankrd50	1.41973e-07	-0.0963556	0.11	0.232	ns
Cox4i1	1.43115e-07	0.224419	0.955	0.979	ns
Med25	1.43638e-07	-0.0898847	0.184	0.343	ns
Ehd3	1.44993e-07	-0.111564	0.056	0.152	ns
Gfm1	1.4552e-07	-0.0739924	0.218	0.393	ns
Flt3l	1.47412e-07	-0.148428	0.504	0.722	ns
Rfc5	1.50904e-07	-0.0858908	0.148	0.29	ns
Ccdc43	1.52264e-07	-0.0904116	0.185	0.347	ns
Cenpj	1.52838e-07	-0.106031	0.145	0.287	ns
Nedd4	1.54746e-07	-0.219113	0.729	0.901	ns
Mif	1.54762e-07	-0.155418	0.682	0.894	ns
Tent4b	1.56638e-07	-0.0980333	0.268	0.462	ns
Riok1	1.56701e-07	-0.117839	0.484	0.715	ns
Apoe	1.58257e-07	-0.0681406	0.248	0.432	ns
Mrps36	1.63033e-07	-0.113272	0.282	0.485	ns
Msl2	1.63419e-07	-0.154724	0.34	0.531	ns
Gsto1	1.64505e-07	-0.0536431	0.252	0.446	ns
Acat1	1.64962e-07	-0.129721	0.477	0.715	ns
Atad2b	1.67143e-07	-0.0839773	0.189	0.347	ns
Rnaseh2b	1.68436e-07	-0.0587122	0.137	0.283	ns
Zcchc4	1.70361e-07	-0.0811007	0.155	0.299	ns
Fam53a	1.70757e-07	-0.0847276	0.116	0.246	ns
Pip4k2b	1.74593e-07	-0.0927185	0.378	0.598	ns
Ercc6l2	1.76368e-07	-0.162787	0.122	0.246	ns
Gps1	1.77645e-07	-0.113981	0.418	0.637	ns
BC024978	1.7811e-07	-0.0677109	0.033	0.11	ns
Utp20	1.78245e-07	-0.0938389	0.205	0.368	ns
H2afj	1.78429e-07	-0.153207	0.608	0.811	ns
Abhd12	1.78946e-07	-0.0900683	0.249	0.434	ns
Eea1	1.78969e-07	-0.159377	0.26	0.432	ns
Tars2	1.79855e-07	-0.0822736	0.123	0.255	ns
Ddx23	1.81197e-07	-0.112629	0.11	0.234	ns
Zfp869	1.85353e-07	-0.0586828	0.156	0.303	ns
Fam178b	1.86699e-07	-0.1367	0.127	0.257	ns
Churc1	1.88e-07	-0.152994	0.356	0.563	ns
Map4k4	1.89068e-07	-0.112141	0.421	0.63	ns
Cwc25	1.91039e-07	-0.133847	0.167	0.315	ns
Cad	1.91579e-07	-0.131016	0.341	0.533	ns
Rbm7	1.91848e-07	-0.116443	0.378	0.602	ns
Pafah1b2	1.92789e-07	-0.116504	0.385	0.607	ns
Parvg	1.94069e-07	-0.213701	0.718	0.906	ns
Zdhhc6	1.94174e-07	-0.0985837	0.299	0.49	ns
Npc2	1.94612e-07	-0.162076	0.751	0.899	ns
Txndc5	1.97371e-07	-0.109617	0.312	0.515	ns
Taf5l	1.97439e-07	-0.0958547	0.171	0.326	ns
Pgs1	1.97746e-07	-0.101875	0.207	0.382	ns
Slc35a3	1.98113e-07	-0.119318	0.211	0.375	ns
Qrsl1	2.01844e-07	-0.0820832	0.096	0.216	ns
Ctnnb1	2.02575e-07	-0.162358	0.625	0.837	ns
Acadvl	2.04709e-07	-0.107276	0.24	0.411	ns
Akt2	2.05477e-07	-0.208373	0.622	0.818	ns
Ccdc82	2.06205e-07	-0.11388	0.185	0.34	ns
Zc3h14	2.07267e-07	-0.124655	0.447	0.692	ns
Mrps21	2.10445e-07	-0.0623197	0.481	0.747	ns
Usp39	2.11196e-07	-0.123219	0.307	0.501	ns
Cux1	2.13492e-07	-0.15922	0.312	0.51	ns
Spag9	2.14119e-07	-0.135501	0.438	0.667	ns
Strn	2.14994e-07	-0.129587	0.199	0.354	ns
Slc35f2	2.16327e-07	-0.0970955	0.138	0.278	ns
C1galt1	2.17945e-07	-0.120104	0.348	0.572	ns
Trmt2a	2.18006e-07	-0.0589605	0.179	0.343	ns
Hacd2	2.20435e-07	-0.0815165	0.297	0.513	ns
Racgap1	2.2098e-07	-0.0460651	0.096	0.214	ns
Xpo5	2.21014e-07	-0.0596274	0.182	0.345	ns
Agap2	2.22165e-07	-0.0918293	0.162	0.306	ns
Naaa	2.24144e-07	-0.0970071	0.073	0.175	ns
Plpbp	2.26927e-07	-0.116031	0.245	0.423	ns
Osgep	2.28709e-07	-0.106785	0.237	0.414	ns
Kbtbd11	2.29509e-07	-0.0854393	0.074	0.179	ns
Nelfa	2.29557e-07	-0.0922534	0.168	0.32	ns
Inpp5k	2.32369e-07	-0.0989789	0.153	0.294	ns
Sphk2	2.3284e-07	-0.0774658	0.159	0.303	ns
Sms-ps	2.3564e-07	0.177802	0.153	0.055	ns
Sh2b1	2.36344e-07	-0.111458	0.111	0.234	ns
Pdhb	2.42539e-07	-0.112345	0.46	0.683	ns
Dusp22	2.45166e-07	-0.0687997	0.163	0.315	ns
Fem1b	2.4662e-07	-0.0530064	0.147	0.292	ns
Spg11	2.47462e-07	-0.059601	0.081	0.189	ns
Spn	2.49741e-07	-0.188875	0.648	0.876	ns
Echdc1	2.51993e-07	-0.132	0.155	0.297	ns
Gpr68	2.53623e-07	-0.144249	0.289	0.474	ns
Wdr18	2.54961e-07	-0.0655185	0.186	0.354	ns
Gan	2.58003e-07	-0.101737	0.079	0.184	ns
Mfge8	2.58441e-07	-0.0981765	0.1	0.216	ns
Eif2b5	2.62115e-07	-0.0857439	0.253	0.437	ns
Nsfl1c	2.6341e-07	-0.116691	0.433	0.66	ns
Zfp672	2.64614e-07	-0.0735237	0.125	0.257	ns
Ecd	2.66489e-07	-0.0820372	0.325	0.531	ns
Tsr1	2.68744e-07	-0.11436	0.37	0.577	ns
Cct2	2.70254e-07	-0.166102	0.922	0.979	ns
Tmem156	2.71282e-07	-0.113284	0.134	0.267	ns
Dhodh	2.7158e-07	-0.0903406	0.1	0.216	ns
Alg6	2.71749e-07	-0.0611955	0.063	0.161	ns
Mrpl24	2.72585e-07	-0.178275	0.614	0.839	ns
Rnaseh2c	2.73047e-07	-0.0918852	0.151	0.297	ns
Ylpm1	2.73151e-07	-0.124438	0.267	0.446	ns
Eif3e	2.73296e-07	0.233586	0.94	0.977	ns
Mrpl23	2.73383e-07	-0.0935158	0.2	0.363	ns
Pank4	2.74045e-07	-0.0759581	0.107	0.232	ns
Naa38	2.7744e-07	-0.0999539	0.396	0.616	ns
Dnm1l	2.77962e-07	-0.12323	0.375	0.589	ns
Cbfa2t2	2.82507e-07	-0.0694681	0.059	0.154	ns
Dop1a	2.83549e-07	-0.0792309	0.095	0.209	ns
Nudcd1	2.85201e-07	-0.0496561	0.138	0.28	ns
Ndufs6	2.87374e-07	-0.172208	0.429	0.641	ns
Mrpl47	2.92331e-07	-0.0821895	0.103	0.223	ns
Aacs	2.9268e-07	-0.104411	0.148	0.287	ns
Atp11b	2.94796e-07	-0.126345	0.603	0.839	ns
Timm10b	2.95789e-07	-0.104899	0.251	0.423	ns
Mgat5	2.95994e-07	-0.195192	0.49	0.697	ns
Map1lc3b	2.96381e-07	-0.161006	0.585	0.8	ns
Cep250	2.96678e-07	-0.0720576	0.247	0.428	ns
H2afx	2.97222e-07	-0.0918829	0.212	0.379	ns
Ergic1	2.99772e-07	-0.142173	0.444	0.664	ns
Tbc1d10c	3.02873e-07	-0.137549	0.584	0.818	ns
Trak2	3.02987e-07	-0.11784	0.2	0.359	ns
Psap	3.03084e-07	-0.158399	0.656	0.897	ns
Scaf8	3.04623e-07	-0.097448	0.311	0.513	ns
Psmb10	3.06473e-07	-0.155534	0.7	0.887	ns
Cnst	3.08676e-07	-0.0990508	0.163	0.308	ns
Hdac2	3.10987e-07	-0.0832686	0.271	0.464	ns
Twf1	3.12233e-07	-0.118511	0.112	0.232	ns
Atp5a1	3.1494e-07	-0.172487	0.938	0.991	ns
Car2	3.16986e-07	0.256977	0.967	0.984	WT
Rbm19	3.17643e-07	-0.103207	0.125	0.253	ns
Ccdc88a	3.18414e-07	-0.121289	0.221	0.379	ns
Traf5	3.20909e-07	-0.0566472	0.078	0.186	ns
Srgap3	3.22048e-07	-0.086055	0.405	0.639	ns
Capn7	3.22708e-07	-0.0716509	0.279	0.478	ns
Lrmp	3.25757e-07	-0.186768	0.405	0.618	ns
Gimap7	3.27269e-07	0.459539	0.616	0.575	WT
Twsg1	3.2753e-07	-0.0752741	0.13	0.264	ns
Aqr	3.28207e-07	-0.0919236	0.244	0.416	ns
Eif4g3	3.29354e-07	-0.168644	0.66	0.871	ns
Csf1r	3.32374e-07	-0.0604499	0.055	0.147	ns
Slc44a1	3.35994e-07	-0.0730642	0.056	0.149	ns
Galk2	3.36519e-07	-0.112994	0.199	0.356	ns
Ssh1	3.38611e-07	-0.111887	0.145	0.283	ns
Tmem229b	3.40187e-07	-0.00803281	0.286	0.499	ns
Srm	3.43624e-07	-0.154386	0.442	0.653	ns
Mapre2	3.442e-07	-0.140768	0.444	0.655	ns
Uba6	3.44675e-07	-0.140696	0.258	0.437	ns
Npc1	3.45877e-07	-0.139969	0.411	0.639	ns
Slfn9	3.54098e-07	-0.0312225	0.096	0.214	ns
Prr14	3.54612e-07	-0.103687	0.255	0.428	ns
Aak1	3.55001e-07	-0.119362	0.332	0.526	ns
Gpx4	3.55016e-07	0.390353	0.466	0.402	WT
Abracl	3.5598e-07	0.332558	0.814	0.901	WT
Raf1	3.58144e-07	-0.104611	0.119	0.244	ns
Nxnl2	3.59039e-07	-0.14016	0.156	0.29	ns
Rpp21	3.63772e-07	-0.11705	0.363	0.579	ns
Pdk1	3.65283e-07	-0.0716421	0.141	0.283	ns
Ahctf1	3.68059e-07	-0.0416297	0.138	0.278	ns
Sdhaf4	3.68617e-07	-0.0947779	0.244	0.421	ns
P2ry10	3.7071e-07	-0.274216	0.673	0.841	Il21r-/-
Slc12a2	3.72103e-07	-0.102428	0.129	0.26	ns
Rpl10a	3.72468e-07	0.244358	0.922	0.961	ns
Kctd20	3.81293e-07	-0.0883985	0.175	0.331	ns
Ralgapa1	3.83599e-07	-0.0891353	0.236	0.405	ns
Zfp239	3.83774e-07	-0.0601969	0.03	0.103	ns
Zfp277	3.85246e-07	-0.117781	0.182	0.331	ns
Gpkow	3.86386e-07	-0.0874072	0.214	0.382	ns
Atl3	3.86997e-07	-0.166434	0.447	0.657	ns
Cdk9	3.87044e-07	-0.138975	0.445	0.655	ns
Per1	3.9129e-07	-0.121727	0.216	0.377	ns
Edrf1	3.91306e-07	-0.0861075	0.067	0.163	ns
Cnot6	3.91784e-07	-0.174872	0.558	0.789	ns
Prkar1a	3.9552e-07	-0.156016	0.893	0.97	ns
Acp1	3.96771e-07	-0.139942	0.444	0.655	ns
Phf6	3.98098e-07	-0.076791	0.215	0.377	ns
Sf3a3	4.00869e-07	-0.10197	0.375	0.586	ns
Ano6	4.02324e-07	-0.101373	0.103	0.218	ns
Bckdk	4.02897e-07	-0.0783813	0.177	0.331	ns
Tmx1	4.07229e-07	-0.137038	0.407	0.621	ns
Hmgxb4	4.11011e-07	-0.111451	0.125	0.251	ns
Cbfb	4.20201e-07	-0.204556	0.652	0.823	ns
Sec24a	4.21547e-07	-0.0892415	0.232	0.395	ns
Oxa1l	4.22748e-07	-0.106648	0.363	0.591	ns
Mtmr9	4.23389e-07	-0.068841	0.122	0.253	ns
Kat2a	4.30917e-07	-0.0866672	0.147	0.283	ns
Shld2	4.31318e-07	-0.058724	0.034	0.11	ns
Anapc1	4.31978e-07	-0.0965557	0.262	0.444	ns
Dhcr24	4.40481e-07	-0.0882427	0.259	0.434	ns
Camk2n1	4.42001e-07	0.476609	0.548	0.503	WT
Phf3	4.43162e-07	-0.134167	0.433	0.648	ns
Pex14	4.45036e-07	-0.0935078	0.184	0.333	ns
Micu2	4.48599e-07	-0.168344	0.525	0.747	ns
Ipo8	4.48859e-07	-0.134929	0.241	0.405	ns
Srgap2	4.49673e-07	-0.136938	0.211	0.37	ns
Necap2	4.49748e-07	-0.0647664	0.364	0.575	ns
Nudt5	4.50299e-07	-0.108968	0.411	0.632	ns
Ilvbl	4.50568e-07	-0.104545	0.189	0.34	ns
Baz1a	4.55503e-07	-0.144521	0.63	0.853	ns
Top3b	4.55504e-07	-0.0608902	0.136	0.269	ns
Bsg	4.6721e-07	-0.17287	0.792	0.943	ns
Creg1	4.73919e-07	-0.0991394	0.318	0.526	ns
Cmtm6	4.74454e-07	-0.130853	0.301	0.497	ns
Aldh2	4.75144e-07	-0.0693363	0.06	0.154	ns
Ctsc	4.77032e-07	0.36385	0.77	0.844	WT
Otud4	4.78888e-07	-0.113526	0.418	0.628	ns
Chmp2a	4.83592e-07	-0.148006	0.504	0.749	ns
Gpx1	4.90395e-07	-0.206452	0.816	0.936	ns
Stag1	4.93375e-07	-0.0901432	0.285	0.469	ns
Mpc1	4.9468e-07	-0.117052	0.395	0.609	ns
Map3k2	4.95021e-07	-0.0992998	0.255	0.425	ns
Cbr1	4.96365e-07	-0.0724609	0.107	0.225	ns
Heatr3	5.01046e-07	-0.116115	0.284	0.474	ns
Sh2d5	5.0335e-07	-0.112817	0.232	0.395	ns
Bmp2k	5.05299e-07	-0.140055	0.293	0.476	ns
Kif3a	5.08398e-07	-0.039285	0.1	0.216	ns
Tep1	5.20948e-07	-0.0860563	0.149	0.283	ns
Daglb	5.2549e-07	-0.061572	0.1	0.216	ns
Ankrd28	5.304e-07	-0.0666326	0.092	0.202	ns
Ilkap	5.30781e-07	-0.115574	0.311	0.503	ns
Psmd11	5.31495e-07	-0.138164	0.621	0.832	ns
Pcnt	5.3537e-07	-0.0687953	0.093	0.205	ns
Exoc1	5.40608e-07	-0.0863644	0.122	0.248	ns
Tm9sf2	5.42349e-07	-0.0895197	0.449	0.685	ns
Cyb5a	5.524e-07	-0.104686	0.389	0.609	ns
Atp5f1	5.54462e-07	-0.144608	0.903	0.972	ns
Hsd17b7	5.56357e-07	-0.121937	0.182	0.329	ns
Aatf	5.68344e-07	-0.045345	0.179	0.331	ns
Nbas	5.69853e-07	-0.0634285	0.048	0.133	ns
Naip6	5.78828e-07	-0.0928581	0.032	0.103	ns
Cfap20	5.79455e-07	-0.0712756	0.126	0.255	ns
Cd72	5.88582e-07	-0.105428	0.36	0.577	ns
Sc5d	5.88615e-07	-0.0729128	0.278	0.471	ns
Pmpcb	5.92152e-07	-0.0745977	0.251	0.421	ns
Parp4	6.06828e-07	-0.138595	0.46	0.68	ns
Utp6	6.10272e-07	-0.0895588	0.301	0.492	ns
Mbtps1	6.16158e-07	-0.0876628	0.281	0.464	ns
Hipk2	6.1621e-07	-0.10911	0.11	0.225	ns
E2f4	6.17188e-07	-0.144562	0.56	0.768	ns
Kctd10	6.17874e-07	-0.0863352	0.244	0.425	ns
Ankrd40	6.1901e-07	-0.0902908	0.299	0.501	ns
Psen2	6.19902e-07	-0.043001	0.248	0.434	ns
Taf4b	6.2208e-07	-0.0845561	0.089	0.195	ns
Me2	6.33477e-07	-0.131018	0.574	0.8	ns
Aaas	6.33577e-07	-0.045339	0.137	0.267	ns
Pde4d	6.39752e-07	-0.113488	0.126	0.251	ns
Tmem19	6.45396e-07	-0.098197	0.192	0.345	ns
Ncoa2	6.46089e-07	-0.0757774	0.197	0.352	ns
Trappc12	6.48984e-07	-0.0862976	0.267	0.451	ns
Kras	6.51701e-07	-0.0808101	0.414	0.648	ns
Hscb	6.54503e-07	-0.12967	0.277	0.462	ns
Acadl	6.58523e-07	-0.119393	0.658	0.837	ns
Sec14l1	6.60135e-07	-0.0616384	0.14	0.276	ns
Ppa1	6.61135e-07	-0.148145	0.481	0.69	ns
Itsn2	6.65274e-07	-0.162973	0.559	0.777	ns
C2cd3	6.66823e-07	-0.113644	0.167	0.308	ns
Dock10	6.66943e-07	-0.149162	0.607	0.841	ns
Ranbp9	6.67756e-07	-0.0924104	0.268	0.446	ns
Ctss	6.681e-07	-0.0964542	0.399	0.632	ns
Ankhd1	6.83696e-07	-0.0657318	0.267	0.455	ns
Nbr1	6.89516e-07	-0.0240228	0.137	0.271	ns
Mthfsl	6.91642e-07	-0.0990706	0.205	0.363	ns
Ncf2	6.92815e-07	-0.118632	0.123	0.244	ns
Nup107	6.95196e-07	-0.0586216	0.107	0.225	ns
Arcn1	6.96586e-07	-0.158537	0.547	0.754	ns
Nxt1	6.97069e-07	-0.0577161	0.164	0.308	ns
Tmem164	7.02758e-07	-0.119692	0.314	0.499	ns
Rrp1b	7.04237e-07	-0.106916	0.34	0.531	ns
Nipsnap1	7.07843e-07	-0.0773028	0.075	0.175	ns
Cenpb	7.08376e-07	-0.143747	0.341	0.536	ns
Kif2a	7.08494e-07	-0.142971	0.432	0.655	ns
Mrpl17	7.09273e-07	-0.106475	0.362	0.579	ns
Snrnp200	7.10933e-07	-0.103337	0.255	0.428	ns
Bin3	7.13664e-07	-0.113803	0.273	0.455	ns
Lias	7.16218e-07	-0.0819062	0.205	0.361	ns
E2f1	7.16583e-07	-0.144546	0.115	0.23	ns
Map3k7	7.18095e-07	-0.100884	0.259	0.441	ns
Ivd	7.19564e-07	-0.140224	0.195	0.34	ns
Tacc1	7.28614e-07	-0.180953	0.538	0.759	ns
Tcf12	7.29718e-07	-0.164945	0.39	0.605	ns
Foxo1	7.31088e-07	-0.17144	0.336	0.529	ns
Pold2	7.33413e-07	-0.0957988	0.215	0.372	ns
Eif3k	7.36802e-07	-0.18321	0.818	0.936	ns
Fam120a	7.4317e-07	-0.176912	0.714	0.88	ns
Elmsan1	7.47498e-07	-0.0754849	0.203	0.352	ns
Senp1	7.47828e-07	-0.0990409	0.255	0.423	ns
Atrip	7.49163e-07	-0.0613339	0.041	0.12	ns
Tfb1m	7.52681e-07	-0.0698026	0.101	0.211	ns
Usp3	7.55123e-07	-0.11477	0.432	0.648	ns
Gnas	7.56004e-07	-0.126616	0.996	0.998	ns
Sil1	7.60805e-07	-0.106048	0.195	0.343	ns
Get4	7.66862e-07	-0.124751	0.299	0.49	ns
Rab19	7.7875e-07	-0.0907138	0.175	0.324	ns
Zmym4	7.79194e-07	-0.0932311	0.164	0.303	ns
Kifc3	7.79449e-07	-0.0851777	0.052	0.138	ns
Fbxo17	7.82254e-07	-0.0692933	0.232	0.4	ns
Zdhhc23	7.86403e-07	-0.0540331	0.04	0.117	ns
Zfp7	7.87086e-07	-0.0316715	0.06	0.154	ns
Tmed9	7.87151e-07	0.265198	0.844	0.917	WT
Pde12	7.87866e-07	-0.0859705	0.162	0.301	ns
Psmd4	7.91783e-07	-0.167954	0.522	0.759	ns
Smarcc2	7.96492e-07	-0.111771	0.441	0.651	ns
Ubap1	7.9842e-07	-0.0936577	0.168	0.313	ns
Ltv1	8.00451e-07	-0.129696	0.325	0.503	ns
Glud1	8.01203e-07	-0.18	0.719	0.885	ns
Kmt2b	8.04078e-07	-0.09325	0.251	0.432	ns
Rpe	8.07061e-07	-0.0936307	0.295	0.485	ns
Chm	8.10412e-07	-0.0832547	0.184	0.329	ns
Fdxr	8.19976e-07	-0.0901378	0.182	0.331	ns
Tm2d2	8.2007e-07	-0.0921866	0.153	0.294	ns
Afg3l2	8.24144e-07	-0.0978807	0.249	0.423	ns
Eif1ax	8.2682e-07	-0.143669	0.681	0.869	ns
Cox18	8.28199e-07	-0.0996123	0.177	0.326	ns
Zfand3	8.31131e-07	-0.110559	0.271	0.455	ns
Sec24c	8.31884e-07	-0.0876078	0.442	0.678	ns
Ak2	8.36831e-07	-0.128556	0.453	0.678	ns
Srsf1	8.38544e-07	-0.191637	0.663	0.867	ns
Brox	8.43365e-07	-0.10395	0.207	0.363	ns
Gskip	8.46155e-07	-0.0870049	0.219	0.377	ns
Xpo1	8.46242e-07	-0.16462	0.456	0.667	ns
Ubac2	8.46267e-07	-0.142062	0.515	0.724	ns
Tmed2	8.46647e-07	0.272301	0.853	0.924	WT
Kpna6	8.4945e-07	-0.115688	0.223	0.389	ns
Unc93b1	8.56563e-07	-0.0985526	0.267	0.444	ns
Akr1e1	8.64882e-07	-0.070907	0.189	0.347	ns
Timm23	8.73593e-07	-0.163786	0.637	0.837	ns
Dennd2d	8.76543e-07	-0.0885301	0.33	0.513	ns
Haus8	8.7722e-07	-0.0268495	0.1	0.216	ns
Haus1	8.77239e-07	-0.0678801	0.071	0.168	ns
Psma4	8.82239e-07	-0.152842	0.801	0.938	ns
Pip4k2c	8.87981e-07	-0.129626	0.262	0.43	ns
Trub1	8.93125e-07	-0.0541651	0.118	0.239	ns
Brpf1	8.94551e-07	-0.0523079	0.156	0.301	ns
Echs1	9.01312e-07	-0.0533891	0.296	0.492	ns
Itga1	9.08433e-07	-0.243616	0.825	0.949	ns
Ube2o	9.26505e-07	-0.0970005	0.136	0.262	ns
Alg1	9.26982e-07	-0.0997851	0.17	0.313	ns
Ppfia1	9.31194e-07	-0.0786831	0.16	0.297	ns
Hectd3	9.32358e-07	-0.0984461	0.23	0.391	ns
Tgfb1	9.35907e-07	-0.10629	0.327	0.515	ns
Atmin	9.40947e-07	-0.101389	0.23	0.393	ns
Mrps18b	9.61054e-07	-0.107203	0.221	0.382	ns
Acaca	9.63318e-07	-0.0572334	0.099	0.209	ns
Carmil2	9.79624e-07	-0.079088	0.233	0.4	ns
Copg1	1.00057e-06	-0.0628411	0.377	0.593	ns
Arpp19	1.0108e-06	-0.181685	0.558	0.761	ns
Entpd5	1.01329e-06	-0.0968033	0.167	0.308	ns
Mecr	1.01892e-06	-0.0333062	0.132	0.262	ns
Cd3eap	1.02226e-06	-0.0928441	0.119	0.241	ns
Trio	1.02714e-06	-0.0925868	0.196	0.352	ns
Nupl2	1.03206e-06	-0.0477866	0.07	0.166	ns
Zap70	1.03514e-06	-0.146737	0.607	0.825	ns
Rpl38	1.03899e-06	0.152081	0.995	1	ns
Prag1	1.04115e-06	-0.0664258	0.159	0.299	ns
Rcc1	1.04398e-06	-0.0286644	0.14	0.276	ns
Smg1	1.04921e-06	-0.125105	0.518	0.724	ns
Zfp326	1.05251e-06	-0.0744906	0.092	0.2	ns
Ctbp1	1.05745e-06	-0.0806439	0.471	0.694	ns
Ccdc9	1.0662e-06	-0.0834417	0.197	0.356	ns
Noa1	1.06766e-06	-0.0818565	0.207	0.368	ns
Pds5a	1.07127e-06	-0.153171	0.451	0.66	ns
Tox4	1.07168e-06	-0.114684	0.393	0.598	ns
Fryl	1.07316e-06	-0.131689	0.427	0.637	ns
Capzb	1.07407e-06	-0.152083	0.971	0.991	ns
Clock	1.0743e-06	-0.0936023	0.081	0.182	ns
Cracr2a	1.08222e-06	-0.0713057	0.127	0.253	ns
Cstf3	1.08387e-06	-0.130653	0.193	0.345	ns
Actn1	1.0908e-06	-0.0979365	0.13	0.255	ns
Ndufa5	1.09164e-06	-0.0869498	0.337	0.522	ns
Pcbd2	1.09541e-06	-0.0991378	0.236	0.402	ns
Chmp6	1.11146e-06	-0.0779287	0.107	0.221	ns
Ccl5	1.1158e-06	1.07214	0.282	0.189	WT
Kansl3	1.12642e-06	-0.0308451	0.162	0.301	ns
Iqgap2	1.12746e-06	-0.113383	0.162	0.297	ns
Ino80d	1.13554e-06	-0.0905099	0.214	0.372	ns
Impdh2-ps	1.13645e-06	-0.082243	0.103	0.216	ns
Ucp2	1.13968e-06	0.203831	0.974	0.998	ns
Vcpip1	1.14153e-06	-0.149254	0.27	0.43	ns
Jade1	1.14492e-06	-0.0873407	0.197	0.34	ns
Abhd17b	1.15094e-06	-0.111861	0.41	0.632	ns
Tmx3	1.15611e-06	-0.136802	0.462	0.669	ns
Dalrd3	1.15879e-06	-0.0611574	0.262	0.453	ns
Fam207a	1.16099e-06	-0.0877831	0.156	0.294	ns
Rpap2	1.16206e-06	-0.0536148	0.159	0.299	ns
Pdk3	1.16858e-06	-0.0662313	0.266	0.451	ns
Ddx17	1.17162e-06	-0.167322	0.816	0.945	ns
Myg1	1.1732e-06	-0.082313	0.103	0.214	ns
Nop9	1.17894e-06	-0.064187	0.267	0.455	ns
Ap1g1	1.18146e-06	-0.0838671	0.458	0.692	ns
Adh5	1.18797e-06	-0.109059	0.396	0.614	ns
Trappc1	1.20039e-06	-0.100445	0.452	0.674	ns
Pik3cb	1.20685e-06	-0.0760654	0.177	0.32	ns
Washc1	1.20788e-06	-0.0608076	0.19	0.343	ns
Stoml1	1.20875e-06	-0.074856	0.073	0.17	ns
Tns1	1.21154e-06	-0.0686898	0.047	0.126	ns
Zzef1	1.21163e-06	-0.0825254	0.26	0.43	ns
Larp7	1.21763e-06	-0.0848898	0.352	0.547	ns
Bphl	1.21809e-06	-0.0738286	0.071	0.168	ns
Nit2	1.22435e-06	-0.0409433	0.077	0.177	ns
Pot1a	1.23194e-06	-0.0969012	0.127	0.248	ns
Dhx9	1.23416e-06	-0.180711	0.626	0.821	ns
Ago2	1.23631e-06	-0.114425	0.434	0.662	ns
Dkkl1	1.25951e-06	-0.0711417	0.033	0.103	ns
Galns	1.26304e-06	-0.0789136	0.071	0.166	ns
Tbc1d22b	1.27389e-06	-0.0872368	0.2	0.356	ns
Dennd3	1.28985e-06	-0.0866119	0.16	0.297	ns
Dusp5	1.2957e-06	-0.186939	0.695	0.869	ns
Copg2	1.30556e-06	-0.103256	0.358	0.559	ns
Clpp	1.30645e-06	-0.0532264	0.163	0.306	ns
Smarcd1	1.3394e-06	-0.0918299	0.163	0.301	ns
Nt5dc1	1.3472e-06	-0.0851941	0.195	0.343	ns
Hps1	1.35803e-06	-0.0864865	0.221	0.386	ns
Ckap5	1.36667e-06	-0.0523092	0.207	0.366	ns
Azi2	1.37457e-06	-0.0749699	0.353	0.554	ns
Cndp2	1.37598e-06	-0.133511	0.415	0.641	ns
Nbn	1.38038e-06	-0.0849855	0.19	0.336	ns
Cmc2	1.38534e-06	-0.0581718	0.259	0.446	ns
Iscu	1.40531e-06	-0.0837727	0.37	0.575	ns
Samm50	1.40889e-06	-0.0951083	0.329	0.524	ns
Kcnab2	1.41119e-06	-0.149742	0.579	0.779	ns
Elovl6	1.4148e-06	-0.0438785	0.16	0.301	ns
Mrtfb	1.42057e-06	-0.0762709	0.074	0.17	ns
Ndufs7	1.42629e-06	-0.0972408	0.308	0.497	ns
Gnl2	1.42995e-06	-0.118508	0.448	0.669	ns
Ssrp1	1.44038e-06	-0.182336	0.686	0.848	ns
Pelp1	1.4446e-06	-0.084722	0.089	0.193	ns
Lpar6	1.45305e-06	-0.0698344	0.144	0.274	ns
Casp9	1.4635e-06	-0.0952867	0.1	0.207	ns
Pofut1	1.46588e-06	-0.065994	0.123	0.246	ns
Polr2e	1.47352e-06	-0.0948323	0.414	0.632	ns
Ppat	1.47515e-06	-0.100365	0.347	0.538	ns
Maff	1.49478e-06	-0.0947966	0.259	0.434	ns
Tuba4a	1.50288e-06	-0.109152	0.316	0.494	ns
Fundc1	1.51368e-06	-0.0634671	0.303	0.506	ns
Hp1bp3	1.51968e-06	-0.179614	0.77	0.92	ns
Abcb4	1.52838e-06	-0.0942047	0.088	0.189	ns
Riok2	1.53752e-06	-0.0668805	0.166	0.306	ns
Dmtf1	1.54983e-06	-0.0392907	0.223	0.375	ns
Ice1	1.55158e-06	-0.0948829	0.181	0.324	ns
Snap47	1.55853e-06	-0.0840718	0.115	0.232	ns
Syk	1.56397e-06	-0.0804163	0.14	0.267	ns
Psd4	1.57149e-06	-0.0977806	0.578	0.8	ns
Zkscan17	1.57225e-06	-0.0842139	0.182	0.329	ns
Junb	1.58885e-06	0.520263	0.737	0.791	WT
Gzma	1.60028e-06	0.885185	0.685	0.648	WT
Pus7	1.60144e-06	-0.102914	0.24	0.409	ns
Fam126a	1.61403e-06	-0.0287085	0.182	0.331	ns
Prkcb	1.62146e-06	-0.117702	0.315	0.506	ns
Atf2	1.62237e-06	-0.0999427	0.271	0.448	ns
Hdac3	1.62564e-06	-0.0644712	0.273	0.453	ns
Dtnb	1.63339e-06	-0.0741199	0.095	0.202	ns
Slf1	1.63464e-06	-0.0880142	0.145	0.271	ns
Pclaf	1.63995e-06	-0.0509157	0.175	0.315	ns
Mtmr12	1.6419e-06	-0.0844064	0.201	0.356	ns
Hax1	1.65075e-06	-0.0687521	0.258	0.43	ns
Sntb2	1.66361e-06	-0.076281	0.188	0.333	ns
Rgs14	1.66844e-06	-0.07523	0.178	0.32	ns
Nme7	1.67917e-06	-0.0748355	0.066	0.156	ns
Setd5	1.683e-06	-0.0767419	0.393	0.605	ns
Slc39a11	1.68405e-06	-0.0627046	0.16	0.294	ns
Rab31	1.68608e-06	-0.102259	0.096	0.2	ns
Thrap3	1.69044e-06	-0.174871	0.753	0.894	ns
Ubr3	1.69061e-06	-0.101921	0.205	0.354	ns
Ythdc2	1.70006e-06	-0.101763	0.077	0.17	ns
Recql	1.70522e-06	-0.103322	0.214	0.363	ns
Atad1	1.70825e-06	-0.086025	0.404	0.628	ns
Prpf8	1.70866e-06	-0.150937	0.615	0.821	ns
Ctsz	1.71374e-06	-0.0834168	0.104	0.214	ns
Glmn	1.72731e-06	-0.0794108	0.312	0.501	ns
Zfand2b	1.72958e-06	-0.0407349	0.077	0.177	ns
Eif4e	1.73194e-06	-0.142719	0.599	0.834	ns
Pdlim7	1.7363e-06	-0.0710438	0.148	0.276	ns
Cpsf2	1.73742e-06	-0.103639	0.393	0.611	ns
Tmem62	1.7391e-06	-0.0503039	0.095	0.202	ns
Eipr1	1.76052e-06	-0.119046	0.182	0.322	ns
Ubr4	1.76748e-06	-0.124668	0.43	0.644	ns
Mccc2	1.77132e-06	-0.0348433	0.045	0.124	ns
Abi3	1.77725e-06	-0.131966	0.341	0.536	ns
Gng11	1.78109e-06	-0.0546437	0.079	0.177	ns
Zfp280c	1.7957e-06	-0.024844	0.123	0.248	ns
Tex264	1.79646e-06	-0.0473935	0.195	0.34	ns
Ezh1	1.79747e-06	-0.0643264	0.274	0.457	ns
Limk1	1.80068e-06	-0.0753786	0.189	0.338	ns
Mplkip	1.80764e-06	-0.0947961	0.2	0.34	ns
Padi2	1.80839e-06	0.233123	0.959	0.984	ns
Ap1ar	1.80861e-06	-0.0777701	0.177	0.315	ns
Plcb2	1.80944e-06	-0.140101	0.201	0.347	ns
Nab1	1.81224e-06	-0.124566	0.462	0.683	ns
Epc1	1.81366e-06	-0.107128	0.227	0.384	ns
Iqsec1	1.83962e-06	-0.136986	0.292	0.469	ns
Entr1	1.85936e-06	-0.0493325	0.168	0.31	ns
Srrm2	1.86919e-06	-0.133348	0.815	0.949	ns
Snrpg	1.87292e-06	-0.145992	0.926	0.977	ns
Ube2d-ps	1.88809e-06	-0.0825092	0.053	0.136	ns
Rnf123	1.89255e-06	-0.0603345	0.163	0.299	ns
Poldip2	1.89261e-06	-0.0714755	0.147	0.28	ns
Ikzf3	1.89792e-06	-0.113429	0.408	0.621	ns
Desi1	1.90253e-06	-0.0912376	0.267	0.441	ns
Trak1	1.91031e-06	-0.112415	0.166	0.294	ns
Coa3	1.91111e-06	-0.139409	0.322	0.513	ns
Plec	1.91988e-06	-0.0684365	0.221	0.377	ns
AU020206	1.92457e-06	-0.0530577	0.459	0.68	ns
Klrk1	1.95107e-06	-0.178328	0.688	0.841	ns
Cnot9	1.95108e-06	-0.0959178	0.29	0.471	ns
Tdrd3	1.95723e-06	-0.0637978	0.095	0.2	ns
AI413582	1.96203e-06	-0.0557045	0.195	0.347	ns
Clint1	1.98483e-06	-0.1282	0.467	0.683	ns
Acbd6	1.9956e-06	-0.0999026	0.299	0.48	ns
Klrd1	2.00108e-06	-0.196053	0.918	0.975	ns
Srrd	2.00142e-06	-0.0744995	0.13	0.253	ns
Fbxl20	2.01773e-06	-0.0498619	0.129	0.248	ns
Abcb7	2.02234e-06	-0.0850338	0.295	0.478	ns
Ppp6r1	2.02313e-06	-0.18044	0.637	0.846	ns
Utp18	2.02763e-06	-0.115194	0.307	0.487	ns
Ide	2.02901e-06	-0.170027	0.581	0.789	ns
Zhx1	2.03171e-06	-0.110967	0.251	0.411	ns
Rps9	2.0334e-06	0.106741	0.999	1	ns
Lyrm9	2.03797e-06	-0.0751678	0.195	0.345	ns
Ipcef1	2.04063e-06	-0.0877012	0.145	0.274	ns
Lrrc8b	2.04455e-06	-0.0729725	0.095	0.2	ns
Mre11a	2.05572e-06	-0.0771958	0.208	0.372	ns
Ftsj1	2.0564e-06	-0.0627513	0.081	0.179	ns
Samd10	2.05646e-06	-0.0725337	0.093	0.2	ns
Fus	2.09816e-06	-0.104619	0.948	0.984	ns
Plpp6	2.0983e-06	-0.0533532	0.123	0.244	ns
Ugcg	2.10236e-06	0.310517	0.868	0.938	WT
Nup93	2.12424e-06	-0.0667972	0.188	0.338	ns
Thap12	2.13017e-06	-0.0865154	0.201	0.343	ns
Atp5o	2.14604e-06	-0.164488	0.792	0.917	ns
Rb1	2.15355e-06	-0.09857	0.171	0.31	ns
Carm1	2.15479e-06	-0.113499	0.263	0.434	ns
Rpl10-ps6	2.15953e-06	-0.0625798	0.11	0.225	ns
Ap1m1	2.17928e-06	-0.0915124	0.299	0.48	ns
Sacs	2.19187e-06	-0.117876	0.184	0.32	ns
Phb	2.20354e-06	-0.15712	0.601	0.816	ns
Fbrs	2.21239e-06	-0.0876695	0.188	0.331	ns
Rpl7l1	2.21356e-06	-0.103426	0.458	0.678	ns
Dhx30	2.24767e-06	-0.073391	0.211	0.368	ns
Mrpl14	2.25377e-06	-0.0613094	0.138	0.262	ns
Ubap2	2.25901e-06	-0.102492	0.241	0.402	ns
Smg5	2.25975e-06	-0.0305272	0.195	0.345	ns
Snrpe	2.26298e-06	0.281877	0.896	0.952	WT
Nrarp	2.26784e-06	-0.0876383	0.077	0.172	ns
Ppm1d	2.27279e-06	-0.0836265	0.093	0.195	ns
Myd88	2.28618e-06	-0.0726085	0.244	0.416	ns
Yrdc	2.28729e-06	-0.0978343	0.285	0.455	ns
Saraf	2.31944e-06	-0.116127	0.629	0.816	ns
Cdc25a	2.32524e-06	-0.039575	0.136	0.262	ns
Agtpbp1	2.32576e-06	-0.0783672	0.297	0.492	ns
Cmtm7	2.32583e-06	-0.16575	0.752	0.929	ns
St8sia4	2.32635e-06	-0.127662	0.336	0.508	ns
Cstf2t	2.36343e-06	-0.0915235	0.167	0.303	ns
H2-Q4	2.38525e-06	0.492873	0.442	0.386	WT
Eif4enif1	2.38697e-06	-0.134682	0.242	0.4	ns
Cog5	2.39173e-06	-0.116372	0.337	0.524	ns
Nop53	2.40433e-06	-0.143889	0.522	0.731	ns
Itfg1	2.41518e-06	-0.062091	0.351	0.559	ns
Zfp335	2.43072e-06	-0.0588883	0.107	0.218	ns
Rae1	2.43769e-06	-0.0796382	0.284	0.464	ns
Chd7	2.43825e-06	-0.0523599	0.395	0.593	ns
Msh3	2.44461e-06	-0.0422204	0.097	0.205	ns
Mrpl58	2.44567e-06	-0.0987106	0.278	0.451	ns
Cnot8	2.47337e-06	-0.0563841	0.248	0.421	ns
Dpy19l3	2.47478e-06	-0.0396783	0.136	0.262	ns
Eif4g1	2.47698e-06	-0.1669	0.725	0.869	ns
Adcy7	2.48464e-06	-0.157933	0.541	0.745	ns
Zfp644	2.51416e-06	-0.122465	0.219	0.372	ns
Dcaf10	2.53617e-06	-0.0888173	0.145	0.274	ns
Aff4	2.55793e-06	-0.0386539	0.211	0.361	ns
Crybg1	2.56032e-06	-0.095662	0.116	0.228	ns
Tut1	2.56416e-06	-0.039565	0.093	0.2	ns
Ndufa10	2.57643e-06	-0.165556	0.692	0.867	ns
Rccd1	2.58632e-06	-0.0465808	0.071	0.166	ns
Pias3	2.58819e-06	-0.0344079	0.119	0.234	ns
Lyar	2.59578e-06	-0.120535	0.426	0.628	ns
Rad18	2.60785e-06	-0.0695542	0.079	0.175	ns
Pfn1	2.63585e-06	0.14763	0.999	0.995	ns
Cnpy3	2.63746e-06	-0.0885206	0.229	0.391	ns
Irf2bpl	2.64462e-06	-0.0993096	0.401	0.607	ns
Mrpl11	2.66756e-06	-0.0800079	0.236	0.393	ns
Ascc2	2.68184e-06	-0.0199442	0.152	0.285	ns
Atg13	2.68609e-06	-0.0811307	0.129	0.246	ns
Ppp2r3c	2.7027e-06	-0.117489	0.17	0.308	ns
E2f3	2.72513e-06	-0.0676927	0.11	0.221	ns
Sulf2	2.74346e-06	-0.142754	0.642	0.857	ns
Dennd4b	2.7502e-06	-0.0746715	0.278	0.453	ns
Tnpo1	2.75615e-06	-0.104683	0.381	0.598	ns
Wsb2	2.77435e-06	-0.0664005	0.141	0.267	ns
Socs3	2.78258e-06	-0.0565919	0.044	0.12	ns
Fbxw11	2.78474e-06	-0.0636034	0.27	0.446	ns
Myo1g	2.78556e-06	-0.146091	0.61	0.814	ns
Det1	2.81472e-06	-0.0445093	0.055	0.138	ns
Ampd2	2.82463e-06	-0.0555199	0.226	0.386	ns
Prpf31	2.84817e-06	-0.0666283	0.296	0.48	ns
Icos	2.86047e-06	-0.199492	0.436	0.634	ns
Wdr7	2.86052e-06	-0.0375478	0.073	0.166	ns
Heatr5b	2.86412e-06	-0.05583	0.121	0.237	ns
Vps33b	2.86811e-06	-0.0731468	0.138	0.264	ns
Rnf43	2.88392e-06	-0.0762105	0.289	0.469	ns
Pdpr	2.91129e-06	-0.0531382	0.068	0.159	ns
Slk	2.93269e-06	-0.187073	0.57	0.798	ns
H2afv	2.93452e-06	-0.0737504	0.441	0.637	ns
Slc39a8	2.93614e-06	-0.0563306	0.037	0.108	ns
Dazap2	2.94464e-06	-0.1652	0.864	0.963	ns
Plekha5	2.95005e-06	-0.0357983	0.245	0.418	ns
Jup	2.97758e-06	-0.0830876	0.226	0.377	ns
Fgl2	2.9782e-06	0.427951	0.816	0.864	WT
Brd9	3.01937e-06	-0.0726011	0.114	0.228	ns
Jakmip1	3.01957e-06	-0.0778542	0.092	0.193	ns
Rnf115	3.0292e-06	-0.127465	0.39	0.577	ns
Themis2	3.04394e-06	-0.0746666	0.048	0.126	ns
Gtf3c1	3.04554e-06	-0.0681704	0.153	0.283	ns
Zbtb11	3.05826e-06	-0.0682544	0.24	0.407	ns
Ist1	3.07312e-06	-0.114406	0.422	0.614	ns
Myo9b	3.07803e-06	-0.0898528	0.268	0.446	ns
Polr3h	3.10899e-06	-0.0607707	0.093	0.198	ns
Bri3	3.11312e-06	-0.137153	0.378	0.572	ns
Armcx3	3.11413e-06	-0.0480651	0.056	0.14	ns
Zfp654	3.12258e-06	-0.114752	0.237	0.391	ns
Tubb2a	3.1341e-06	-0.0468059	0.053	0.136	ns
Bptf	3.13704e-06	-0.0708086	0.466	0.674	ns
Ccm2	3.16435e-06	-0.0420659	0.196	0.343	ns
Nckipsd	3.16546e-06	-0.0523121	0.062	0.147	ns
Srsf5	3.1659e-06	0.265654	0.91	0.947	WT
Birc6	3.18562e-06	-0.192926	0.603	0.805	ns
Pptc7	3.21281e-06	-0.0882928	0.221	0.37	ns
Myb	3.21329e-06	-0.105753	0.405	0.589	ns
Shq1	3.23169e-06	-0.0945413	0.056	0.138	ns
Rars2	3.23672e-06	-0.0847301	0.175	0.315	ns
Senp5	3.2603e-06	-0.0662287	0.264	0.432	ns
Med27	3.27546e-06	-0.0548448	0.171	0.313	ns
Pnpt1	3.27899e-06	-0.0533493	0.201	0.354	ns
Mad2l1	3.28857e-06	-0.0612027	0.104	0.211	ns
Msantd2	3.29359e-06	-0.0720646	0.053	0.133	ns
Polr3b	3.32873e-06	-0.0548904	0.166	0.306	ns
Ndufa9	3.33229e-06	-0.115864	0.485	0.71	ns
Mrpl49	3.37054e-06	-0.0943137	0.196	0.343	ns
Sdad1	3.3827e-06	-0.0962014	0.268	0.434	ns
Tet2	3.38317e-06	-0.0646487	0.226	0.382	ns
Phka2	3.39071e-06	-0.0756111	0.058	0.14	ns
Pcsk7	3.40455e-06	-0.0800093	0.151	0.28	ns
Naa30	3.41134e-06	-0.0885798	0.173	0.31	ns
Zfp146	3.42188e-06	-0.0669547	0.048	0.126	ns
Sec31a	3.47235e-06	-0.145632	0.527	0.749	ns
Rps27rt	3.47541e-06	0.31684	0.744	0.779	WT
Gstm4	3.48869e-06	-0.0851522	0.093	0.193	ns
Smurf2	3.48983e-06	-0.0843298	0.181	0.326	ns
Snx2	3.4931e-06	-0.099694	0.337	0.522	ns
Prr14l	3.51082e-06	-0.0569061	0.167	0.299	ns
Camkk2	3.51191e-06	-0.0699043	0.077	0.172	ns
Bckdha	3.53866e-06	-0.0730653	0.092	0.193	ns
Ccnl2	3.57074e-06	-0.120176	0.499	0.715	ns
Mapk1ip1l	3.59291e-06	-0.157894	0.462	0.662	ns
Spice1	3.60191e-06	-0.0884212	0.177	0.31	ns
Men1	3.61436e-06	-0.0778525	0.152	0.285	ns
Slc26a2	3.6306e-06	-0.0738275	0.086	0.184	ns
Prim2	3.63937e-06	-0.110161	0.082	0.177	ns
Edem3	3.67505e-06	-0.0970549	0.195	0.336	ns
Rnps1	3.68101e-06	-0.121924	0.537	0.743	ns
Lck	3.68191e-06	-0.180235	0.818	0.943	ns
Rps13-ps1	3.69539e-06	-0.0748979	0.126	0.244	ns
Tox	3.71049e-06	-0.108762	0.184	0.326	ns
Mrpl4	3.7307e-06	-0.114696	0.442	0.671	ns
Hsd17b4	3.74906e-06	-0.115226	0.249	0.411	ns
Psmc5	3.7542e-06	-0.104445	0.467	0.685	ns
Tuba1c	3.76644e-06	-0.185402	0.642	0.828	ns
Hsd17b10	3.78191e-06	-0.118809	0.44	0.639	ns
Akr1b10	3.80355e-06	-0.118645	0.127	0.244	ns
Med29	3.81384e-06	-0.0466765	0.093	0.198	ns
Hmgn1	3.81624e-06	-0.114324	0.119	0.23	ns
Ythdf1	3.81903e-06	-0.0846589	0.362	0.563	ns
Parp2	3.82883e-06	-0.106497	0.24	0.393	ns
Dpf2	3.8409e-06	-0.0703189	0.3	0.499	ns
Peli1	3.84715e-06	-0.0795068	0.371	0.566	ns
Chfr	3.85505e-06	-0.0781228	0.274	0.444	ns
Map2k4	3.86106e-06	-0.0878203	0.268	0.421	ns
Rpp14	3.86594e-06	-0.0808372	0.244	0.405	ns
Stt3b	3.87306e-06	-0.157877	0.779	0.924	ns
Bcr	3.88657e-06	-0.0725008	0.275	0.448	ns
Mrpl55	3.8951e-06	-0.0887837	0.173	0.306	ns
Apobec3	3.92844e-06	0.199794	0.918	0.966	ns
Isyna1	3.94164e-06	-0.0835757	0.542	0.747	ns
Ly6c2	3.95359e-06	1.10781	0.162	0.076	WT
Mtmr1	3.95933e-06	-0.0985534	0.37	0.561	ns
Rbms2	3.98996e-06	-0.0319405	0.166	0.303	ns
Usp32	4.0004e-06	-0.0496157	0.078	0.172	ns
Sec61a2	4.00846e-06	-0.0902421	0.242	0.407	ns
Sik1	4.02359e-06	-0.140334	0.366	0.543	ns
Urb2	4.03384e-06	-0.0504799	0.121	0.234	ns
Fkbp15	4.06952e-06	-0.0550275	0.233	0.393	ns
Eps15l1	4.07132e-06	-0.110458	0.244	0.4	ns
Mdp1	4.0787e-06	-0.0722508	0.341	0.547	ns
Stxbp5	4.0842e-06	-0.0628644	0.189	0.336	ns
Arl2bp	4.10224e-06	-0.156	0.364	0.543	ns
Mob3a	4.10606e-06	-0.167624	0.601	0.811	ns
Lamp2	4.10615e-06	-0.109649	0.445	0.639	ns
Lnpep	4.12858e-06	-0.170623	0.741	0.915	ns
Paxx	4.15463e-06	-0.062627	0.211	0.366	ns
Litaf	4.18048e-06	-0.158034	0.781	0.947	ns
Clasrp	4.19743e-06	-0.00855785	0.136	0.262	ns
Gigyf2	4.24053e-06	-0.0985452	0.295	0.467	ns
Lta4h	4.29116e-06	-0.166839	0.792	0.938	ns
Hibadh	4.30418e-06	-0.113408	0.427	0.614	ns
Eva1b	4.33328e-06	-0.0515199	0.142	0.269	ns
Herc4	4.33433e-06	-0.067105	0.251	0.428	ns
Imp4	4.3361e-06	-0.0979351	0.34	0.529	ns
Aebp2	4.33716e-06	-0.0981016	0.438	0.655	ns
Rbmxl1	4.34703e-06	-0.111078	0.325	0.515	ns
Wdr59	4.36948e-06	-0.0510562	0.092	0.193	ns
Rnf141	4.36956e-06	-0.116128	0.158	0.28	ns
Kmt5c	4.37213e-06	-0.0561532	0.164	0.299	ns
Rcl1	4.37397e-06	-0.0802294	0.262	0.432	ns
Zfyve26	4.38094e-06	-0.0584832	0.056	0.138	ns
Nceh1	4.38128e-06	-0.0767412	0.132	0.251	ns
Ncapd2	4.46379e-06	-0.0397988	0.096	0.2	ns
Carhsp1	4.46508e-06	-0.0671017	0.107	0.211	ns
N4bp2	4.47363e-06	-0.0635951	0.085	0.182	ns
Rab1b	4.52062e-06	-0.15276	0.595	0.805	ns
Tubgcp4	4.55894e-06	-0.034656	0.186	0.329	ns
Nr4a3	4.60689e-06	-0.237131	0.427	0.577	ns
Mmut	4.64131e-06	-0.0802634	0.289	0.464	ns
Zfp942	4.64696e-06	-0.0843927	0.138	0.257	ns
Commd4	4.65066e-06	-0.092559	0.296	0.483	ns
[truncated: 6,115 more rows]

## Sheet: trNK#3
Gene.Name	p_val	avg_log2FC	pct.1	pct.2	class
Rps5	1.86293e-175	-0.773661	0.993	0.996	Il21r-/-
Rpl15	4.946e-137	1.01266	0.972	0.937	WT
Rps20	4.26345e-132	-0.592612	0.994	0.995	Il21r-/-
Rplp0	4.01387e-124	-0.591226	0.995	0.991	Il21r-/-
Eef1a1	3.09865e-121	0.625968	0.993	0.989	WT
Arpc1b	8.70536e-112	-0.653268	0.983	0.998	Il21r-/-
Rps29	6.68662e-108	-0.508809	0.993	0.996	Il21r-/-
Rpl26	3.14929e-107	-0.633815	0.974	0.987	Il21r-/-
Rpl41	2.63061e-106	-0.460421	0.998	0.995	Il21r-/-
Ftl1	1.16935e-100	1.24754	0.927	0.879	WT
Rpl10	2.4053e-100	0.713026	0.98	0.962	WT
Actg1	8.1783e-94	-0.507744	0.999	0.996	Il21r-/-
Rpl22	2.15716e-93	-0.581581	0.978	0.984	Il21r-/-
Rps11	1.72778e-90	0.541422	0.988	0.984	WT
Rps27a-ps2	9.43458e-90	0.914239	0.867	0.705	WT
Mir703	5.3355e-89	-0.762672	0.448	0.85	Il21r-/-
Rps6	1.55629e-85	0.603015	0.977	0.966	WT
Tpt1	1.51971e-74	-0.383304	0.997	0.995	Il21r-/-
Cotl1	3.24928e-73	-0.664619	0.951	0.975	Il21r-/-
Srgn	7.39759e-73	0.605348	0.993	0.984	WT
Slc25a3	1.65878e-71	-0.481187	0.976	0.98	Il21r-/-
Gdpd3	9.4586e-70	-0.32807	0.006	0.292	Il21r-/-
Rpl31-ps8	1.25362e-69	-0.618252	0.862	0.946	Il21r-/-
Tmsb10	5.11427e-69	-0.527328	0.993	0.998	Il21r-/-
Rac2	1.6113e-68	-0.502474	0.972	0.986	Il21r-/-
Rps12-ps9	1.94028e-68	-0.674434	0.632	0.903	Il21r-/-
AW112010	1.45589e-67	0.794575	0.982	0.977	WT
Hspe1-rs1	9.31087e-66	0.732401	0.71	0.413	WT
Rpl10-ps3	3.08415e-65	-0.62166	0.725	0.914	Il21r-/-
Cdk2ap1	2.88235e-64	-0.635977	0.665	0.897	Il21r-/-
Rpl9	1.38042e-63	0.398296	0.992	0.984	WT
Rpl7	1.89828e-62	-0.378837	0.986	0.989	Il21r-/-
Ubl5	2.89551e-62	-0.5726	0.927	0.953	Il21r-/-
Rps2	3.782e-62	-0.354831	0.995	0.993	Il21r-/-
mt-Td	7.42424e-62	-0.575591	0.403	0.809	Il21r-/-
Rps23	1.52523e-59	0.444308	0.983	0.971	WT
Rpl39-ps	3.58736e-58	0.684615	0.875	0.791	WT
Vim	1.47702e-57	-0.939304	0.544	0.861	Il21r-/-
mt-Rnr1	3.78239e-57	-0.506345	0.981	0.993	Il21r-/-
Tpt1-ps3	1.11103e-56	0.670067	0.757	0.528	WT
Rpl13	2.88416e-56	-0.324687	0.99	0.996	Il21r-/-
Rps14	4.64873e-56	0.364029	0.994	0.989	WT
Rps24	1.37798e-55	-0.322261	0.995	0.996	Il21r-/-
Lyz2	5.72421e-55	-0.374918	0.171	0.571	Il21r-/-
Rpl32	7.56599e-55	-0.338335	0.993	0.996	Il21r-/-
Zfp36l2	1.10697e-54	-0.817518	0.685	0.906	Il21r-/-
Rpl35	5.69042e-54	0.429969	0.992	0.978	WT
Rpl5	8.28674e-54	0.335254	0.99	0.984	WT
Rps26	1.35546e-51	-0.285108	0.995	1	Il21r-/-
Rpl35a-ps2	2.55121e-51	-0.505709	0.361	0.746	Il21r-/-
Rps13-ps2	3.74919e-51	-0.500634	0.886	0.951	Il21r-/-
Eef1b2	1.3794e-50	0.341083	0.991	0.98	WT
Sh2d2a	4.14623e-50	-0.580161	0.948	0.973	Il21r-/-
Pglyrp1	2.12365e-48	0.967956	0.901	0.827	WT
Rps2-ps10	3.47224e-48	-0.438685	0.313	0.668	Il21r-/-
Sec11c	8.74688e-48	0.526531	0.97	0.953	WT
Eif4a1	9.78262e-48	-0.502738	0.95	0.957	Il21r-/-
Hspe1	6.31232e-47	0.508891	0.973	0.962	WT
Pim1	1.02274e-46	0.855477	0.916	0.859	WT
Rbm3	2.14524e-46	-0.447558	0.938	0.962	Il21r-/-
Atp5k	4.54539e-46	-0.547326	0.811	0.926	Il21r-/-
Tnfrsf9	5.77167e-46	0.553399	0.99	0.987	WT
mt-Co1	6.54772e-46	0.375885	0.994	0.995	WT
Oaz1	8.92921e-46	-0.399102	0.97	0.977	Il21r-/-
Atp5j2	1.57709e-45	-0.503838	0.823	0.942	Il21r-/-
Rpl27-ps3	1.83905e-45	-0.371636	0.238	0.618	Il21r-/-
Ighm	8.27051e-45	-0.633015	0.728	0.924	Il21r-/-
Rpl37	1.24528e-44	-0.308163	0.988	0.987	Il21r-/-
Rpl6	1.9026e-44	-0.273117	0.993	0.991	Il21r-/-
Myl12a	4.62495e-44	-0.381654	0.97	0.966	Il21r-/-
Pxn	5.29272e-44	-0.585468	0.696	0.892	Il21r-/-
Rpl18-ps1	2.0211e-43	-0.366081	0.335	0.69	Il21r-/-
mt-Nd1	2.32981e-43	-0.331083	0.991	0.991	Il21r-/-
Eno1	7.17366e-43	0.592165	0.955	0.921	WT
Ndufa8	7.25862e-43	-0.466356	0.56	0.84	Il21r-/-
Rps3a1	2.00737e-42	0.299774	0.992	0.982	WT
Snrpert	2.82791e-42	0.592712	0.597	0.328	WT
Rps3	3.26032e-42	0.318366	0.998	0.986	WT
Hsp90aa1	1.73279e-41	0.602315	0.977	0.962	WT
Rps17	5.60701e-41	-0.325748	0.978	0.987	Il21r-/-
Mrpl52	7.2786e-41	-0.489776	0.699	0.89	Il21r-/-
Rpl38-ps2	9.09091e-41	0.542941	0.921	0.914	WT
Rps21	1.11404e-40	-0.328426	0.987	0.98	Il21r-/-
Clta	2.7541e-40	-0.49139	0.792	0.933	Il21r-/-
Rpl9-ps6	3.4554e-40	-0.482384	0.568	0.847	Il21r-/-
Rpl23a	1.21734e-39	-0.293014	0.989	0.993	Il21r-/-
Mid1	2.43751e-39	0.416828	0.304	0.029	WT
Eef2	1.55874e-38	-0.340146	0.99	0.989	Il21r-/-
Ybx1	1.83108e-37	-0.363673	0.979	0.973	Il21r-/-
Tspo	3.44016e-37	0.492539	0.924	0.877	WT
Hddc3	7.63097e-37	-0.15053	0.018	0.204	ns
Rpl18a	1.29604e-36	-0.278962	0.988	0.986	Il21r-/-
Gas5	5.53958e-36	0.463576	0.959	0.932	WT
Rpl31	6.41304e-35	-0.242557	0.994	0.987	ns
Arpc4	1.78326e-34	-0.366743	0.915	0.948	Il21r-/-
Bag6	9.62122e-34	-0.401983	0.459	0.764	Il21r-/-
Ptk2b	1.24756e-33	-0.475657	0.792	0.91	Il21r-/-
D8Ertd738e	1.33156e-33	-0.438171	0.673	0.865	Il21r-/-
Tmed2	4.6261e-33	0.455632	0.943	0.941	WT
Ost4	1.87913e-32	-0.369899	0.928	0.951	Il21r-/-
Myl12b	6.32317e-32	-0.276782	0.266	0.591	Il21r-/-
Plaat3	1.38247e-31	-0.428211	0.841	0.906	Il21r-/-
Snrpb	1.46845e-31	-0.432248	0.863	0.948	Il21r-/-
Dap	1.78586e-31	-0.438777	0.834	0.924	Il21r-/-
Akr1b3	1.81459e-31	-0.448575	0.659	0.885	Il21r-/-
Mt1	3.91502e-31	-0.853009	0.792	0.939	Il21r-/-
mt-Tt	5.3914e-31	-0.166958	0.066	0.285	ns
Cdc42	7.04588e-31	-0.264089	0.983	0.98	Il21r-/-
Rpsa-ps5	7.13248e-31	0.487641	0.781	0.699	WT
Rps26-ps1	7.68765e-31	0.455711	0.926	0.915	WT
Cap1	9.43041e-31	-0.390701	0.834	0.932	Il21r-/-
Rps27a	1.82856e-30	0.291627	0.987	0.98	WT
Atox1	2.79741e-30	-0.377467	0.568	0.836	Il21r-/-
Rps15a-ps5	5.53803e-30	0.473135	0.628	0.45	WT
Rps15a-ps6	5.95761e-30	-0.397508	0.845	0.928	Il21r-/-
Anxa6	8.68891e-30	-0.457229	0.804	0.928	Il21r-/-
Rps15-ps2	9.53745e-30	0.485316	0.627	0.465	WT
mt-Atp8	2.33287e-29	-0.424378	0.745	0.903	Il21r-/-
Rpl10a-ps1	2.47166e-29	-0.428161	0.712	0.888	Il21r-/-
Calr	6.25337e-29	0.382109	0.995	0.995	WT
Atp5l	9.97958e-29	-0.351142	0.839	0.93	Il21r-/-
Eif4g2	1.53368e-28	-0.362498	0.944	0.969	Il21r-/-
Fmnl1	4.70471e-28	-0.431455	0.77	0.919	Il21r-/-
Uqcr10	8.72759e-28	-0.398647	0.645	0.865	Il21r-/-
H2-Aa	1.01869e-27	-0.358513	0.352	0.667	Il21r-/-
Rps8	1.10124e-27	-0.208885	0.996	1	ns
Ssr3	1.13963e-27	0.459846	0.954	0.941	WT
Cox6a1	1.84618e-27	-0.30014	0.959	0.973	Il21r-/-
Sf3b6	1.95017e-27	-0.392158	0.774	0.915	Il21r-/-
Klhl6	2.47117e-27	-0.232214	0.178	0.45	ns
Wdfy1	2.83485e-27	0.487012	0.603	0.438	WT
Ubc	3.10214e-27	-0.320249	0.981	0.986	Il21r-/-
Canx	4.255e-27	0.336407	0.987	0.975	WT
Magt1	5.73597e-27	0.427111	0.945	0.932	WT
Rpl3-ps1	6.80264e-27	0.437319	0.794	0.748	WT
Ergic3	7.77592e-27	-0.413012	0.652	0.859	Il21r-/-
Ifi47	8.83515e-27	-0.422472	0.361	0.665	Il21r-/-
Rps28	9.27079e-27	-0.220583	0.988	0.995	ns
Eif4b	1.25636e-26	-0.36474	0.897	0.944	Il21r-/-
Cpne2	1.55283e-26	-0.304977	0.222	0.499	Il21r-/-
Rpl19	2.15327e-26	-0.278985	0.963	0.975	Il21r-/-
Emid1	2.25594e-26	-0.296897	0.311	0.618	Il21r-/-
Dazap2	3.09673e-26	-0.340164	0.875	0.937	Il21r-/-
Ppia	3.82927e-26	-0.274482	0.988	0.993	Il21r-/-
C1qb	3.99675e-26	-0.421409	0.173	0.438	Il21r-/-
Erh	4.22405e-26	0.489994	0.847	0.825	WT
Tpst2	7.94626e-26	-0.29312	0.295	0.587	Il21r-/-
Mdh1	1.10603e-25	-0.371417	0.904	0.939	Il21r-/-
Rpl17-ps8	1.83788e-25	-0.262025	0.225	0.499	Il21r-/-
Tpm4	1.87056e-25	-0.465011	0.728	0.877	Il21r-/-
Aldoa	2.63256e-25	-0.293124	0.98	0.977	Il21r-/-
Tle5	3.22775e-25	-0.387967	0.912	0.955	Il21r-/-
Rpl18a-ps1	3.40061e-25	-0.191461	0.151	0.393	ns
Mvb12b	3.58432e-25	-0.234011	0.172	0.423	ns
Id2	4.49324e-25	0.430391	0.985	0.982	WT
Ablim1	4.62992e-25	-0.487715	0.806	0.917	Il21r-/-
Grn	4.83379e-25	-0.314303	0.222	0.497	Il21r-/-
Ptpn6	6.13298e-25	-0.428184	0.489	0.753	Il21r-/-
Arrdc3	7.8579e-25	-0.266455	0.165	0.402	Il21r-/-
Rps19	1.18859e-24	0.282586	0.981	0.968	WT
Inpp5d	1.44561e-24	-0.300293	0.396	0.694	Il21r-/-
Ugcg	1.5671e-24	0.497697	0.914	0.903	WT
Prdx5	1.58603e-24	-0.342548	0.915	0.948	Il21r-/-
Naca	1.87991e-24	-0.276439	0.964	0.969	Il21r-/-
Sipa1	1.99514e-24	-0.422959	0.601	0.841	Il21r-/-
Stmn1	2.39913e-24	-0.460652	0.446	0.703	Il21r-/-
Nfkbia	2.77678e-24	0.855143	0.716	0.578	WT
Snrpg	6.56075e-24	-0.333855	0.928	0.959	Il21r-/-
Dgkz	6.98743e-24	-0.307925	0.356	0.636	Il21r-/-
Ski	7.99504e-24	-0.288263	0.179	0.425	Il21r-/-
Atp5mpl	1.05806e-23	-0.330963	0.86	0.923	Il21r-/-
Basp1	1.53564e-23	0.925704	0.56	0.344	WT
Gstm1	1.54473e-23	-0.476443	0.536	0.775	Il21r-/-
Rps10-ps1	1.698e-23	-0.29642	0.499	0.769	Il21r-/-
Rpsa	2.69148e-23	0.236257	0.994	0.993	ns
Klhl30	3.07335e-23	-0.386897	0.296	0.566	Il21r-/-
Myo1f	3.64625e-23	-0.399231	0.652	0.858	Il21r-/-
Vps37b	3.66331e-23	-0.55325	0.631	0.825	Il21r-/-
Flot1	4.09299e-23	-0.283639	0.257	0.528	Il21r-/-
Rassf5	4.51076e-23	-0.309201	0.445	0.726	Il21r-/-
Capg	4.55469e-23	-0.336149	0.847	0.932	Il21r-/-
Rps18-ps3	4.63478e-23	-0.325143	0.6	0.807	Il21r-/-
Ech1	6.5001e-23	-0.382069	0.671	0.865	Il21r-/-
Pmf1	6.82599e-23	-0.280631	0.287	0.544	Il21r-/-
Atp5o	1.04927e-22	-0.310312	0.845	0.921	Il21r-/-
Aurkaip1	1.07092e-22	-0.291859	0.574	0.809	Il21r-/-
Rps12-ps4	1.07199e-22	-0.311769	0.528	0.787	Il21r-/-
Lcp2	1.9789e-22	-0.320759	0.463	0.739	Il21r-/-
Clec2d	1.99938e-22	0.500819	0.785	0.723	WT
Lmna	2.09416e-22	-0.211457	0.22	0.476	ns
Ldlrad4	2.39407e-22	-0.222369	0.149	0.368	ns
Paics	2.64192e-22	-0.335681	0.806	0.905	Il21r-/-
Gpx1	2.71582e-22	-0.320339	0.875	0.953	Il21r-/-
Ppp2r1a	3.20496e-22	-0.338205	0.689	0.876	Il21r-/-
Fth1	3.25557e-22	0.339653	0.984	0.982	WT
Tra2a	3.29203e-22	0.464109	0.74	0.694	WT
Arl6ip1	3.86354e-22	0.409594	0.938	0.906	WT
Dbi	4.0131e-22	-0.365675	0.843	0.937	Il21r-/-
Atp5g3	4.45639e-22	-0.289832	0.962	0.971	Il21r-/-
Ifitm1	4.59672e-22	1.19357	0.736	0.636	WT
Fmnl3	4.96988e-22	-0.275807	0.241	0.497	Il21r-/-
Cytip	9.50906e-22	-0.322014	0.586	0.804	Il21r-/-
Eif3h	1.05784e-21	-0.279468	0.952	0.968	Il21r-/-
Eno1b	1.17232e-21	-0.340041	0.586	0.831	Il21r-/-
Cox6b1	1.20996e-21	-0.29218	0.942	0.978	Il21r-/-
Ccdc86	1.23157e-21	-0.298193	0.409	0.686	Il21r-/-
Adprh	1.41943e-21	-0.258394	0.366	0.656	Il21r-/-
Lsm4	1.78786e-21	-0.321913	0.457	0.732	Il21r-/-
Pea15a	1.88791e-21	-0.296681	0.298	0.557	Il21r-/-
Pmepa1	1.93121e-21	-0.256166	0.143	0.353	Il21r-/-
Gzmc	2.32953e-21	0.423891	0.995	0.996	WT
Ccdc124	2.34725e-21	-0.243159	0.346	0.627	ns
Wdr89	3.11718e-21	-0.211803	0.297	0.571	ns
Ddt	3.72472e-21	-0.199564	0.251	0.499	ns
Anapc5	4.57494e-21	-0.289118	0.518	0.771	Il21r-/-
Il2ra	5.1294e-21	0.813845	0.629	0.477	WT
Rps6-ps1	5.29673e-21	-0.196036	0.175	0.405	ns
Ndufb7	6.69165e-21	-0.361355	0.636	0.822	Il21r-/-
Sh2d3c	7.07416e-21	-0.424754	0.534	0.766	Il21r-/-
Rps4x	7.22547e-21	-0.172053	0.996	0.995	ns
Rpl17-ps10	1.00182e-20	0.356403	0.431	0.245	WT
Rab3gap2	1.14195e-20	-0.275783	0.241	0.495	Il21r-/-
Rpl36al	1.17349e-20	-0.25084	0.326	0.587	Il21r-/-
Atp5j	1.4078e-20	0.384949	0.916	0.894	WT
Rmnd5b	1.67177e-20	-0.320515	0.383	0.645	Il21r-/-
Isoc2a	1.89159e-20	-0.184795	0.172	0.393	ns
Arhgap9	1.92362e-20	-0.368031	0.692	0.858	Il21r-/-
Igha	2.00675e-20	-0.149103	0.074	0.247	ns
Eif4a-ps4	2.12843e-20	0.364094	0.419	0.243	WT
Atf4	2.29512e-20	0.351997	0.962	0.953	WT
Rps15a-ps4	2.59013e-20	0.297775	0.348	0.159	WT
Golm1	2.78734e-20	-0.226945	0.332	0.609	ns
Btf3	4.27458e-20	-0.256835	0.946	0.953	Il21r-/-
Rpl13a-ps1	4.37889e-20	-0.236567	0.351	0.62	ns
Zfas1	4.41131e-20	0.503122	0.875	0.852	WT
Hspa8	4.89907e-20	-0.304544	0.986	0.982	Il21r-/-
Rps13	4.94424e-20	-0.163792	0.994	0.993	ns
Mrtfa	5.0668e-20	-0.196866	0.247	0.505	ns
Bola3	5.46673e-20	-0.300008	0.569	0.773	Il21r-/-
Cdk6	6.41176e-20	0.479692	0.863	0.838	WT
Nfatc2	6.93478e-20	-0.166482	0.086	0.259	ns
Arpc5	6.97601e-20	-0.235769	0.975	0.977	ns
Arhgef6	7.53525e-20	-0.252901	0.443	0.69	Il21r-/-
Slc25a39	8.6399e-20	-0.306213	0.665	0.859	Il21r-/-
Arid5a	9.23484e-20	-0.311312	0.29	0.535	Il21r-/-
Prf1	9.95515e-20	0.464341	0.99	0.982	WT
Mia2	1.0055e-19	0.444646	0.887	0.859	WT
Hook1	1.02299e-19	-0.16664	0.155	0.368	ns
AI467606	1.17084e-19	-0.184206	0.252	0.495	ns
Sidt2	1.5003e-19	-0.298828	0.538	0.782	Il21r-/-
Psme2	1.60233e-19	0.40382	0.865	0.838	WT
Raly	1.7947e-19	-0.273869	0.623	0.841	Il21r-/-
Ndufv3	1.87278e-19	-0.329301	0.737	0.874	Il21r-/-
Rpl17-ps5	1.97893e-19	-0.242423	0.196	0.429	ns
Mrps34	2.59366e-19	-0.317649	0.486	0.741	Il21r-/-
Lax1	3.09494e-19	-0.33327	0.583	0.795	Il21r-/-
Sri	3.25358e-19	-0.290025	0.875	0.946	Il21r-/-
Mrpl27	3.49684e-19	-0.228053	0.327	0.582	ns
Capzb	3.68578e-19	-0.213698	0.979	0.98	ns
Vps53	5.28896e-19	-0.245327	0.322	0.571	ns
Nme1	5.61193e-19	-0.264296	0.94	0.964	Il21r-/-
Lsm6	5.84559e-19	-0.305666	0.676	0.85	Il21r-/-
Nutf2-ps1	5.90751e-19	-0.170361	0.206	0.447	ns
Ero1l	5.99477e-19	0.498789	0.836	0.823	WT
Abi3	6.59051e-19	-0.217951	0.257	0.494	ns
Rpl15-ps3	7.59275e-19	-0.115638	0.09	0.265	ns
Rpl34-ps1	8.33268e-19	0.35784	0.613	0.508	WT
Cnot1	9.71365e-19	-0.301184	0.507	0.739	Il21r-/-
Hist1h2ag	9.83697e-19	-0.121437	0.033	0.157	ns
Smdt1	1.2802e-18	-0.276573	0.663	0.856	Il21r-/-
Usp50	1.42013e-18	-0.136487	0.15	0.36	ns
Vav3	1.48188e-18	-0.254133	0.416	0.665	Il21r-/-
Chchd10	1.54196e-18	-0.189989	0.216	0.443	ns
Cst7	1.78054e-18	0.405732	0.945	0.923	WT
Pcbp1	2.05846e-18	-0.236527	0.952	0.964	ns
Ehd4	2.22804e-18	-0.324346	0.628	0.816	Il21r-/-
Crot	2.38895e-18	-0.236278	0.396	0.65	ns
Wdr36	2.47735e-18	-0.344488	0.458	0.708	Il21r-/-
Rpl15-ps5	2.48432e-18	-0.167532	0.128	0.326	ns
Calm1	2.79968e-18	0.250748	0.986	0.977	WT
Dnajc19	2.8427e-18	-0.221954	0.462	0.739	ns
Cant1	3.20923e-18	-0.341834	0.369	0.602	Il21r-/-
Il2rg	3.24343e-18	0.383934	0.972	0.966	WT
Rab3d	3.65764e-18	-0.181352	0.138	0.333	ns
Flii	3.68889e-18	-0.277022	0.435	0.694	Il21r-/-
Trim16	3.89923e-18	0.168196	0.162	0.018	ns
Osbpl1a	4.31676e-18	-0.34731	0.396	0.631	Il21r-/-
Tuba1b	4.49098e-18	-0.459104	0.897	0.969	Il21r-/-
Dhrs1	4.64467e-18	-0.14291	0.173	0.387	ns
Rpl13a	4.66556e-18	-0.285516	0.77	0.895	Il21r-/-
U2af1	4.96505e-18	-0.287621	0.703	0.876	Il21r-/-
Casp3	5.20547e-18	0.498323	0.898	0.899	WT
Taf10	6.13222e-18	-0.311726	0.804	0.901	Il21r-/-
Vasp	6.50994e-18	-0.239935	0.977	0.969	ns
Crlf2	7.53141e-18	-0.200905	0.393	0.663	ns
Mars	8.24255e-18	-0.263739	0.371	0.616	Il21r-/-
mt-Tm	9.68536e-18	-0.0654065	0.028	0.144	ns
Tmed9	9.93991e-18	0.304138	0.935	0.937	WT
H2-D1	1.11146e-17	0.267797	0.999	1	WT
Nbea	1.2937e-17	0.218112	0.205	0.049	ns
Sub1	1.34589e-17	-0.223127	0.97	0.968	ns
Cenpx	1.43951e-17	-0.298922	0.597	0.807	Il21r-/-
Eif5	1.71354e-17	0.339986	0.943	0.928	WT
Cggbp1	1.7841e-17	-0.325469	0.608	0.809	Il21r-/-
Mrpl41	1.95372e-17	-0.283412	0.52	0.741	Il21r-/-
Skap1	2.51514e-17	-0.246233	0.401	0.665	ns
Tceanc2	2.57554e-17	-0.131545	0.098	0.268	ns
Nxnl2	2.60242e-17	-0.218479	0.192	0.393	ns
Rasal3	2.72532e-17	-0.261783	0.357	0.611	Il21r-/-
Cd28	2.83154e-17	-0.265214	0.318	0.562	Il21r-/-
Lck	2.87723e-17	-0.406173	0.459	0.705	Il21r-/-
Sra1	3.32701e-17	-0.28539	0.562	0.791	Il21r-/-
Arfip1	3.4022e-17	-0.186565	0.242	0.458	ns
Rps2-ps13	3.40693e-17	-0.110245	0.106	0.283	ns
Sumo2	3.43517e-17	0.356517	0.932	0.941	WT
Isg20	3.48932e-17	-0.223962	0.268	0.503	ns
Arhgap25	3.54294e-17	-0.172605	0.19	0.4	ns
Ptprcap	4.50328e-17	-0.290518	0.921	0.946	Il21r-/-
Capn2	4.59119e-17	-0.310676	0.755	0.876	Il21r-/-
Cd53	4.90838e-17	0.352363	0.948	0.946	WT
Psmc2	5.04429e-17	-0.27284	0.522	0.746	Il21r-/-
Rpl37rt	5.05054e-17	-0.246896	0.917	0.944	ns
Mthfd2	5.25316e-17	0.441287	0.73	0.677	WT
Uba1	5.54839e-17	-0.271631	0.925	0.955	Il21r-/-
Acads	5.8443e-17	-0.209663	0.275	0.506	ns
Traf7	6.5371e-17	-0.20793	0.364	0.609	ns
Nudt4	6.84505e-17	-0.292507	0.502	0.733	Il21r-/-
Asnsd1	7.10846e-17	-0.231111	0.49	0.739	ns
Bzw1	7.68642e-17	-0.278745	0.925	0.946	Il21r-/-
Rtraf	8.05233e-17	-0.266607	0.703	0.852	Il21r-/-
Lrrk1	9.54723e-17	-0.284618	0.41	0.649	Il21r-/-
Nedd9	1.05661e-16	-0.30656	0.729	0.87	Il21r-/-
Igkc	1.06117e-16	-0.141627	0.064	0.205	ns
Rpl36	1.16388e-16	-0.259072	0.921	0.944	Il21r-/-
Evl	1.24785e-16	-0.293104	0.521	0.744	Il21r-/-
Capns1	1.32691e-16	-0.306697	0.853	0.919	Il21r-/-
Cks1b	1.3326e-16	-0.289347	0.388	0.625	Il21r-/-
Nek7	1.34238e-16	-0.273064	0.505	0.739	Il21r-/-
Sars	1.50188e-16	0.39196	0.83	0.849	WT
Rcbtb2	1.60883e-16	-0.097795	0.112	0.288	ns
Dhx32	2.10257e-16	-0.111933	0.118	0.292	ns
Gpc1	2.39118e-16	0.438763	0.374	0.202	WT
Nubp2	2.45353e-16	-0.253888	0.433	0.672	Il21r-/-
Esyt1	2.66844e-16	-0.277705	0.933	0.946	Il21r-/-
Lzts1	2.81824e-16	-0.13106	0.176	0.38	ns
Api5	3.00939e-16	-0.27317	0.617	0.811	Il21r-/-
Cic	3.09407e-16	-0.317342	0.329	0.578	Il21r-/-
Hprt	3.31256e-16	-0.262692	0.82	0.908	Il21r-/-
Eif3c	3.56429e-16	-0.245805	0.928	0.953	ns
Rps19-ps6	3.65744e-16	0.328034	0.689	0.641	WT
C1qbp	3.81526e-16	-0.306613	0.701	0.863	Il21r-/-
Mrpl43	3.86408e-16	-0.223017	0.441	0.681	ns
Med15	4.95251e-16	-0.203383	0.349	0.591	ns
Dennd4c	4.98144e-16	-0.246493	0.264	0.501	ns
Irf8	5.61681e-16	-0.239781	0.977	0.984	ns
Gstp-ps	6.80297e-16	-0.135873	0.197	0.413	ns
Nadk	7.0253e-16	-0.25002	0.533	0.759	Il21r-/-
Arnt2	7.19422e-16	-0.188448	0.145	0.321	ns
Csk	7.4548e-16	-0.300598	0.524	0.739	Il21r-/-
Dtnbp1	7.49461e-16	-0.213819	0.337	0.571	ns
Fhl2	7.68007e-16	-0.297587	0.589	0.8	Il21r-/-
Slc50a1	7.83415e-16	0.331768	0.513	0.387	WT
H2-Ab1	8.73184e-16	-0.162195	0.411	0.658	ns
Ccl6	9.11144e-16	-0.0324416	0.027	0.133	ns
Mbnl1	9.19546e-16	-0.263087	0.938	0.966	Il21r-/-
Gpr183	9.43997e-16	-0.254466	0.219	0.42	Il21r-/-
Rpl14	9.72424e-16	-0.195148	0.971	0.98	ns
Tyrobp	1.12261e-15	0.301613	0.987	0.991	WT
M6pr	1.21402e-15	0.300072	0.971	0.955	WT
Mrps18c	1.24012e-15	-0.150514	0.316	0.562	ns
Kars	1.34475e-15	-0.240044	0.733	0.865	ns
Prkd2	1.61179e-15	-0.181028	0.162	0.35	ns
Atp5e	1.96717e-15	-0.248644	0.924	0.955	ns
Prdx1	1.97623e-15	-0.225198	0.954	0.957	ns
Tln1	2.01952e-15	-0.248384	0.937	0.969	ns
Hnrnpa0	2.02663e-15	-0.261572	0.918	0.944	Il21r-/-
Selenon	2.07354e-15	-0.341162	0.589	0.787	Il21r-/-
Rpl17	2.10465e-15	0.191785	0.997	0.995	ns
Fermt3	2.15705e-15	-0.298176	0.835	0.923	Il21r-/-
Rpl35a	2.28872e-15	-0.161347	0.99	0.984	ns
Ccdc12	2.83017e-15	-0.226062	0.588	0.802	ns
Prkcsh	2.84483e-15	-0.226434	0.501	0.737	ns
Rfc2	3.18656e-15	-0.28039	0.618	0.814	Il21r-/-
Vdac2	3.4026e-15	-0.279131	0.857	0.93	Il21r-/-
Pus1	4.4148e-15	-0.166593	0.236	0.452	ns
Lgals9	6.15941e-15	-0.240534	0.533	0.746	ns
Scimp	6.17067e-15	-0.207407	0.243	0.452	ns
Tpm3-rs7	6.20454e-15	-0.24459	0.526	0.737	ns
Psmb9	6.66236e-15	-0.250339	0.629	0.845	Il21r-/-
Hcls1	6.96154e-15	-0.253393	0.828	0.93	Il21r-/-
Lta4h	7.28832e-15	-0.270587	0.799	0.905	Il21r-/-
Rpl35a-ps4	8.18405e-15	-0.0792108	0.069	0.205	ns
Mafk	9.26324e-15	-0.13945	0.218	0.431	ns
Ssr2	9.45204e-15	0.325821	0.932	0.924	WT
H2-Q6	1.00877e-14	0.53131	0.468	0.314	WT
Tmem258	1.07263e-14	0.291299	0.956	0.928	WT
Pdk3	1.11725e-14	-0.183137	0.355	0.587	ns
Atpif1	1.12311e-14	-0.263488	0.708	0.852	Il21r-/-
Il23a	1.23397e-14	0.607222	0.237	0.083	WT
Ubb	1.34523e-14	-0.155942	0.985	0.986	ns
Ripk3	1.37052e-14	-0.123076	0.127	0.29	ns
Tmem273	1.37731e-14	-0.274749	0.431	0.643	Il21r-/-
Bcl3	1.3779e-14	0.337152	0.349	0.186	WT
Rftn1	1.39019e-14	-0.1487	0.153	0.33	ns
Arl2bp	1.42894e-14	-0.234705	0.327	0.559	ns
Ifi30	1.46725e-14	-0.166415	0.266	0.481	ns
Lrmp	1.48384e-14	-0.196141	0.316	0.544	ns
Hadh	1.50553e-14	-0.258741	0.447	0.668	Il21r-/-
Epn1	1.61216e-14	-0.243118	0.439	0.672	ns
Mapre2	1.73048e-14	-0.141765	0.348	0.582	ns
Map3k12	1.74679e-14	-0.0507832	0.03	0.132	ns
Sept8	1.81555e-14	-0.21362	0.262	0.472	ns
Pfdn1	1.82078e-14	-0.190912	0.52	0.733	ns
Set	1.91768e-14	0.274783	0.975	0.962	WT
H2afv	1.99712e-14	-0.240463	0.417	0.641	ns
Csnk2b	2.08133e-14	-0.221033	0.903	0.939	ns
Usp9x	2.20051e-14	-0.30864	0.519	0.742	Il21r-/-
Hectd3	2.2913e-14	-0.155346	0.227	0.432	ns
Ptpn1	2.72081e-14	-0.205411	0.463	0.688	ns
Ivd	3.0525e-14	-0.173725	0.232	0.427	ns
Nap1l1	3.14082e-14	0.316476	0.955	0.957	WT
Exoc7	3.22039e-14	-0.152117	0.162	0.341	ns
Ube2l3	3.68954e-14	-0.249165	0.893	0.939	ns
Nudt18	3.72298e-14	-0.13227	0.12	0.281	ns
Ddx1	3.77637e-14	-0.255722	0.599	0.805	Il21r-/-
Fxyd5	4.02428e-14	-0.188102	0.976	0.977	ns
Dab2ip	4.39774e-14	-0.201955	0.201	0.389	ns
Lasp1	4.43645e-14	-0.261605	0.903	0.937	Il21r-/-
H2-Eb1	4.50665e-14	-0.0325545	0.275	0.501	ns
Lonp2	4.84933e-14	-0.167268	0.345	0.575	ns
Ptprc	4.9312e-14	-0.213384	0.984	0.98	ns
Cyth4	5.25682e-14	-0.235291	0.521	0.742	ns
Cd52	5.35793e-14	0.306548	0.993	0.993	WT
Mybbp1a	5.79429e-14	-0.330109	0.714	0.868	Il21r-/-
Ddx5	7.36832e-14	-0.162443	0.983	0.969	ns
Zyx	7.37557e-14	-0.325239	0.862	0.923	Il21r-/-
Ndrg1	7.39129e-14	-0.126348	0.138	0.306	ns
Gdi2	7.59234e-14	-0.241968	0.873	0.923	ns
Hspa1a	7.61565e-14	1.00716	0.576	0.463	WT
S100a11	7.65532e-14	-0.220254	0.978	0.971	ns
Sec11a	7.8686e-14	0.292709	0.854	0.87	WT
Nsmce2	8.28776e-14	-0.141187	0.231	0.44	ns
Fgd3	8.5593e-14	-0.141652	0.262	0.477	ns
Rps11-ps2	9.36979e-14	-0.110919	0.133	0.303	ns
Rab11a	9.71427e-14	-0.26284	0.675	0.867	Il21r-/-
Rasa3	9.88707e-14	-0.187036	0.238	0.432	ns
Rabep2	1.03492e-13	-0.130424	0.163	0.339	ns
Ndufb8	1.08214e-13	-0.196732	0.413	0.649	ns
Serpinb6a	1.11362e-13	-0.311767	0.767	0.89	Il21r-/-
Icam1	1.1267e-13	0.703096	0.454	0.308	WT
Tkt	1.15866e-13	-0.247874	0.843	0.926	ns
Phb2	1.15904e-13	-0.242997	0.864	0.921	ns
Eif4a2	1.2185e-13	0.307494	0.925	0.914	WT
Rasl12	1.41383e-13	-0.189757	0.273	0.477	ns
Tmsb4x	1.55395e-13	0.211742	1	1	ns
AI506816	1.56239e-13	-0.246215	0.857	0.933	ns
Emb	1.6619e-13	-0.163033	0.246	0.458	ns
Nfatc1	1.83277e-13	-0.192534	0.39	0.622	ns
Med9	1.91132e-13	-0.10597	0.166	0.346	ns
Fdxr	1.91472e-13	-0.137871	0.249	0.458	ns
Frmd8	1.9759e-13	-0.20536	0.34	0.559	ns
Hmox2	1.98509e-13	-0.115886	0.256	0.463	ns
Dynll1	1.98984e-13	-0.264696	0.863	0.935	Il21r-/-
Gatad2a	2.00999e-13	-0.254494	0.804	0.897	Il21r-/-
Gpi1	2.03514e-13	-0.220864	0.883	0.939	ns
Pgm1	2.10828e-13	-0.18143	0.305	0.508	ns
Clec4e	2.23436e-13	-0.167409	0.165	0.337	ns
Tbc1d5	2.29091e-13	-0.183645	0.207	0.396	ns
Eif3j1	2.44593e-13	0.322865	0.778	0.789	WT
Pag1	2.48148e-13	-0.147121	0.169	0.346	ns
Oaz1-ps	2.53309e-13	0.201777	0.251	0.11	ns
Adssl1	2.56449e-13	-0.10988	0.13	0.288	ns
Rpl5-ps1	2.68227e-13	-0.12453	0.184	0.368	ns
Ppp1r3b	2.77865e-13	-0.287592	0.569	0.751	Il21r-/-
Ube2s	2.8743e-13	0.319437	0.811	0.802	WT
Alg1	2.92473e-13	-0.146028	0.229	0.432	ns
Selenow	2.9363e-13	-0.232992	0.891	0.941	ns
Txnrd1	3.11481e-13	-0.237657	0.506	0.732	ns
Herpud1	3.25237e-13	0.398292	0.626	0.541	WT
Zfpm1	3.25813e-13	-0.128398	0.13	0.286	ns
Shkbp1	3.26575e-13	-0.174684	0.29	0.508	ns
Zap70	3.28643e-13	-0.299136	0.608	0.786	Il21r-/-
Psmb8	3.33985e-13	-0.219629	0.949	0.964	ns
Selenoh	3.38129e-13	-0.258809	0.548	0.741	Il21r-/-
Naip2	3.39414e-13	-0.134363	0.154	0.33	ns
Sik1	3.40346e-13	-0.291477	0.508	0.701	Il21r-/-
Eya2	3.47119e-13	-0.15753	0.168	0.339	ns
Pcif1	3.8793e-13	-0.201846	0.306	0.524	ns
Apip	3.92142e-13	-0.125186	0.161	0.333	ns
Ptrhd1	3.96212e-13	-0.0891974	0.181	0.375	ns
Eef1a1-ps1	4.03008e-13	0.207778	0.286	0.146	ns
Ist1	4.10109e-13	-0.24292	0.446	0.672	ns
Atp5f1	4.14236e-13	-0.21522	0.913	0.937	ns
Arhgef1	4.23779e-13	-0.228878	0.851	0.941	ns
Chst12	4.35182e-13	-0.254964	0.688	0.827	Il21r-/-
Rpp21	4.41007e-13	-0.148445	0.385	0.618	ns
H2afj	4.45399e-13	-0.271344	0.684	0.863	Il21r-/-
Avl9	4.53774e-13	-0.135581	0.163	0.337	ns
Neurl3	4.93862e-13	-0.316298	0.676	0.829	Il21r-/-
Thap12	4.97185e-13	-0.178677	0.311	0.519	ns
Ndufs6	5.06118e-13	-0.184231	0.538	0.751	ns
mt-Tw	5.09264e-13	-0.045967	0.023	0.11	ns
Rgs2	5.12273e-13	-0.352356	0.661	0.829	Il21r-/-
Eif1	5.32225e-13	0.218851	0.986	0.971	ns
Rpl19-ps7	5.69651e-13	-0.121808	0.179	0.36	ns
Ppdpf	6.16266e-13	-0.212667	0.49	0.692	ns
Mrps11	6.35908e-13	-0.104929	0.145	0.31	ns
Ccnd2	6.57811e-13	0.615833	0.7	0.582	WT
Derl2	6.69975e-13	0.352509	0.675	0.636	WT
Eif3j2	6.80374e-13	0.234959	0.388	0.247	ns
Mcee	6.83816e-13	-0.107503	0.117	0.267	ns
Rab29	7.44044e-13	-0.132801	0.106	0.249	ns
Lypla1	7.59276e-13	-0.192297	0.482	0.719	ns
Pes1	7.59429e-13	-0.185318	0.462	0.683	ns
Ctla4	8.39828e-13	-0.318087	0.428	0.613	Il21r-/-
Cd68	8.56179e-13	-0.0998445	0.151	0.321	ns
Setx	9.30556e-13	-0.273117	0.517	0.719	Il21r-/-
Cog2	9.40226e-13	-0.138544	0.267	0.472	ns
Furin	9.56252e-13	0.391387	0.565	0.49	WT
Bri3	9.65652e-13	-0.165995	0.393	0.618	ns
Ankrd44	1.02617e-12	-0.22166	0.561	0.76	ns
Pi4ka	1.04466e-12	-0.213231	0.349	0.568	ns
Sept1	1.05586e-12	-0.287371	0.711	0.867	Il21r-/-
Pdha1	1.14217e-12	-0.220334	0.611	0.789	ns
Stk24	1.16902e-12	-0.254358	0.822	0.903	Il21r-/-
Hsp90b1	1.20644e-12	0.292099	0.991	0.998	WT
Timm10b	1.25864e-12	-0.155776	0.354	0.584	ns
Atp6v1f	1.26437e-12	-0.235721	0.822	0.924	ns
Tinf2	1.33198e-12	-0.141844	0.13	0.285	ns
Top2b	1.37565e-12	-0.294818	0.663	0.813	Il21r-/-
Ten1	1.37777e-12	-0.156739	0.297	0.506	ns
AB124611	1.38573e-12	-0.0933912	0.067	0.187	ns
Alad	1.38745e-12	-0.222312	0.463	0.679	ns
Amdhd2	1.42634e-12	-0.158632	0.277	0.479	ns
Map1lc3b	1.4496e-12	-0.227274	0.619	0.798	ns
Ftl1-ps1	1.51814e-12	0.365192	0.613	0.6	WT
Prkdc	1.56475e-12	-0.188431	0.183	0.359	ns
Psma2	1.60073e-12	-0.239363	0.9	0.933	ns
Myh9	1.69155e-12	-0.203708	0.964	0.975	ns
Mpp1	1.72194e-12	-0.141194	0.213	0.409	ns
Vta1	1.89888e-12	-0.147355	0.277	0.486	ns
Cyb5b	2.08591e-12	-0.224606	0.752	0.885	ns
Gzmb	2.12495e-12	0.343081	1	0.993	WT
Sf3b5	2.31811e-12	-0.258344	0.618	0.823	Il21r-/-
Sord	2.37029e-12	-0.153289	0.146	0.303	ns
Man2c1	2.45567e-12	-0.110575	0.181	0.36	ns
Ak3	2.49352e-12	-0.215458	0.526	0.728	ns
Surf1	2.65764e-12	-0.146448	0.222	0.416	ns
Tnfrsf1b	2.65868e-12	-0.235301	0.599	0.784	ns
Ngrn	2.6843e-12	-0.157176	0.185	0.359	ns
Rlf	2.74386e-12	-0.179534	0.267	0.459	ns
Frmd4a	2.76837e-12	-0.21102	0.375	0.569	ns
Amfr	2.77107e-12	0.376453	0.704	0.699	WT
Agps	2.7766e-12	-0.203131	0.46	0.661	ns
Hivep2	2.82946e-12	-0.111059	0.088	0.222	ns
Lamtor4	2.83547e-12	-0.271099	0.648	0.834	Il21r-/-
Xcl1	2.90933e-12	0.0734922	0.345	0.578	ns
Apopt1	2.92371e-12	-0.135468	0.302	0.521	ns
Mrpl14	2.9368e-12	-0.0790848	0.166	0.333	ns
Arsb	2.94326e-12	-0.263469	0.871	0.937	Il21r-/-
Bckdk	2.94432e-12	-0.119052	0.239	0.431	ns
Sdcbp	3.10332e-12	-0.252251	0.835	0.905	Il21r-/-
Sema4a	3.12978e-12	-0.235404	0.794	0.912	ns
Actr2	3.15208e-12	-0.216706	0.961	0.959	ns
Ptcd2	3.22778e-12	-0.133229	0.255	0.452	ns
Churc1	3.28069e-12	-0.209723	0.389	0.616	ns
Cux1	3.45783e-12	-0.18976	0.338	0.564	ns
Psmc4	3.5228e-12	-0.244659	0.609	0.795	ns
Hikeshi	3.60524e-12	-0.156819	0.482	0.715	ns
Gapdh	3.78845e-12	0.251563	0.989	0.986	WT
Psma5	3.84496e-12	-0.246005	0.722	0.849	ns
Frmd4b	4.14978e-12	-0.12085	0.049	0.153	ns
Eif2b1	4.21361e-12	-0.16396	0.352	0.573	ns
Sf3a2	4.50141e-12	-0.181795	0.33	0.551	ns
Mrps36	4.92431e-12	-0.175105	0.401	0.641	ns
Cycs	4.9766e-12	0.3208	0.798	0.804	WT
Antxr2	4.99565e-12	-0.089269	0.025	0.108	ns
Resf1	5.36808e-12	0.373833	0.702	0.618	WT
Emc10	5.40373e-12	0.323214	0.736	0.697	WT
Nsfl1c	5.43896e-12	-0.211031	0.573	0.786	ns
Trappc11	5.45957e-12	-0.179207	0.219	0.396	ns
Ppp2r2c	6.12423e-12	-0.16947	0.23	0.404	ns
Rpl7a-ps7	6.71604e-12	-0.10095	0.138	0.29	ns
Atr	6.83003e-12	-0.179198	0.299	0.505	ns
Etfb	7.15609e-12	-0.139966	0.303	0.501	ns
Rpl29	7.2802e-12	-0.154738	0.977	0.973	ns
Hmbs	7.33795e-12	-0.118398	0.277	0.476	ns
Tmem208	7.36839e-12	0.300797	0.527	0.427	WT
Rbpms	7.39786e-12	-0.147396	0.106	0.241	ns
Cd69	8.0795e-12	0.512763	0.707	0.645	WT
Abcb4	8.28513e-12	-0.120354	0.122	0.267	ns
Atp5g2	8.69162e-12	0.323895	0.71	0.654	WT
Lamtor3	9.20637e-12	-0.187783	0.363	0.598	ns
Eef1akmt1	9.82014e-12	-0.147252	0.245	0.436	ns
Nol12	9.90809e-12	-0.115944	0.155	0.315	ns
Khdrbs1	9.97502e-12	-0.210818	0.759	0.877	ns
Trip12	1.00821e-11	-0.238752	0.706	0.868	ns
Abitram	1.01638e-11	-0.128753	0.263	0.459	ns
Bub3	1.0288e-11	-0.233691	0.634	0.804	ns
Rps15	1.05897e-11	-0.152722	0.984	0.986	ns
C1qc	1.07492e-11	-0.238284	0.161	0.319	ns
Emc2	1.16991e-11	-0.16852	0.508	0.733	ns
Ftl1-ps2	1.19183e-11	0.127607	0.135	0.031	ns
Axl	1.25184e-11	-0.0668973	0.024	0.105	ns
Tns1	1.25389e-11	-0.0467683	0.035	0.124	ns
Def6	1.27412e-11	-0.192794	0.597	0.777	ns
Ndufa3	1.28318e-11	-0.194912	0.833	0.892	ns
Rpl3	1.28613e-11	-0.131301	0.991	0.986	ns
Abcb9	1.33012e-11	-0.258872	0.337	0.521	Il21r-/-
C1qa	1.39819e-11	-0.104877	0.062	0.173	ns
Ogfr	1.40235e-11	-0.171677	0.317	0.523	ns
Tma7	1.40569e-11	-0.1859	0.944	0.962	ns
H2afz	1.43496e-11	-0.288582	0.935	0.957	Il21r-/-
Vcl	1.45118e-11	-0.131025	0.244	0.422	ns
Scyl1	1.46655e-11	-0.141866	0.186	0.355	ns
Jak1	1.46825e-11	-0.250546	0.905	0.959	Il21r-/-
Ppib	1.52615e-11	0.249443	0.924	0.919	ns
Lgals3	1.56734e-11	-0.350437	0.886	0.919	Il21r-/-
Gngt2	1.57635e-11	-0.121435	0.172	0.332	ns
Cd47	1.59061e-11	0.259037	0.979	0.968	WT
Vps13b	1.65365e-11	-0.167834	0.251	0.438	ns
Atp6v0e	1.6806e-11	0.272088	0.886	0.888	WT
Bak1	1.69939e-11	-0.234614	0.801	0.906	ns
Mrps21	1.7092e-11	-0.201818	0.601	0.814	ns
Nsd1	1.73738e-11	-0.261416	0.522	0.724	Il21r-/-
Tmem160	1.84245e-11	0.300895	0.62	0.573	WT
Hint3	2.03092e-11	-0.0804348	0.185	0.353	ns
Dctn1	2.07111e-11	-0.157789	0.32	0.521	ns
Map3k11	2.09185e-11	-0.184633	0.107	0.24	ns
Dctn2	2.11639e-11	-0.169593	0.461	0.677	ns
Mreg	2.13397e-11	0.201718	0.206	0.083	ns
Gps1	2.18198e-11	-0.265475	0.577	0.753	Il21r-/-
Serf2	2.24791e-11	-0.202705	0.875	0.923	ns
Spg11	2.25958e-11	-0.137506	0.102	0.234	ns
Rpl18	2.27964e-11	-0.158429	0.974	0.975	ns
Trdc	2.44766e-11	-0.160179	0.309	0.515	ns
Reep5	2.79445e-11	0.199012	0.986	0.986	ns
Akr1a1	2.80026e-11	-0.194368	0.885	0.933	ns
H2-Q4	2.84901e-11	0.330081	0.481	0.371	WT
Dscam	2.85039e-11	0.277755	0.218	0.092	WT
Slc30a1	2.86486e-11	-0.0997301	0.09	0.214	ns
Hebp2	2.96475e-11	-0.153224	0.239	0.414	ns
Gatd3a	2.96991e-11	-0.151641	0.444	0.656	ns
Acss2	2.98936e-11	-0.102695	0.284	0.477	ns
Puf60	3.025e-11	-0.240789	0.699	0.856	ns
Pdxdc1	3.2385e-11	-0.235239	0.438	0.64	ns
Isoc1	3.27755e-11	-0.204743	0.6	0.78	ns
Cox7a2l	3.40316e-11	-0.221934	0.836	0.917	ns
Nup188	3.41329e-11	-0.191908	0.304	0.503	ns
Rpl31-ps13	3.46641e-11	-0.0591966	0.056	0.16	ns
Cd44	3.48273e-11	-0.186127	0.313	0.51	ns
Gpx4	3.51528e-11	0.336119	0.597	0.573	WT
Ociad2	3.55124e-11	-0.0904654	0.142	0.288	ns
Ppm1j	3.62034e-11	-0.267142	0.457	0.658	Il21r-/-
Anapc13	3.79937e-11	-0.0885502	0.289	0.49	ns
Dock11	3.83782e-11	-0.18364	0.328	0.53	ns
Klhl4	3.83958e-11	-0.0561056	0.047	0.146	ns
Il2rb	4.12783e-11	-0.163514	0.994	0.993	ns
Decr2	4.17493e-11	-0.104664	0.205	0.38	ns
Nkrf	4.33184e-11	-0.0677175	0.097	0.223	ns
Plin2	4.33716e-11	-0.193424	0.322	0.526	ns
Srsf5	4.34278e-11	0.243986	0.947	0.948	ns
Snrpa1	4.38317e-11	-0.185555	0.496	0.706	ns
St8sia4	4.72668e-11	-0.153564	0.251	0.434	ns
C2cd3	4.76001e-11	-0.0837027	0.154	0.314	ns
Papss1	4.78676e-11	-0.112254	0.172	0.333	ns
Rab5c	4.79887e-11	-0.209614	0.79	0.895	ns
St3gal6	4.80398e-11	-0.217857	0.468	0.677	ns
Epb41	4.98223e-11	-0.207497	0.35	0.564	ns
Npm3	4.99014e-11	-0.210168	0.894	0.941	ns
Nprl3	5.08816e-11	-0.128825	0.169	0.328	ns
Topbp1	5.21787e-11	-0.178131	0.295	0.486	ns
Nagpa	5.27483e-11	-0.140196	0.271	0.461	ns
Ptpn7	5.41358e-11	-0.262351	0.757	0.879	Il21r-/-
Vps4b	5.43491e-11	-0.161258	0.541	0.739	ns
Rchy1	5.47622e-11	-0.193868	0.447	0.656	ns
Eif1b	5.97729e-11	-0.14495	0.415	0.645	ns
Ccar2	6.10215e-11	-0.108286	0.209	0.387	ns
Specc1	6.13504e-11	-0.167008	0.272	0.458	ns
Hspa1b	6.36394e-11	0.827201	0.663	0.62	WT
Rpl19-ps11	6.72145e-11	0.299118	0.523	0.456	WT
Tmem238	6.86674e-11	-0.112296	0.244	0.427	ns
Junb	6.88114e-11	0.419871	0.806	0.805	WT
Wrn	6.9022e-11	-0.157605	0.238	0.409	ns
S1pr4	6.9231e-11	-0.0907311	0.243	0.432	ns
Ywhaz	6.9347e-11	0.193263	0.979	0.969	ns
Chmp2a	6.96182e-11	-0.204217	0.554	0.759	ns
Agap2	7.09164e-11	-0.166473	0.148	0.295	ns
Cdkn2aipnl	7.15699e-11	-0.156346	0.391	0.595	ns
Dnajb1	7.43384e-11	0.658833	0.603	0.539	WT
Ly6e	7.44413e-11	0.177646	0.991	0.996	ns
Naa20	7.49559e-11	-0.168483	0.462	0.676	ns
Pik3r1	7.51699e-11	-0.277983	0.761	0.886	Il21r-/-
Gnas	7.65098e-11	-0.15095	0.988	0.987	ns
Ipo11	7.69441e-11	-0.128696	0.211	0.386	ns
Anapc2	7.7058e-11	-0.151051	0.306	0.505	ns
Mgrn1	7.80583e-11	-0.201315	0.418	0.627	ns
Cxcl2	8.01475e-11	-0.0401094	0.032	0.115	ns
Txnip	8.12731e-11	0.552724	0.484	0.377	WT
Smarcb1	8.17887e-11	-0.109758	0.341	0.562	ns
Tut1	8.32093e-11	-0.0508615	0.147	0.303	ns
Psmf1	8.43144e-11	-0.170514	0.358	0.546	ns
Rad23a	8.55338e-11	-0.167069	0.576	0.775	ns
Usp25	8.68498e-11	-0.214478	0.554	0.739	ns
Cldnd1	8.90382e-11	0.333978	0.691	0.679	WT
Mtmr12	8.92031e-11	-0.173072	0.208	0.377	ns
Slc20a1	9.01397e-11	-0.288141	0.605	0.778	Il21r-/-
St6galnac4	9.24415e-11	-0.222981	0.459	0.676	ns
Ier2	9.25467e-11	0.427948	0.562	0.503	WT
Ndufv2	9.60471e-11	-0.23623	0.633	0.829	ns
Gas7	1.00668e-10	-0.122509	0.211	0.382	ns
Atxn10	1.04881e-10	-0.220922	0.835	0.912	ns
Fbl	1.05503e-10	-0.221277	0.775	0.903	ns
Ndufa10	1.05868e-10	-0.210421	0.775	0.89	ns
Mtch1	1.07582e-10	-0.198333	0.611	0.771	ns
Rpl37a	1.07702e-10	0.179005	0.99	0.987	ns
Mrpl58	1.07722e-10	-0.136435	0.286	0.479	ns
Fbxo17	1.094e-10	-0.171778	0.377	0.589	ns
Chn2	1.10395e-10	-0.180595	0.455	0.654	ns
Mki67	1.16902e-10	-0.0779503	0.172	0.332	ns
Ubald2	1.20012e-10	-0.232229	0.689	0.847	ns
Asns	1.21578e-10	0.352793	0.474	0.357	WT
Ndufb9	1.25201e-10	-0.171793	0.489	0.706	ns
Rps8-ps4	1.27266e-10	-0.138923	0.332	0.537	ns
Dnajc3	1.37587e-10	0.312772	0.92	0.926	WT
Ralgapa2	1.39966e-10	-0.186633	0.213	0.38	ns
Lrp10	1.43962e-10	-0.209242	0.629	0.802	ns
Snrnp40	1.46047e-10	-0.188226	0.414	0.632	ns
Cbfa2t3	1.47225e-10	-0.221574	0.429	0.636	ns
Inpp5b	1.53215e-10	-0.13634	0.24	0.418	ns
Tent2	1.5731e-10	-0.145686	0.365	0.573	ns
Atmin	1.70012e-10	-0.172249	0.314	0.503	ns
Gpx4-ps2	1.71454e-10	0.228315	0.345	0.223	ns
Pkp2	1.78092e-10	-0.13231	0.16	0.308	ns
Rbm25	1.84532e-10	0.256931	0.903	0.932	WT
Scand1	1.86009e-10	-0.0961295	0.195	0.362	ns
Uprt	1.90931e-10	-0.0893724	0.074	0.184	ns
Tpgs2	1.94214e-10	-0.113479	0.265	0.452	ns
Romo1	2.00354e-10	-0.164167	0.628	0.798	ns
Tmem167	2.07204e-10	0.250276	0.895	0.91	WT
Sdr39u1	2.10237e-10	-0.168866	0.476	0.69	ns
Rbm39	2.16071e-10	0.235932	0.95	0.944	ns
Trbc1	2.18424e-10	-0.212293	0.937	0.962	ns
Prkar1a	2.20072e-10	-0.180425	0.913	0.93	ns
Atp5h	2.20374e-10	-0.199493	0.909	0.939	ns
Wdr6	2.20429e-10	-0.105628	0.303	0.501	ns
Zfp110	2.26315e-10	-0.101141	0.188	0.35	ns
Mrpl34	2.26677e-10	-0.150748	0.361	0.566	ns
Flt3l	2.28814e-10	-0.216602	0.462	0.649	ns
Eipr1	2.28948e-10	-0.13664	0.19	0.353	ns
Jup	2.29214e-10	-0.199539	0.293	0.472	ns
Lpar6	2.39237e-10	-0.212476	0.147	0.29	ns
Nmi	2.45466e-10	-0.0854091	0.279	0.47	ns
Ndufa4	2.49432e-10	0.379035	0.745	0.753	WT
Exoc5	2.53311e-10	-0.187435	0.457	0.668	ns
Suclg1	2.5512e-10	-0.200208	0.664	0.832	ns
Ppie	2.66349e-10	-0.138481	0.264	0.449	ns
Ndufs4	2.7878e-10	-0.182208	0.646	0.814	ns
Hsd17b12	2.78788e-10	0.306225	0.815	0.829	WT
Ndufs2	2.84281e-10	-0.24288	0.689	0.849	ns
Got2	2.94336e-10	-0.221614	0.788	0.881	ns
Nedd4l	3.02727e-10	-0.0520295	0.101	0.227	ns
Vps28	3.0335e-10	-0.206388	0.812	0.905	ns
Tcf12	3.09831e-10	-0.166105	0.389	0.598	ns
Atp6ap1	3.13721e-10	0.248648	0.75	0.744	ns
Ptpn3	3.14276e-10	-0.160438	0.38	0.586	ns
Edem2	3.14849e-10	-0.14247	0.561	0.76	ns
Pqbp1	3.173e-10	-0.187654	0.475	0.668	ns
AI413582	3.32244e-10	-0.0682732	0.214	0.384	ns
Rps6-ps3	3.35865e-10	-0.0896323	0.304	0.51	ns
Stag2	3.42654e-10	-0.183024	0.586	0.76	ns
Iqgap1	3.44455e-10	-0.179142	0.922	0.957	ns
Arih1	3.50476e-10	-0.241927	0.613	0.807	ns
Ube3b	3.63019e-10	-0.0913567	0.18	0.328	ns
Cdc16	3.6499e-10	-0.138992	0.368	0.573	ns
Oxr1	3.69723e-10	-0.0925827	0.297	0.479	ns
Hspbp1	3.7019e-10	-0.169878	0.442	0.656	ns
Abhd5	3.74511e-10	-0.129979	0.206	0.362	ns
Syne2	3.79803e-10	-0.060309	0.044	0.133	ns
Rpgrip1	3.82515e-10	-0.115746	0.175	0.326	ns
Lamtor5	3.83511e-10	-0.147203	0.371	0.559	ns
Dipk1a	3.86906e-10	-0.0528691	0.058	0.157	ns
Mef2c	3.89401e-10	-0.196331	0.413	0.611	ns
Cs	3.9981e-10	-0.174601	0.821	0.91	ns
S1pr3	4.01588e-10	-0.102711	0.101	0.223	ns
Kctd10	4.25433e-10	-0.136365	0.269	0.445	ns
Ifitm10	4.40648e-10	-0.120979	0.138	0.276	ns
Ndufb2	4.48919e-10	-0.0940484	0.227	0.4	ns
Cabin1	4.52021e-10	-0.148912	0.191	0.357	ns
H2-Q7	4.75935e-10	0.654481	0.518	0.438	WT
Utp4	4.76216e-10	-0.250153	0.471	0.67	Il21r-/-
Hars	4.80395e-10	-0.186268	0.505	0.71	ns
Eif3k	4.80968e-10	-0.21423	0.869	0.924	ns
Mcm5	4.82985e-10	-0.210604	0.312	0.497	ns
Ago1	4.90846e-10	-0.106433	0.239	0.405	ns
Pcbp2	5.1792e-10	-0.17476	0.941	0.957	ns
Sod1	5.27359e-10	-0.195949	0.926	0.953	ns
Nudt9	5.40019e-10	-0.108097	0.347	0.551	ns
Cdc42se2	5.40265e-10	-0.144948	0.408	0.607	ns
Mrpl57	5.40806e-10	-0.221166	0.658	0.822	ns
Dcaf5	5.48065e-10	-0.120068	0.284	0.476	ns
Ppp1r12c	5.77127e-10	-0.173695	0.379	0.591	ns
Col4a3bp	5.99809e-10	-0.21844	0.528	0.695	ns
Acat1	6.20598e-10	-0.172866	0.587	0.764	ns
Srf	6.22664e-10	-0.147699	0.323	0.512	ns
Klrd1	6.46731e-10	-0.243525	0.827	0.906	ns
Zfp277	6.61874e-10	-0.0965793	0.196	0.36	ns
Dazap1	6.65901e-10	-0.183068	0.657	0.82	ns
Anapc4	6.77353e-10	-0.111204	0.374	0.575	ns
Tpm1	6.84397e-10	-0.152788	0.347	0.539	ns
Ankmy2	6.92446e-10	-0.122665	0.139	0.274	ns
Cul1	7.09958e-10	-0.177053	0.57	0.759	ns
Pecam1	7.17697e-10	0.325567	0.902	0.903	WT
Rbbp7	7.21856e-10	-0.225588	0.772	0.886	ns
Lrrfip1	7.2719e-10	-0.215676	0.792	0.888	ns
Wbp1l	7.30124e-10	-0.138521	0.252	0.431	ns
Nadsyn1	7.31144e-10	-0.0911789	0.064	0.162	ns
Dnajc1	7.37786e-10	0.315844	0.785	0.805	WT
Dhrs3	7.42464e-10	-0.103397	0.074	0.18	ns
Ugp2	7.45853e-10	-0.169663	0.444	0.636	ns
Map4	7.56523e-10	-0.169989	0.41	0.614	ns
Gpr171	7.61798e-10	-0.215531	0.549	0.726	ns
Brd7	7.71162e-10	-0.138182	0.347	0.539	ns
Kcnn4	7.71182e-10	-0.11278	0.083	0.191	ns
P2ry10b	7.77527e-10	-0.158652	0.213	0.371	ns
Atxn7l3	7.89915e-10	-0.151867	0.379	0.571	ns
Eif5b	7.9113e-10	0.271611	0.889	0.895	WT
Sipa1l1	8.2015e-10	-0.177482	0.437	0.638	ns
Itga5	8.46125e-10	-0.193079	0.278	0.458	ns
Acbd6	8.5171e-10	-0.112212	0.339	0.533	ns
Serpina3g	8.59245e-10	0.360159	0.396	0.261	WT
Snrpf	8.66118e-10	-0.212651	0.84	0.924	ns
Psmb10	8.70279e-10	-0.23665	0.758	0.885	ns
Snx2	8.85941e-10	-0.133585	0.354	0.553	ns
Mthfs	8.94774e-10	-0.0525312	0.123	0.256	ns
Gak	8.98665e-10	-0.192211	0.488	0.695	ns
Mtmr1	9.05374e-10	-0.074632	0.408	0.632	ns
Man2b2	9.06342e-10	-0.169109	0.48	0.685	ns
Tmco4	9.09445e-10	-0.08789	0.077	0.182	ns
Lyrm9	9.14667e-10	-0.140292	0.277	0.461	ns
Cfap298	9.39025e-10	-0.0889364	0.165	0.312	ns
Elp1	9.40277e-10	-0.123892	0.274	0.452	ns
Ctla2a	9.50995e-10	0.29208	0.969	0.951	WT
mt-Nd5	9.54977e-10	0.157565	0.987	0.989	ns
Trim26	9.79391e-10	-0.104519	0.311	0.495	ns
Vps26a	9.87283e-10	-0.144163	0.407	0.605	ns
Alkbh3	1.00545e-09	-0.0712714	0.181	0.342	ns
Cdkn1a	1.00968e-09	0.448789	0.347	0.234	WT
mt-Ts1	1.00998e-09	-0.0985413	0.201	0.36	ns
Klhl36	1.02443e-09	-0.0643532	0.086	0.198	ns
Cfl1	1.02568e-09	-0.117239	0.998	0.998	ns
Pdia6	1.02728e-09	0.254816	0.967	0.971	WT
Ifnar1	1.02818e-09	-0.116421	0.298	0.485	ns
Nmt1	1.02833e-09	-0.176369	0.686	0.823	ns
Glipr1	1.06832e-09	0.350138	0.891	0.894	WT
Pdia4	1.0749e-09	0.343469	0.892	0.914	WT
Cdk2ap2	1.08404e-09	-0.183315	0.783	0.876	ns
Eif4a3	1.09462e-09	-0.166437	0.774	0.885	ns
Epg5	1.09492e-09	-0.0751519	0.135	0.268	ns
Mrpl48	1.1007e-09	-0.117805	0.396	0.602	ns
Snapc5	1.11466e-09	-0.117837	0.311	0.495	ns
Ddost	1.12509e-09	0.248334	0.936	0.924	ns
Hist1h3c	1.1474e-09	-0.107086	0.058	0.151	ns
Chaf1b	1.15172e-09	-0.0702706	0.082	0.191	ns
Ctsb	1.19754e-09	-0.26725	0.799	0.89	Il21r-/-
Sec16a	1.19758e-09	-0.152675	0.334	0.532	ns
H2afx	1.1994e-09	-0.12997	0.353	0.555	ns
S100a6	1.20291e-09	-0.259934	0.966	0.977	Il21r-/-
Tmbim6	1.22922e-09	-0.174335	0.965	0.971	ns
Necap2	1.23046e-09	-0.126668	0.396	0.605	ns
Zfp869	1.2368e-09	-0.0953421	0.168	0.317	ns
Rps6ka5	1.24088e-09	-0.0810684	0.054	0.146	ns
Naip5	1.245e-09	-0.0785315	0.074	0.178	ns
Hspa5	1.25754e-09	0.220965	0.996	0.995	ns
Nrm	1.26657e-09	-0.0515757	0.117	0.245	ns
Fkbp2	1.30191e-09	0.282778	0.713	0.71	WT
Slc25a5	1.31317e-09	-0.14501	0.968	0.971	ns
Ccnh	1.34783e-09	-0.160553	0.425	0.636	ns
Tstd3	1.38787e-09	-0.0889766	0.274	0.454	ns
Itch	1.39564e-09	-0.174247	0.44	0.623	ns
Mthfsl	1.39686e-09	-0.115407	0.222	0.395	ns
Rps10	1.41678e-09	-0.116438	0.445	0.659	ns
Alox5ap	1.44242e-09	-0.0730815	0.036	0.115	ns
Wdr38	1.44915e-09	-0.0568969	0.072	0.177	ns
Card19	1.46784e-09	-0.118608	0.218	0.378	ns
Pold4	1.47684e-09	-0.13357	0.358	0.55	ns
Txn-ps1	1.52663e-09	0.190449	0.241	0.13	ns
Ints14	1.53099e-09	-0.0928404	0.241	0.418	ns
Tradd	1.54763e-09	-0.0974895	0.319	0.505	ns
Atrip	1.55891e-09	-0.0883267	0.084	0.193	ns
Paxip1	1.56139e-09	-0.0998828	0.138	0.272	ns
Sptbn1	1.57924e-09	-0.182254	0.613	0.795	ns
Cc2d1b	1.60642e-09	-0.115082	0.245	0.418	ns
Plpp6	1.64174e-09	-0.068289	0.153	0.297	ns
Fam162a	1.67147e-09	-0.16026	0.541	0.751	ns
Fundc2	1.67469e-09	-0.19084	0.702	0.836	ns
Rpsa-ps9	1.68563e-09	-0.066936	0.101	0.22	ns
Zer1	1.68796e-09	-0.0915681	0.185	0.342	ns
Ap3m1	1.70767e-09	-0.160078	0.466	0.663	ns
Mri1	1.78823e-09	-0.134062	0.481	0.683	ns
Rnaseh2c	1.85173e-09	-0.137189	0.203	0.359	ns
Glyr1	1.86255e-09	-0.0990333	0.375	0.575	ns
Urm1	1.93229e-09	-0.156344	0.307	0.494	ns
Lxn	1.93364e-09	-0.120336	0.351	0.546	ns
Igbp1	1.94656e-09	-0.228032	0.584	0.773	ns
Kmt5a	1.96432e-09	0.26449	0.793	0.807	WT
Pkm	1.99449e-09	-0.190423	0.951	0.969	ns
Mrpl17	2.04773e-09	-0.162513	0.515	0.708	ns
Pck2	2.05667e-09	0.416443	0.446	0.355	WT
Mtap	2.06572e-09	-0.18823	0.535	0.723	ns
Serp1	2.12599e-09	0.265344	0.932	0.915	WT
Nipsnap2	2.18236e-09	-0.143953	0.31	0.499	ns
Ptpn22	2.20363e-09	-0.205392	0.833	0.923	ns
Wdr82	2.22217e-09	-0.127175	0.32	0.505	ns
Arhgap18	2.25874e-09	-0.142237	0.424	0.623	ns
Jmjd1c	2.27168e-09	-0.151838	0.233	0.395	ns
Nt5c	2.29415e-09	-0.214408	0.692	0.832	ns
Triap1	2.37537e-09	-0.0933653	0.295	0.488	ns
Dgkd	2.38383e-09	-0.0861963	0.259	0.436	ns
Itgb7	2.40734e-09	-0.179233	0.128	0.252	ns
Edf1	2.46049e-09	-0.174488	0.905	0.939	ns
Azin1	2.5307e-09	-0.187366	0.689	0.836	ns
Srxn1	2.57458e-09	-0.0967895	0.15	0.285	ns
Eif2b5	2.5812e-09	-0.147848	0.405	0.598	ns
Dync1li2	2.68441e-09	-0.153558	0.438	0.636	ns
Atl2	2.7501e-09	-0.0528283	0.182	0.337	ns
Smyd2	2.76772e-09	-0.208371	0.41	0.596	ns
Tnks2	2.82375e-09	-0.172684	0.587	0.742	ns
Tsc22d1	2.8251e-09	-0.102274	0.086	0.189	ns
Rps13-ps1	2.87959e-09	-0.0626476	0.158	0.303	ns
Myo6	2.89078e-09	-0.166161	0.347	0.528	ns
Gtf2a2	2.92558e-09	-0.100686	0.371	0.56	ns
Sec24b	2.96623e-09	-0.128082	0.213	0.369	ns
Ncf2	2.97349e-09	-0.116501	0.133	0.261	ns
Rpl34	2.97884e-09	0.160066	0.992	0.987	ns
Ldb1	3.00681e-09	-0.26996	0.499	0.686	Il21r-/-
Ctsa	3.05333e-09	-0.191468	0.608	0.777	ns
Tiam2	3.09174e-09	-0.0819809	0.157	0.295	ns
Arf5	3.10328e-09	0.218066	0.899	0.899	ns
Zfand6	3.20966e-09	0.311745	0.737	0.759	WT
Ncf4	3.23414e-09	-0.182044	0.596	0.789	ns
Sp100	3.29579e-09	-0.177709	0.611	0.782	ns
Nsmce1	3.29745e-09	-0.0691119	0.095	0.207	ns
Fyn	3.37531e-09	-0.209484	0.648	0.816	ns
Eif3d	3.41369e-09	-0.189433	0.746	0.872	ns
Cpsf3	3.45443e-09	-0.14713	0.456	0.649	ns
Abcb1b	3.46011e-09	-0.239535	0.442	0.634	ns
Morf4l2	3.65321e-09	0.230259	0.898	0.901	ns
Rps11-ps1	3.68052e-09	-0.0781009	0.185	0.337	ns
Klhl9	3.68156e-09	-0.112025	0.436	0.629	ns
Nup88	3.78343e-09	-0.179913	0.456	0.643	ns
Psmb1	3.7844e-09	-0.173754	0.93	0.957	ns
Prmt6	3.92758e-09	-0.118736	0.298	0.47	ns
Commd7	3.93285e-09	-0.160956	0.538	0.742	ns
Pdlim1	3.94477e-09	-0.131128	0.352	0.546	ns
Srp14	4.04401e-09	-0.177245	0.852	0.919	ns
Urgcp	4.13456e-09	-0.0494397	0.092	0.204	ns
Lgmn	4.15687e-09	-0.114448	0.033	0.106	ns
Tada3	4.18416e-09	-0.0892614	0.177	0.317	ns
Ilk	4.22862e-09	-0.15977	0.556	0.748	ns
Spcs2-ps	4.29595e-09	0.11485	0.139	0.047	ns
Thyn1	4.32137e-09	-0.154219	0.444	0.647	ns
Mrps9	4.32645e-09	-0.0877282	0.244	0.42	ns
Crip1	4.35077e-09	-0.147931	0.637	0.827	ns
Msra	4.47755e-09	-0.0713751	0.117	0.238	ns
Chd7	4.53358e-09	-0.255087	0.458	0.647	Il21r-/-
Ccdc167	4.55835e-09	-0.089132	0.164	0.305	ns
Mcm4	4.58938e-09	-0.229033	0.363	0.548	ns
Gne	4.62258e-09	-0.207044	0.381	0.569	ns
Elovl1	4.63083e-09	-0.165056	0.517	0.719	ns
Gsdmd	4.78416e-09	-0.091773	0.295	0.476	ns
Tacc3	5.04654e-09	-0.155848	0.095	0.204	ns
Me2	5.14521e-09	-0.177474	0.646	0.804	ns
Arhgap17	5.19673e-09	-0.217465	0.392	0.586	ns
Piwil2	5.3149e-09	-0.0673218	0.158	0.299	ns
Pold2	5.32197e-09	-0.1116	0.284	0.454	ns
Fntb	5.41692e-09	-0.0761432	0.137	0.265	ns
Actr1b	5.43337e-09	-0.167467	0.585	0.76	ns
Lsm5	5.54888e-09	-0.180557	0.529	0.714	ns
Cfp	5.56123e-09	-0.174135	0.067	0.162	ns
Tent5a	5.6172e-09	0.342248	0.593	0.542	WT
Polr1c	5.65666e-09	-0.160982	0.516	0.728	ns
Cog1	5.67286e-09	-0.0804587	0.179	0.333	ns
Sem1	5.69545e-09	-0.163657	0.888	0.941	ns
Zcchc24	5.69796e-09	-0.0988704	0.108	0.223	ns
Fig4	5.71222e-09	-0.0882314	0.139	0.268	ns
P4hb	5.78129e-09	0.272028	0.958	0.966	WT
Suv39h1	5.79796e-09	-0.0832901	0.155	0.294	ns
Mrpl10	5.90626e-09	-0.160017	0.453	0.654	ns
Sun2	5.91755e-09	-0.1842	0.615	0.769	ns
Guk1	6.04517e-09	-0.1997	0.569	0.721	ns
Rnf123	6.11007e-09	-0.0766651	0.188	0.339	ns
Ctdsp2	6.23746e-09	-0.0831499	0.27	0.45	ns
Adsl	6.26542e-09	-0.209212	0.516	0.697	ns
Vps13c	6.31957e-09	-0.0792232	0.11	0.225	ns
Rab19	6.34752e-09	-0.0739385	0.096	0.205	ns
Ndufaf1	6.38377e-09	-0.0823014	0.17	0.308	ns
Uvrag	6.53082e-09	-0.161458	0.28	0.441	ns
Erap1	6.55543e-09	-0.154727	0.69	0.836	ns
Actr10	6.59717e-09	-0.206766	0.664	0.818	ns
Tmem106b	6.59768e-09	-0.121069	0.373	0.564	ns
Ilkap	6.65839e-09	-0.135245	0.386	0.58	ns
Pdlim5	6.69881e-09	-0.176199	0.449	0.647	ns
Mylk	6.69943e-09	-0.179631	0.359	0.515	ns
Nsmce4a	6.75983e-09	-0.110368	0.302	0.485	ns
Ptp4a2	6.94723e-09	0.213961	0.957	0.951	ns
Xpo7	7.12997e-09	-0.194201	0.496	0.685	ns
Ap4b1	7.14606e-09	-0.0496117	0.039	0.115	ns
Ercc4	7.24049e-09	-0.109606	0.143	0.268	ns
Pip4k2b	7.24802e-09	-0.158038	0.446	0.636	ns
Ddit3	7.27447e-09	0.168609	0.176	0.076	ns
Mapkap1	7.32498e-09	-0.0988078	0.368	0.566	ns
Npc2	7.34277e-09	-0.176565	0.81	0.895	ns
Prkaa1	7.43942e-09	-0.0956554	0.237	0.405	ns
Morrbid	7.47335e-09	-0.106548	0.063	0.155	ns
Eif2b2	7.64247e-09	-0.100516	0.29	0.476	ns
Il27ra	7.68051e-09	0.283678	0.347	0.245	WT
Pofut2	7.74807e-09	-0.165448	0.361	0.553	ns
Cd244a	7.81488e-09	0.336563	0.832	0.829	WT
Rpp38	8.0149e-09	-0.0545482	0.133	0.263	ns
Rwdd1	8.10122e-09	0.250299	0.836	0.838	WT
Tfip11	8.13346e-09	-0.107215	0.163	0.301	ns
Cog4	8.20796e-09	-0.0997678	0.11	0.227	ns
Acot8	8.31116e-09	-0.13913	0.326	0.508	ns
Tmem229b	8.35332e-09	-0.137468	0.314	0.49	ns
Hsbp1	8.76017e-09	-0.149991	0.561	0.748	ns
Hmgn2	9.01718e-09	-0.171621	0.538	0.728	ns
Ptbp1	9.35303e-09	0.26134	0.89	0.915	WT
Ddx49	9.4733e-09	-0.14133	0.348	0.537	ns
Evpl	9.54246e-09	-0.0960749	0.04	0.115	ns
Shmt2	9.54471e-09	0.282021	0.845	0.822	WT
Fau	9.63173e-09	0.166271	0.987	0.986	ns
Man2b1	9.67223e-09	-0.114995	0.506	0.71	ns
Eif3a	9.8996e-09	0.186852	0.945	0.962	ns
Vps33a	9.99919e-09	-0.100123	0.208	0.359	ns
Slc27a6	1.0005e-08	-0.0638356	0.211	0.371	ns
Ring1	1.00237e-08	-0.0789151	0.211	0.364	ns
Trnau1ap	1.00821e-08	-0.170098	0.354	0.541	ns
Gramd1b	1.00824e-08	-0.114763	0.195	0.342	ns
Chmp6	1.01203e-08	-0.0878276	0.094	0.198	ns
Snhg12	1.02799e-08	0.22413	0.54	0.47	ns
Osbpl8	1.03308e-08	-0.14378	0.281	0.452	ns
Snx12	1.04243e-08	-0.142185	0.361	0.555	ns
Eif1ax	1.04496e-08	-0.199388	0.804	0.89	ns
Nfil3	1.05088e-08	-0.255139	0.719	0.847	Il21r-/-
Ubl4a	1.05811e-08	-0.154892	0.422	0.609	ns
Bud23	1.0867e-08	-0.150979	0.422	0.622	ns
Ubash3a	1.1014e-08	-0.0623757	0.115	0.232	ns
Eif3l	1.10747e-08	-0.191363	0.771	0.899	ns
Pdcd5	1.1248e-08	-0.113704	0.47	0.668	ns
Ankrd49	1.12791e-08	-0.0896014	0.208	0.36	ns
Derl1	1.14415e-08	0.261866	0.81	0.823	WT
Plau	1.16231e-08	-0.0625204	0.064	0.155	ns
Car9	1.2e-08	-0.0649809	0.049	0.132	ns
Ndufa12	1.2079e-08	-0.195876	0.746	0.861	ns
Pabpc1	1.25076e-08	-0.126437	0.996	0.995	ns
Hibadh	1.25632e-08	-0.0930627	0.489	0.705	ns
Timm17b	1.26265e-08	-0.211031	0.552	0.732	ns
Ift52	1.26381e-08	-0.139702	0.39	0.587	ns
Nsun2	1.28449e-08	-0.234848	0.833	0.917	ns
Dhodh	1.30472e-08	-0.0929446	0.174	0.308	ns
Nelfcd	1.33766e-08	-0.13694	0.171	0.306	ns
Cyth1	1.33836e-08	-0.0417803	0.069	0.166	ns
Borcs8	1.3534e-08	-0.0909691	0.292	0.47	ns
Calm3	1.35552e-08	-0.191745	0.835	0.917	ns
Hsd17b4	1.38902e-08	-0.10072	0.299	0.472	ns
Tmsb15a	1.38922e-08	-0.370822	0.804	0.861	Il21r-/-
Ctbp1	1.38977e-08	-0.13698	0.518	0.728	ns
Top1mt	1.40489e-08	-0.0551235	0.116	0.231	ns
Adam10	1.42249e-08	-0.175406	0.577	0.755	ns
Spg7	1.42407e-08	-0.151088	0.323	0.503	ns
Rab21	1.43086e-08	0.311659	0.708	0.706	WT
Appl2	1.48926e-08	-0.0643302	0.183	0.328	ns
Actr3	1.52751e-08	-0.132148	0.981	0.98	ns
Nlrc3	1.53442e-08	-0.0812731	0.265	0.427	ns
Acaa1a	1.53676e-08	-0.0970851	0.267	0.44	ns
Helb	1.5371e-08	-0.0533638	0.191	0.337	ns
Usp4	1.54654e-08	-0.134243	0.437	0.622	ns
Klf2	1.59233e-08	-0.0981152	0.081	0.182	ns
Arfgef1	1.59317e-08	-0.179466	0.658	0.798	ns
Mettl18	1.60075e-08	-0.0503853	0.039	0.114	ns
Galnt6	1.65102e-08	-0.0743223	0.302	0.474	ns
Mrpl40	1.66679e-08	-0.132141	0.417	0.611	ns
Ddhd2	1.69184e-08	-0.0885684	0.208	0.36	ns
Shld3	1.71795e-08	-0.0630918	0.088	0.193	ns
Tbcd	1.76766e-08	-0.0646091	0.191	0.341	ns
Zc3h18	1.80687e-08	-0.116036	0.401	0.598	ns
E2f3	1.80705e-08	-0.177288	0.173	0.314	ns
Sptlc1	1.86117e-08	-0.166613	0.453	0.631	ns
Selenos	1.87126e-08	0.269149	0.882	0.897	WT
Stk11ip	1.87348e-08	-0.0710878	0.135	0.259	ns
Tec	1.93083e-08	-0.094294	0.271	0.438	ns
Mthfd1	1.93826e-08	-0.15187	0.494	0.659	ns
Ttc21b	1.97065e-08	-0.0648073	0.072	0.166	ns
Hps4	1.97579e-08	-0.090118	0.101	0.211	ns
Dock5	1.98585e-08	-0.111969	0.392	0.569	ns
Dmap1	2.0096e-08	-0.0465756	0.075	0.173	ns
Atp6v0c	2.02632e-08	0.219577	0.902	0.908	ns
Slc26a11	2.05931e-08	-0.108862	0.071	0.164	ns
Prep	2.10495e-08	-0.142432	0.49	0.697	ns
Elob	2.14422e-08	-0.137861	0.911	0.935	ns
Tfrc	2.14583e-08	0.399928	0.696	0.676	WT
Usp38	2.1847e-08	-0.158273	0.351	0.515	ns
Cpped1	2.2351e-08	-0.0609577	0.119	0.234	ns
Pml	2.23605e-08	-0.0645149	0.14	0.263	ns
Mpeg1	2.25592e-08	-0.166878	0.035	0.105	ns
Rplp1-ps1	2.2962e-08	-0.0506266	0.063	0.151	ns
Apobec3	2.31214e-08	0.257617	0.932	0.917	WT
Naa60	2.32689e-08	-0.139388	0.336	0.514	ns
Ndufs1	2.33207e-08	-0.15927	0.543	0.723	ns
Ccr2	2.34798e-08	-0.193756	0.9	0.951	ns
Strada	2.34813e-08	-0.122359	0.234	0.391	ns
Washc3	2.35613e-08	-0.112161	0.409	0.607	ns
Tbcb	2.4255e-08	-0.168492	0.59	0.771	ns
Card6	2.45716e-08	-0.0535672	0.074	0.169	ns
Mcm7	2.46648e-08	-0.219122	0.257	0.402	ns
Gale	2.48413e-08	-0.0813172	0.159	0.286	ns
Mdh2	2.48705e-08	-0.186559	0.875	0.93	ns
Dcxr	2.48919e-08	-0.0606979	0.115	0.229	ns
Naxe	2.52071e-08	-0.173129	0.496	0.677	ns
Rnf139	2.58745e-08	-0.135269	0.363	0.542	ns
Cenpa	2.59878e-08	-0.20972	0.571	0.755	ns
Rpp25l	2.60426e-08	-0.084949	0.178	0.314	ns
Ganab	2.6191e-08	0.275807	0.831	0.849	WT
Smim14	2.64288e-08	-0.141398	0.532	0.715	ns
Galnt3	2.73779e-08	-0.132808	0.114	0.227	ns
Bicdl1	2.75294e-08	-0.0190877	0.115	0.229	ns
Exoc1	2.75526e-08	-0.0620486	0.203	0.359	ns
Cdv3	2.77361e-08	0.239799	0.857	0.876	ns
Dhx57	2.77399e-08	-0.0839435	0.119	0.232	ns
Mcm3ap	2.7956e-08	-0.118139	0.17	0.303	ns
Fam210b	2.82893e-08	-0.0610909	0.17	0.308	ns
Eif2d	2.86541e-08	-0.0666732	0.265	0.436	ns
Pon3	2.92842e-08	-0.0719496	0.164	0.297	ns
Chfr	2.93977e-08	-0.107578	0.376	0.553	ns
Ppp1r7	2.94079e-08	-0.132685	0.362	0.535	ns
Ubr3	2.98091e-08	-0.112838	0.268	0.425	ns
Myd88	3.01037e-08	-0.0851398	0.307	0.49	ns
Psme4	3.0936e-08	-0.136877	0.404	0.587	ns
Pcsk7	3.21863e-08	-0.169082	0.19	0.333	ns
Dcaf4	3.23964e-08	-0.0680223	0.183	0.323	ns
Phc2	3.26307e-08	-0.0940455	0.256	0.414	ns
Gclm	3.32637e-08	-0.072935	0.154	0.283	ns
Tmem126b	3.35116e-08	-0.108716	0.21	0.355	ns
Crry-ps	3.35758e-08	0.133008	0.169	0.074	ns
Gtf3c3	3.37909e-08	-0.0674573	0.142	0.267	ns
Tmem126a	3.42929e-08	-0.190685	0.66	0.795	ns
Arl5a	3.43388e-08	-0.15167	0.609	0.773	ns
Phykpl	3.47651e-08	-0.107799	0.221	0.369	ns
Acaa2	3.48557e-08	-0.0875792	0.19	0.328	ns
Pik3c2a	3.49613e-08	-0.0616345	0.08	0.177	ns
Fcrl6	3.49792e-08	0.443098	0.686	0.697	WT
Ppme1	3.50457e-08	-0.137855	0.428	0.609	ns
Taf2	3.50758e-08	-0.0938761	0.21	0.351	ns
Svil	3.51208e-08	-0.0634674	0.282	0.447	ns
Elp2	3.6034e-08	-0.171737	0.542	0.744	ns
Acot13	3.63851e-08	-0.089818	0.279	0.447	ns
Map2k4	3.67146e-08	-0.110452	0.332	0.51	ns
Hspd1	3.71713e-08	0.301712	0.928	0.937	WT
Cnn2	3.75476e-08	-0.183571	0.947	0.957	ns
Naga	3.79198e-08	-0.109297	0.165	0.303	ns
Nr2c2	3.85261e-08	-0.0795971	0.384	0.566	ns
Bola1	3.89777e-08	-0.0503245	0.112	0.225	ns
Virma	3.91158e-08	-0.113189	0.363	0.541	ns
Clpp	3.93336e-08	-0.148444	0.284	0.44	ns
Atp5c1	3.93909e-08	-0.152271	0.843	0.899	ns
Apoe	3.94566e-08	-0.211889	0.345	0.515	ns
Cbr1	3.95708e-08	-0.078916	0.125	0.241	ns
Elk4	3.97086e-08	-0.0825687	0.206	0.353	ns
Ndfip2	4.05813e-08	0.269953	0.745	0.751	WT
Otud4	4.06516e-08	-0.167841	0.6	0.755	ns
Dpy19l4	4.15442e-08	-0.0734857	0.171	0.305	ns
Casp6	4.16556e-08	-0.0784627	0.075	0.169	ns
P2ry14	4.17796e-08	-0.101896	0.259	0.409	ns
Fes	4.2023e-08	-0.109492	0.319	0.505	ns
Hcfc1	4.27265e-08	-0.143297	0.469	0.663	ns
Aip	4.36203e-08	-0.115254	0.354	0.533	ns
Ndufs8	4.38414e-08	-0.101907	0.351	0.539	ns
Zfp653	4.39434e-08	-0.082882	0.086	0.186	ns
Akr1b10	4.42709e-08	-0.0805955	0.126	0.241	ns
Prkcq	4.49926e-08	-0.115222	0.27	0.431	ns
Engase	4.51832e-08	-0.101655	0.106	0.211	ns
Trbc2	4.57714e-08	-0.512937	0.483	0.589	Il21r-/-
Psma4	4.6104e-08	-0.155881	0.895	0.946	ns
Dhx33	4.64651e-08	-0.125477	0.318	0.488	ns
Adcy7	4.66414e-08	-0.144559	0.458	0.65	ns
Msrb2	4.75701e-08	-0.0683138	0.074	0.166	ns
Klra5	4.77365e-08	0.522228	0.336	0.216	WT
Cpt2	4.77584e-08	-0.0825263	0.13	0.25	ns
Eri3	4.78344e-08	-0.0796146	0.295	0.463	ns
Heatr1	4.9308e-08	-0.127951	0.458	0.647	ns
Kif21b	4.99214e-08	-0.135312	0.25	0.404	ns
Ube2o	5.00627e-08	-0.0841977	0.271	0.431	ns
Ddx41	5.00768e-08	-0.153969	0.324	0.501	ns
Ap1s1	5.04015e-08	-0.131771	0.347	0.519	ns
Msh2	5.10141e-08	-0.0821564	0.27	0.438	ns
Pabpn1	5.1428e-08	0.181074	0.215	0.115	ns
Dock2	5.15039e-08	-0.223404	0.681	0.822	ns
Snrpd2	5.16774e-08	-0.168113	0.773	0.874	ns
Nudt7	5.27122e-08	-0.0613728	0.106	0.214	ns
Tmod3	5.32777e-08	-0.214184	0.7	0.838	ns
Morc3	5.33417e-08	-0.0834222	0.297	0.463	ns
Nupl2	5.33936e-08	-0.0803833	0.116	0.225	ns
Mcm2	5.38624e-08	-0.201942	0.285	0.434	ns
Snx4	5.4024e-08	-0.185246	0.597	0.769	ns
Exosc1	5.45877e-08	-0.110858	0.385	0.571	ns
Mrps10	5.48297e-08	-0.154547	0.375	0.546	ns
Prrc2a	5.54951e-08	-0.103966	0.538	0.715	ns
Tubb5	5.56572e-08	0.271531	0.863	0.876	WT
Ndufa5	5.58127e-08	-0.112858	0.468	0.652	ns
Fech	5.68547e-08	-0.0769728	0.1	0.202	ns
Stxbp2	5.72404e-08	-0.163774	0.469	0.656	ns
Gsto1	5.78963e-08	-0.126254	0.417	0.605	ns
Smad2	5.89803e-08	-0.104582	0.336	0.524	ns
Nol9	5.937e-08	-0.138527	0.386	0.584	ns
Litaf	5.97638e-08	-0.176541	0.858	0.923	ns
Smox	6.01687e-08	-0.142472	0.253	0.413	ns
Scaf8	6.0726e-08	-0.168495	0.389	0.566	ns
Rabac1	6.13582e-08	0.257512	0.698	0.679	WT
Cnp	6.19876e-08	-0.129792	0.523	0.726	ns
Fndc3a	6.22936e-08	-0.182182	0.597	0.778	ns
Spcs3	6.23994e-08	0.246772	0.891	0.908	ns
Cox7b	6.24339e-08	-0.151826	0.923	0.944	ns
Mir6236	6.27178e-08	-0.102347	0.048	0.126	ns
Dpys	6.32494e-08	-0.0359468	0.057	0.141	ns
Uggt1	6.44269e-08	-0.138484	0.594	0.773	ns
Anapc1	6.4504e-08	-0.163977	0.379	0.562	ns
Csf1r	6.45711e-08	-0.164508	0.095	0.193	ns
Ctsc	6.54831e-08	0.272499	0.844	0.879	WT
Hspb11	6.58106e-08	-0.0309471	0.041	0.114	ns
Dtl	6.6243e-08	-0.116341	0.173	0.303	ns
Spice1	6.63e-08	-0.085222	0.201	0.333	ns
Rps6ka1	6.69034e-08	-0.185007	0.712	0.843	ns
Arpp19	6.74687e-08	-0.147227	0.704	0.841	ns
Specc1l	7.0492e-08	-0.100653	0.203	0.337	ns
Mfsd14a	7.15532e-08	-0.0929381	0.354	0.548	ns
Bloc1s5	7.19776e-08	-0.063188	0.064	0.148	ns
Stard7	7.3021e-08	-0.1667	0.458	0.643	ns
Cep250	7.39953e-08	-0.11399	0.321	0.495	ns
Hspd1-ps3	7.58218e-08	0.217818	0.403	0.319	ns
Rnf115	7.58361e-08	-0.147098	0.432	0.634	ns
Rpl36-ps2	7.62481e-08	-0.079673	0.253	0.418	ns
Zfp407	7.68224e-08	-0.0539407	0.085	0.184	ns
Arpc1a	7.68941e-08	-0.148541	0.561	0.73	ns
Syk	7.71037e-08	-0.0867519	0.095	0.195	ns
Ewsr1	7.95241e-08	0.220652	0.904	0.901	ns
Rcc2	7.97124e-08	-0.164944	0.604	0.773	ns
Zyg11b	8.23058e-08	-0.10394	0.248	0.402	ns
Mrpl54	8.29354e-08	-0.0830938	0.389	0.584	ns
Btaf1	8.37803e-08	-0.0624377	0.27	0.432	ns
Eva1b	8.37816e-08	-0.0362457	0.088	0.187	ns
Tarsl2	8.42053e-08	-0.0625329	0.067	0.153	ns
Ctcf	8.53191e-08	-0.208381	0.555	0.737	ns
Prpf8	8.54919e-08	-0.181745	0.773	0.881	ns
Rpl21-ps6	8.58784e-08	-0.0300556	0.035	0.103	ns
Spint2	8.6535e-08	0.239332	0.742	0.76	ns
Plek	8.79487e-08	-0.172278	0.699	0.831	ns
Mak16	8.80862e-08	-0.177727	0.611	0.796	ns
Hist1h1e	8.94997e-08	-0.116057	0.046	0.121	ns
Morf4l1-ps1	9.09486e-08	-0.065172	0.141	0.261	ns
Scin	9.1291e-08	-0.287288	0.542	0.677	Il21r-/-
Pde4b	9.22729e-08	-0.106066	0.231	0.378	ns
Samm50	9.38864e-08	-0.136045	0.453	0.631	ns
Zbtb8os	9.42543e-08	-0.13033	0.524	0.708	ns
Thap6	9.60329e-08	-0.0775706	0.083	0.177	ns
Glod4	9.60799e-08	-0.102407	0.357	0.532	ns
Irs2	9.75398e-08	-0.0410875	0.083	0.178	ns
Sp3	9.87799e-08	-0.0939351	0.377	0.553	ns
Atp2b4	9.88928e-08	-0.158336	0.414	0.593	ns
Ovca2	9.99983e-08	-0.0873556	0.13	0.243	ns
Cebpd	1.0259e-07	-0.0614889	0.177	0.31	ns
Myg1	1.03469e-07	-0.092591	0.165	0.295	ns
Sdhaf4	1.05124e-07	-0.0969097	0.31	0.479	ns
Rab31	1.0516e-07	-0.0434518	0.118	0.231	ns
Rps10-ps2	1.06033e-07	0.283813	0.69	0.721	WT
Lnx2	1.06053e-07	-0.0765476	0.152	0.27	ns
Spcs1	1.0616e-07	0.205962	0.904	0.886	ns
Rplp2	1.06394e-07	0.13611	0.993	0.991	ns
Pskh1	1.06409e-07	-0.0725646	0.14	0.258	ns
Trim62	1.09876e-07	-0.0441299	0.058	0.139	ns
Pcnt	1.10876e-07	-0.105464	0.126	0.236	ns
Coro1c	1.13985e-07	-0.150249	0.58	0.762	ns
BC035044	1.15229e-07	-0.09125	0.133	0.245	ns
Coq9	1.17175e-07	-0.0830239	0.333	0.506	ns
Retreg1	1.18382e-07	-0.120445	0.25	0.396	ns
Rhoh	1.2121e-07	-0.123355	0.309	0.477	ns
Smim12	1.22075e-07	-0.0562902	0.31	0.492	ns
Chrac1	1.22686e-07	-0.106712	0.27	0.423	ns
Cul4b	1.246e-07	-0.0903182	0.175	0.31	ns
Clasp2	1.24811e-07	-0.0887466	0.215	0.353	ns
Atf7ip	1.25359e-07	-0.122324	0.3	0.452	ns
Ptp4a3	1.28586e-07	-0.0958784	0.44	0.632	ns
Tubgcp3	1.30234e-07	-0.111296	0.217	0.362	ns
Akr1c13	1.30486e-07	-0.0453089	0.13	0.247	ns
Metrn	1.30583e-07	-0.0964194	0.201	0.341	ns
Zbtb45	1.31218e-07	-0.116609	0.109	0.213	ns
Rpl36a-ps2	1.31821e-07	0.244012	0.616	0.616	ns
Tmem156	1.33469e-07	-0.0977948	0.202	0.346	ns
Sumo3	1.33624e-07	-0.130513	0.539	0.717	ns
Eefsec	1.37177e-07	-0.01418	0.058	0.139	ns
Ppp2ca	1.37272e-07	-0.210809	0.843	0.905	ns
Idi1	1.37844e-07	-0.183052	0.587	0.757	ns
Diablo	1.38026e-07	-0.0610615	0.185	0.323	ns
Adck1	1.3821e-07	-0.0532733	0.16	0.288	ns
Cstf2	1.39522e-07	-0.170656	0.355	0.521	ns
Gzmd	1.40135e-07	0.29164	0.992	0.996	WT
Ubr7	1.42686e-07	-0.0767437	0.218	0.366	ns
Rsrp1	1.439e-07	0.291773	0.859	0.895	WT
Nans	1.44839e-07	-0.169751	0.697	0.852	ns
Spout1	1.44991e-07	-0.0637911	0.183	0.317	ns
Pkig	1.45054e-07	-0.0717361	0.138	0.254	ns
Dcps	1.45891e-07	-0.0614822	0.245	0.405	ns
Gpalpp1	1.46053e-07	-0.149614	0.283	0.443	ns
Tet3	1.46825e-07	-0.152563	0.448	0.625	ns
Grk6	1.48271e-07	-0.149305	0.488	0.661	ns
Eif3i	1.50299e-07	-0.150813	0.871	0.941	ns
Cep70	1.50309e-07	-0.07516	0.146	0.263	ns
Aacs	1.51956e-07	-0.061715	0.275	0.445	ns
Abhd17c	1.5483e-07	-0.0885219	0.162	0.286	ns
Gemin5	1.56298e-07	-0.0444151	0.206	0.348	ns
Tmem176b	1.57104e-07	-0.0576635	0.051	0.128	ns
Rxylt1	1.58529e-07	-0.108168	0.218	0.355	ns
Hist1h2ae	1.59849e-07	-0.0456179	0.104	0.207	ns
Usp39	1.6161e-07	-0.160162	0.443	0.616	ns
Cers2	1.62078e-07	0.252824	0.859	0.861	WT
Btbd9	1.62657e-07	-0.0661626	0.208	0.342	ns
Epc2	1.64008e-07	-0.115772	0.234	0.382	ns
Eef1e1	1.64613e-07	0.291447	0.661	0.656	WT
Sfswap	1.64742e-07	-0.110743	0.322	0.503	ns
Exoc3	1.66019e-07	-0.0674843	0.236	0.396	ns
Lair1	1.68345e-07	-0.121492	0.179	0.303	ns
Hdac6	1.68715e-07	-0.0519316	0.048	0.123	ns
Mettl26	1.68917e-07	-0.0840057	0.263	0.413	ns
Vps45	1.71368e-07	-0.0466947	0.096	0.195	ns
Dnajc4	1.7449e-07	-0.0631782	0.079	0.169	ns
Atad2	1.75828e-07	-0.19836	0.266	0.402	ns
Sgf29	1.77802e-07	-0.065487	0.259	0.414	ns
Myo1e	1.78568e-07	-0.136926	0.599	0.762	ns
C1qtnf6	1.7882e-07	0.276681	0.869	0.89	WT
Dad1	1.7981e-07	0.191503	0.944	0.946	ns
Pspc1	1.80941e-07	-0.0797065	0.316	0.501	ns
Cipc	1.81196e-07	-0.0966097	0.2	0.337	ns
Vrk1	1.85617e-07	-0.0663853	0.176	0.303	ns
Idnk	1.87391e-07	-0.0600685	0.298	0.472	ns
Lztr1	1.88021e-07	-0.0787736	0.184	0.321	ns
Rit1	1.89553e-07	-0.0990176	0.181	0.308	ns
Eapp	1.91063e-07	-0.0763223	0.355	0.533	ns
BC064078	1.9142e-07	-0.0561933	0.169	0.297	ns
Sap30bp	1.97586e-07	-0.105761	0.205	0.342	ns
Wdr18	1.98069e-07	-0.0945534	0.341	0.523	ns
Tti1	2.00817e-07	-0.124731	0.15	0.268	ns
Hrh2	2.0241e-07	-0.0485034	0.054	0.132	ns
Smim4	2.02635e-07	-0.105908	0.286	0.45	ns
Rbmxl1	2.03986e-07	-0.124432	0.472	0.658	ns
Dpm3	2.07039e-07	-0.132251	0.412	0.596	ns
Trappc10	2.07761e-07	-0.0924728	0.216	0.353	ns
Asf1b	2.08511e-07	-0.0664087	0.075	0.164	ns
Mrps15	2.08655e-07	-0.114487	0.496	0.683	ns
Klf13	2.09393e-07	-0.100694	0.17	0.29	ns
Tusc1	2.13213e-07	-0.0448202	0.098	0.198	ns
Dnajb4	2.13583e-07	0.314108	0.558	0.506	WT
Acly	2.14607e-07	-0.19819	0.692	0.829	ns
Ggact	2.15018e-07	-0.0961038	0.175	0.299	ns
Marveld2	2.15801e-07	-0.0551864	0.142	0.261	ns
Plekha5	2.15816e-07	-0.0368919	0.267	0.425	ns
Ndst1	2.17672e-07	-0.0862354	0.126	0.232	ns
Tapt1	2.17874e-07	-0.0899107	0.306	0.467	ns
Coq7	2.18161e-07	-0.0485412	0.113	0.216	ns
Yipf1	2.23918e-07	-0.0955647	0.312	0.476	ns
Cdc42se1	2.25511e-07	-0.146083	0.64	0.795	ns
Serbp1	2.30462e-07	0.17336	0.985	0.971	ns
Mpc1	2.37812e-07	-0.138817	0.485	0.661	ns
Ppp6r3	2.3998e-07	-0.128197	0.407	0.578	ns
Uba7	2.41402e-07	-0.0902202	0.103	0.202	ns
Rpl10-ps6	2.43981e-07	-0.0687758	0.138	0.256	ns
Smarcd1	2.45199e-07	-0.0857187	0.187	0.314	ns
Mrtfb	2.45396e-07	-0.0703721	0.066	0.148	ns
Birc6	2.45699e-07	-0.238583	0.714	0.849	ns
Coa3	2.46469e-07	-0.120265	0.419	0.593	ns
Plekhm3	2.46701e-07	-0.0893646	0.172	0.294	ns
Ifi27l2a	2.48538e-07	-0.0166864	0.122	0.232	ns
Nrf1	2.49294e-07	-0.0859689	0.208	0.35	ns
Ncdn	2.49891e-07	-0.123381	0.44	0.622	ns
mt-Rnr2	2.52495e-07	-0.132293	0.992	0.998	ns
Dop1b	2.53041e-07	-0.0651897	0.166	0.288	ns
Nudt14	2.53136e-07	-0.0537472	0.15	0.27	ns
Klhl5	2.54402e-07	-0.121291	0.466	0.647	ns
Dnajb12	2.54986e-07	-0.0686646	0.193	0.332	ns
Cast	2.56509e-07	-0.161325	0.656	0.813	ns
Ndufa2	2.61803e-07	-0.147895	0.888	0.937	ns
Tmed5	2.62223e-07	0.20733	0.966	0.944	ns
Zfp574	2.63432e-07	-0.0786451	0.107	0.207	ns
Slc45a4	2.64609e-07	-0.0684557	0.113	0.22	ns
Prag1	2.64888e-07	-0.0495308	0.148	0.268	ns
Inpp5k	2.683e-07	-0.0929426	0.158	0.279	ns
Slc25a12	2.69757e-07	-0.0803065	0.267	0.423	ns
Rnf216	2.70639e-07	-0.0572615	0.108	0.209	ns
Oga	2.73012e-07	-0.116813	0.608	0.782	ns
Cse1l	2.73255e-07	-0.139348	0.413	0.582	ns
Zfp839	2.76473e-07	-0.197792	0.381	0.548	ns
Arhgap27	2.76572e-07	-0.103039	0.089	0.182	ns
Zbtb33	2.76788e-07	-0.102942	0.183	0.312	ns
Pycrl	2.79888e-07	-0.0700836	0.244	0.391	ns
Ctnna1	2.8254e-07	-0.172352	0.584	0.755	ns
Pnrc1	2.82596e-07	-0.158046	0.667	0.813	ns
Tssc4	2.84487e-07	-0.0655207	0.104	0.205	ns
Bst2	2.87847e-07	-0.131229	0.471	0.641	ns
Ciz1	2.90581e-07	-0.145628	0.186	0.314	ns
BC031181	2.94505e-07	0.230633	0.811	0.823	ns
Fam49b	3.01934e-07	-0.152324	0.926	0.944	ns
Fbrs	3.02823e-07	-0.120585	0.259	0.413	ns
Zfp146	3.03638e-07	-0.0621013	0.075	0.162	ns
Parp2	3.06749e-07	-0.115733	0.265	0.416	ns
Trim25	3.07646e-07	-0.123472	0.314	0.481	ns
Sept11	3.08069e-07	-0.15762	0.908	0.942	ns
Aplp2	3.08204e-07	-0.161322	0.565	0.724	ns
Dipk2a	3.18955e-07	-0.111584	0.448	0.627	ns
Cox7c	3.20844e-07	-0.110767	0.978	0.968	ns
Timm22	3.22632e-07	-0.0983546	0.289	0.45	ns
Dctpp1	3.23292e-07	-0.0760722	0.305	0.465	ns
Zfp326	3.25267e-07	-0.0911368	0.138	0.25	ns
Hps1	3.28465e-07	-0.113861	0.242	0.395	ns
Arglu1	3.33828e-07	0.276554	0.764	0.759	WT
Dnajc13	3.35283e-07	-0.102634	0.363	0.53	ns
Snap29	3.35489e-07	-0.0971163	0.389	0.548	ns
Txn1	3.35902e-07	-0.123009	0.962	0.982	ns
Tlk1	3.38258e-07	-0.0667549	0.352	0.519	ns
Lage3	3.3872e-07	-0.124013	0.368	0.535	ns
Mlkl	3.4928e-07	-0.098124	0.273	0.423	ns
Naa38	3.50157e-07	-0.112933	0.483	0.672	ns
Zbtb46	3.56601e-07	0.145918	0.107	0.034	ns
Fbxo6	3.56785e-07	-0.0572192	0.188	0.315	ns
Pik3cb	3.57582e-07	-0.120773	0.199	0.328	ns
Arpc2	3.58151e-07	-0.0999554	0.991	0.978	ns
Sec62	3.58451e-07	0.248926	0.827	0.847	ns
Cenpb	3.59871e-07	-0.10837	0.451	0.64	ns
Zc3h14	3.72193e-07	-0.152208	0.521	0.701	ns
Chchd2	3.73154e-07	-0.115825	0.97	0.973	ns
Ctss	3.75213e-07	-0.0276133	0.375	0.555	ns
Cdk1	3.76369e-07	-0.130955	0.132	0.241	ns
Mdp1	3.77054e-07	-0.168949	0.374	0.544	ns
Idua	3.77285e-07	-0.077669	0.152	0.268	ns
Polr2e	3.85804e-07	-0.124494	0.542	0.739	ns
Fam204a	3.89438e-07	-0.0936876	0.408	0.6	ns
Arl2	3.91026e-07	-0.100734	0.164	0.281	ns
Ccdc82	3.94536e-07	-0.0699877	0.179	0.31	ns
Agtpbp1	3.97892e-07	-0.130185	0.387	0.56	ns
Phf5a	4.02737e-07	-0.174941	0.672	0.814	ns
Pigl	4.06529e-07	-0.0467366	0.129	0.241	ns
Mpst	4.08286e-07	-0.0550333	0.063	0.142	ns
Zfp1	4.10848e-07	-0.0510871	0.102	0.202	ns
Chpf	4.14737e-07	-0.0980992	0.296	0.463	ns
9930111J21Rik2	4.15495e-07	-0.034285	0.098	0.198	ns
Avil	4.21076e-07	-0.229121	0.772	0.822	ns
Samd9l	4.24444e-07	-0.114609	0.519	0.69	ns
Rbl1	4.24446e-07	-0.105033	0.199	0.332	ns
Pde4d	4.28197e-07	-0.0608396	0.125	0.234	ns
Nom1	4.2976e-07	-0.103951	0.242	0.384	ns
Pigk	4.33754e-07	-0.0664632	0.323	0.508	ns
Cul2	4.33846e-07	-0.0834124	0.345	0.519	ns
Fbh1	4.34582e-07	-0.087729	0.23	0.378	ns
March2	4.35088e-07	-0.145626	0.404	0.591	ns
Znhit2	4.36785e-07	-0.0554859	0.113	0.216	ns
Phf2	4.39497e-07	-0.143437	0.286	0.436	ns
Cops4	4.39708e-07	-0.139648	0.587	0.766	ns
Nacc1	4.44301e-07	-0.1259	0.322	0.483	ns
Unc119b	4.46157e-07	-0.0573258	0.267	0.427	ns
S100a4	4.49987e-07	-0.325895	0.788	0.856	Il21r-/-
Hipk2	4.51396e-07	-0.0264924	0.113	0.218	ns
Lgals8	4.52141e-07	-0.0813159	0.22	0.36	ns
Trpv2	4.5343e-07	-0.13499	0.145	0.259	ns
Immt	4.54583e-07	-0.139935	0.624	0.782	ns
Xpa	4.54684e-07	-0.0559644	0.212	0.355	ns
Ppp1ccb	4.56155e-07	-0.0438344	0.112	0.216	ns
Inpp5e	4.66046e-07	-0.0604616	0.099	0.195	ns
Cdc14a	4.69351e-07	-0.121673	0.364	0.524	ns
Smarcad1	4.70633e-07	-0.113385	0.273	0.423	ns
Cd3eap	4.71794e-07	-0.0455804	0.195	0.321	ns
Frg1	4.73853e-07	-0.121014	0.6	0.784	ns
Rpe	4.75128e-07	-0.0857627	0.369	0.537	ns
Sesn3	4.76088e-07	-0.225155	0.646	0.793	ns
Dym	4.77024e-07	-0.0785827	0.212	0.344	ns
Sdf4	4.7727e-07	-0.173392	0.792	0.868	ns
Emc7	4.7845e-07	0.253398	0.725	0.726	WT
Edem1	4.80294e-07	-0.173457	0.845	0.921	ns
Nxt1	4.80512e-07	-0.0828177	0.223	0.362	ns
Copg1	4.81568e-07	-0.101808	0.577	0.759	ns
Pycard	4.8235e-07	-0.101304	0.377	0.544	ns
Nup133	4.82966e-07	-0.087494	0.115	0.213	ns
Bin3	4.83616e-07	-0.077034	0.299	0.456	ns
Paxx	4.83945e-07	-0.0576651	0.245	0.389	ns
Slc25a45	4.85502e-07	-0.0637981	0.162	0.281	ns
Nap1l4	4.8778e-07	-0.195551	0.747	0.863	ns
Cyb5a	4.8944e-07	-0.128456	0.492	0.672	ns
Ciao3	5.10782e-07	-0.0451551	0.075	0.162	ns
Arpc3	5.14415e-07	-0.162801	0.924	0.937	ns
Lgals1	5.17194e-07	-0.125437	0.992	0.984	ns
Ankrd40	5.18135e-07	-0.145841	0.365	0.535	ns
Polr3c	5.18627e-07	-0.101804	0.319	0.476	ns
Daglb	5.22821e-07	-0.0685481	0.139	0.252	ns
Akt2	5.23371e-07	-0.178017	0.737	0.872	ns
Cdk19	5.24261e-07	-0.0541589	0.178	0.308	ns
Nt5dc1	5.2784e-07	-0.0799451	0.22	0.353	ns
Trim39	5.38355e-07	-0.102458	0.186	0.312	ns
Rpl17-ps9	5.46893e-07	-0.0351524	0.107	0.205	ns
Arhgdia	5.55599e-07	-0.148762	0.944	0.971	ns
Mbp	5.55908e-07	-0.072839	0.059	0.133	ns
Noc4l	5.59801e-07	-0.109282	0.382	0.559	ns
Zfand3	5.64037e-07	-0.0688116	0.335	0.505	ns
Ap2b1	5.72431e-07	-0.141078	0.73	0.852	ns
Ambra1	5.80319e-07	-0.117687	0.215	0.342	ns
Hes6	5.8226e-07	-0.100113	0.312	0.474	ns
Mrpl23-ps1	5.856e-07	-0.0374771	0.163	0.286	ns
Rpl36a-ps3	5.9118e-07	-0.151407	0.889	0.928	ns
Snapc2	5.92455e-07	-0.044149	0.116	0.218	ns
Tbx21	5.92556e-07	-0.092182	0.326	0.497	ns
Prepl	5.99901e-07	-0.0973506	0.119	0.218	ns
Bbs9	6.01355e-07	-0.090313	0.304	0.468	ns
Usp24	6.02454e-07	-0.20292	0.477	0.641	ns
Chd8	6.20087e-07	-0.148208	0.495	0.672	ns
Rpsa-ps2	6.26893e-07	0.104215	0.167	0.081	ns
Stk17b	6.29835e-07	-0.131661	0.879	0.928	ns
Samd3	6.37599e-07	-0.0900694	0.433	0.614	ns
Uhrf1bp1l	6.38561e-07	-0.170339	0.392	0.541	ns
Ehd3	6.40164e-07	-0.0907526	0.071	0.153	ns
Itgb1bp1	6.42991e-07	-0.117887	0.324	0.49	ns
Wrnip1	6.49702e-07	-0.0848083	0.199	0.332	ns
Ttc39b	6.53074e-07	-0.120134	0.398	0.575	ns
Ier5l	6.61235e-07	-0.0858655	0.187	0.324	ns
Nt5e	6.66034e-07	-0.0535474	0.085	0.177	ns
Mrps17	6.73112e-07	-0.100737	0.552	0.753	ns
H2-T23	6.77731e-07	0.246347	0.847	0.858	ns
Zcchc9	6.78058e-07	0.243535	0.486	0.425	ns
Trim33	6.78314e-07	-0.09004	0.43	0.605	ns
Nat10	6.96557e-07	-0.111147	0.354	0.519	ns
Hnrnpa1	7.17201e-07	0.177971	0.955	0.96	ns
Slc6a9	7.17988e-07	0.187064	0.168	0.083	ns
N6amt1	7.19958e-07	-0.0881014	0.236	0.378	ns
Osgin1	7.29959e-07	-0.110448	0.212	0.342	ns
Cdadc1	7.30669e-07	-0.0401726	0.189	0.319	ns
Iws1	7.37093e-07	-0.134798	0.455	0.631	ns
Irak4	7.38996e-07	-0.0734791	0.249	0.404	ns
Akr7a5	7.40027e-07	-0.031633	0.138	0.252	ns
Echs1	7.4221e-07	-0.128431	0.359	0.524	ns
Kpna1	7.48995e-07	-0.101969	0.515	0.699	ns
Apc	7.50027e-07	-0.087508	0.236	0.371	ns
Vcp-rs	7.51539e-07	0.150643	0.292	0.204	ns
Xrcc6	7.62547e-07	-0.0932889	0.243	0.386	ns
Arhgap45	7.69126e-07	-0.237729	0.716	0.867	ns
Sypl	7.74461e-07	-0.137208	0.607	0.76	ns
Crbn	7.75928e-07	-0.0647577	0.286	0.443	ns
Ggct	7.81955e-07	-0.0388883	0.158	0.277	ns
Ube2g1	7.83916e-07	-0.134327	0.51	0.665	ns
Spata24	7.94291e-07	-0.0446093	0.042	0.106	ns
Relb	7.96486e-07	0.245051	0.332	0.247	ns
Commd10	7.96687e-07	-0.091269	0.39	0.578	ns
Ddx54	7.9949e-07	-0.0513808	0.44	0.654	ns
Ralgapa1	8.05351e-07	-0.0836401	0.346	0.515	ns
Ino80c	8.09031e-07	-0.0909873	0.246	0.387	ns
Supt6	8.14259e-07	-0.101636	0.513	0.695	ns
Mcm6	8.24537e-07	-0.214887	0.599	0.732	ns
Ranbp6	8.30439e-07	-0.0413173	0.082	0.168	ns
Ahcy	8.31653e-07	-0.112161	0.261	0.405	ns
Tipin	8.33059e-07	-0.0993258	0.257	0.398	ns
Dlat	8.39917e-07	-0.142952	0.633	0.796	ns
Flad1	8.40362e-07	-0.0417616	0.106	0.204	ns
Ubald1	8.4855e-07	-0.137531	0.551	0.712	ns
Top3b	8.49315e-07	-0.0500478	0.193	0.326	ns
Nin	8.53238e-07	-0.0901116	0.303	0.458	ns
Pfdn4	8.58159e-07	0.252772	0.549	0.515	WT
Gpr141	8.61817e-07	0.334973	0.758	0.8	WT
Fbxo42	8.64186e-07	-0.0596059	0.166	0.286	ns
Pepd	8.75051e-07	-0.0980943	0.351	0.519	ns
Prpf6	8.81551e-07	-0.112776	0.352	0.523	ns
Malt1	8.9371e-07	-0.113701	0.557	0.732	ns
Rn7sk	9.02612e-07	-0.537473	0.108	0.204	Il21r-/-
Pdlim2	9.05029e-07	-0.0782823	0.385	0.564	ns
Ubac2	9.12694e-07	-0.120415	0.544	0.71	ns
Mplkip	9.16466e-07	-0.0794165	0.269	0.416	ns
Tmem242	9.17744e-07	-0.0937318	0.308	0.474	ns
Araf	9.23853e-07	-0.121132	0.559	0.751	ns
Ptpn12	9.4013e-07	-0.155572	0.336	0.49	ns
Shq1	9.43683e-07	-0.101315	0.075	0.157	ns
Nxf1	9.46106e-07	-0.129912	0.586	0.762	ns
Polr3a	9.51669e-07	-0.0379289	0.176	0.299	ns
Meak7	9.54318e-07	-0.0596851	0.038	0.101	ns
Srm	9.56838e-07	-0.240024	0.726	0.829	ns
Slc16a10	9.71004e-07	-0.137479	0.391	0.553	ns
Paqr7	9.77305e-07	-0.0891268	0.057	0.132	ns
Utf1	9.80746e-07	0.195629	0.132	0.056	ns
Med16	9.86511e-07	-0.0547806	0.163	0.281	ns
Xbp1	9.90713e-07	-0.182353	0.766	0.856	ns
Trir	9.92729e-07	-0.160279	0.839	0.915	ns
Ngdn	9.987e-07	-0.0834295	0.411	0.591	ns
Pex11b	1.00779e-06	-0.119479	0.242	0.391	ns
Aopep	1.00855e-06	-0.0320129	0.126	0.232	ns
Akip1	1.03109e-06	-0.0668561	0.185	0.308	ns
Rundc3b	1.03357e-06	-0.0324446	0.097	0.193	ns
Xdh	1.04926e-06	-0.0948755	0.125	0.223	ns
Strn	1.04993e-06	-0.0989994	0.271	0.427	ns
Actb	1.05492e-06	0.125151	1	1	ns
Mrps35	1.06074e-06	-0.0922742	0.32	0.477	ns
Lss	1.06452e-06	-0.132754	0.274	0.425	ns
Slc1a4	1.07567e-06	0.1696	0.214	0.126	ns
Padi2	1.08665e-06	0.235333	0.958	0.96	ns
Rbms2	1.08732e-06	-0.0528902	0.193	0.323	ns
Klrk1	1.08992e-06	-0.231533	0.608	0.768	ns
Anxa2	1.1003e-06	-0.143512	0.972	0.975	ns
Cmc2	1.1263e-06	-0.0523891	0.337	0.512	ns
Erbin	1.13475e-06	-0.112537	0.536	0.69	ns
Supt5	1.1441e-06	-0.148891	0.458	0.636	ns
Sec14l1	1.14546e-06	-0.113259	0.167	0.285	ns
Sept9	1.15323e-06	-0.160899	0.85	0.906	ns
Wls	1.16406e-06	-0.0732007	0.222	0.357	ns
Ubac1	1.16745e-06	-0.065729	0.199	0.326	ns
Llph	1.17798e-06	-0.13413	0.603	0.771	ns
Ppp4r1	1.18163e-06	-0.0917246	0.262	0.411	ns
Nup210	1.19387e-06	-0.185043	0.718	0.877	ns
Tasor2	1.20337e-06	-0.130099	0.283	0.436	ns
Slc48a1	1.20462e-06	-0.0627316	0.278	0.427	ns
Recql	1.20585e-06	-0.0827697	0.284	0.434	ns
Chp1	1.2111e-06	-0.0998644	0.53	0.723	ns
Ddx31	1.22563e-06	-0.0650534	0.153	0.265	ns
Pccb	1.22709e-06	-0.0932226	0.355	0.517	ns
Rps15a	1.24235e-06	-0.0846402	0.996	0.995	ns
Chsy1	1.25966e-06	0.245341	0.916	0.933	ns
Prex1	1.25971e-06	-0.10771	0.245	0.387	ns
Tcf25	1.27855e-06	-0.14247	0.739	0.854	ns
Ppp5c	1.28988e-06	-0.121165	0.362	0.528	ns
Ndufb4	1.30443e-06	-0.103869	0.58	0.755	ns
Traf5	1.31794e-06	-0.0430124	0.043	0.108	ns
Rnf141	1.32602e-06	-0.0857807	0.204	0.33	ns
Cbfb	1.34745e-06	-0.156085	0.683	0.809	ns
Ntan1	1.36463e-06	-0.074819	0.405	0.589	ns
Polr2j	1.367e-06	-0.125899	0.519	0.708	ns
Ptpn13	1.37517e-06	-0.0570071	0.051	0.119	ns
Fam92a	1.38586e-06	-0.0767849	0.221	0.351	ns
Rell1	1.39063e-06	-0.0715766	0.127	0.229	ns
Tgoln1	1.41695e-06	0.24978	0.774	0.796	ns
Phactr4	1.42538e-06	-0.0766435	0.119	0.218	ns
Ltn1	1.42941e-06	-0.0964049	0.355	0.503	ns
Tmed10-ps	1.43852e-06	0.0882255	0.108	0.04	ns
Samhd1	1.44577e-06	-0.133245	0.307	0.458	ns
Fbxo34	1.46966e-06	-0.142306	0.198	0.315	ns
Prelid1	1.4754e-06	-0.15122	0.877	0.935	ns
Pfdn5	1.48017e-06	-0.123897	0.798	0.905	ns
Eci2	1.48381e-06	-0.0762738	0.355	0.524	ns
Vkorc1	1.49508e-06	-0.0825843	0.323	0.485	ns
Elmsan1	1.4984e-06	-0.0827349	0.199	0.324	ns
Abi1	1.52039e-06	-0.135634	0.691	0.811	ns
Lilr4b	1.53561e-06	0.367035	0.582	0.55	WT
Cwf19l2	1.53591e-06	-0.0562162	0.199	0.333	ns
Lrrc8d	1.55432e-06	-0.0187337	0.055	0.126	ns
Mrfap1	1.55608e-06	0.19798	0.829	0.85	ns
Tbc1d10c	1.56429e-06	-0.163572	0.621	0.777	ns
Atf6	1.58672e-06	-0.130206	0.373	0.535	ns
Mcrs1	1.59006e-06	-0.0874793	0.175	0.297	ns
Sacs	1.59222e-06	-0.123834	0.228	0.359	ns
Tmco1	1.59669e-06	0.257012	0.639	0.623	WT
Pdlim7	1.60909e-06	-0.144676	0.219	0.357	ns
Tuba4a	1.63165e-06	-0.143268	0.479	0.647	ns
Bex3	1.63264e-06	-0.0772619	0.305	0.463	ns
Thrap3	1.63729e-06	-0.114333	0.827	0.912	ns
Sec61g	1.64334e-06	0.189577	0.957	0.946	ns
Pclaf	1.64754e-06	-0.0762826	0.311	0.45	ns
Cltb	1.6512e-06	-0.0266279	0.202	0.33	ns
Cwf19l1	1.65183e-06	-0.0538725	0.12	0.216	ns
Nup214	1.65221e-06	-0.111973	0.28	0.42	ns
Por	1.65438e-06	-0.0996975	0.413	0.595	ns
Bad	1.66411e-06	-0.0846582	0.234	0.371	ns
Twf1	1.67849e-06	-0.0551069	0.171	0.29	ns
Rp2	1.69481e-06	-0.0549424	0.171	0.292	ns
Tomm20	1.69878e-06	0.173344	0.944	0.939	ns
Med11	1.70308e-06	-0.0998319	0.466	0.647	ns
Cdca4	1.70955e-06	-0.104497	0.454	0.636	ns
Cand1	1.71481e-06	-0.14816	0.497	0.677	ns
Igsf8	1.72059e-06	-0.080745	0.14	0.243	ns
Smg6	1.73908e-06	-0.0239365	0.146	0.252	ns
Pgs1	1.75455e-06	-0.0919649	0.339	0.506	ns
Rgs1	1.76364e-06	-0.209896	0.948	0.971	ns
Phkb	1.76708e-06	-0.0656964	0.142	0.247	ns
BC029722	1.77547e-06	-0.0810136	0.171	0.29	ns
Selenof	1.78157e-06	0.186218	0.919	0.939	ns
Hscb	1.7988e-06	-0.0699678	0.3	0.467	ns
Mbd2	1.80174e-06	-0.123936	0.732	0.856	ns
Pcna-ps2	1.81333e-06	0.174574	0.211	0.128	ns
Rpl36a-ps1	1.81846e-06	-0.02693	0.104	0.198	ns
Ercc3	1.82274e-06	-0.133859	0.349	0.512	ns
Commd2	1.82888e-06	-0.102707	0.372	0.532	ns
Psma7	1.83614e-06	-0.164972	0.852	0.923	ns
Tcirg1	1.85264e-06	0.204653	0.424	0.36	ns
Runx1	1.85736e-06	-0.0190325	0.228	0.371	ns
Nme7	1.87919e-06	-0.0347705	0.095	0.182	ns
Kdm3b	1.89671e-06	-0.0946258	0.178	0.295	ns
Lcp1	1.89706e-06	-0.0936607	0.991	0.991	ns
Zfp787	1.89863e-06	-0.11664	0.328	0.479	ns
Med10	1.90064e-06	-0.0614941	0.202	0.332	ns
Gpr68	1.90986e-06	-0.114535	0.376	0.542	ns
Rin3	1.91138e-06	-0.0623911	0.368	0.539	ns
Asah1	1.92288e-06	-0.150008	0.442	0.613	ns
Taldo1	1.92754e-06	-0.178143	0.792	0.881	ns
Gzmg	1.93303e-06	0.52986	0.958	0.962	WT
Gdap2	1.93495e-06	-0.0822831	0.236	0.373	ns
Zkscan6	1.949e-06	-0.113608	0.091	0.177	ns
Pcna	1.959e-06	-0.225104	0.838	0.919	ns
Etnk1	1.96264e-06	-0.167537	0.769	0.881	ns
Daxx	1.9669e-06	-0.0719406	0.327	0.486	ns
Icos	1.97023e-06	-0.221183	0.515	0.668	ns
Arnt	1.98063e-06	-0.0302019	0.182	0.308	ns
Fam53a	1.9855e-06	-0.0396212	0.153	0.27	ns
Lmnb1	2.0169e-06	-0.154446	0.419	0.584	ns
Zmiz1	2.01969e-06	-0.163679	0.684	0.845	ns
Cradd	2.02189e-06	-0.0292141	0.062	0.135	ns
Fkbp15	2.02598e-06	-0.0793913	0.262	0.405	ns
Crtap	2.03146e-06	-0.106487	0.379	0.544	ns
Snx25	2.05008e-06	-0.060396	0.15	0.258	ns
Jund	2.05692e-06	0.211988	0.977	0.975	ns
Slc25a20	2.0803e-06	-0.0494505	0.32	0.483	ns
Oxa1l	2.08852e-06	-0.15673	0.481	0.661	ns
Scaf11	2.10001e-06	-0.186661	0.732	0.831	ns
Dis3	2.10987e-06	-0.181043	0.46	0.616	ns
Med22	2.12353e-06	-0.0998592	0.227	0.359	ns
Faap100	2.12824e-06	-0.0566623	0.134	0.24	ns
Clec12a	2.13386e-06	-0.0497376	0.072	0.151	ns
Reps1	2.13845e-06	-0.0309782	0.272	0.418	ns
Prpsap2	2.14182e-06	-0.0626363	0.296	0.454	ns
Rtca	2.15762e-06	-0.0780719	0.382	0.559	ns
Sntb2	2.16278e-06	-0.0665701	0.165	0.274	ns
Ptpn9	2.16657e-06	-0.0537678	0.356	0.533	ns
Pgk1	2.1792e-06	-0.130662	0.939	0.969	ns
Brd9	2.17999e-06	-0.0157848	0.148	0.256	ns
Bop1	2.26305e-06	-0.168842	0.647	0.809	ns
Traf1	2.2641e-06	0.253	0.74	0.746	WT
Oxct1	2.26939e-06	-0.162857	0.653	0.777	ns
Ube2n	2.28981e-06	-0.144228	0.818	0.897	ns
Plpbp	2.29749e-06	-0.104134	0.331	0.499	ns
Dusp11	2.30122e-06	-0.138556	0.759	0.861	ns
Ppp3cc	2.31677e-06	-0.154154	0.687	0.818	ns
Eef2k	2.33581e-06	-0.163667	0.538	0.719	ns
Stk4	2.34862e-06	-0.111941	0.569	0.715	ns
Pmpcb	2.38586e-06	-0.100431	0.344	0.506	ns
Pnp	2.41316e-06	-0.140921	0.751	0.87	ns
Ybx1-ps2	2.4149e-06	0.110108	0.149	0.072	ns
Itpkb	2.43087e-06	-0.0563674	0.21	0.342	ns
Trac	2.49434e-06	-0.109994	0.118	0.214	ns
Ndufa11	2.50386e-06	-0.0620189	0.251	0.389	ns
Pcbd2	2.50463e-06	-0.0913039	0.289	0.436	ns
Abcd3	2.50959e-06	-0.0426614	0.156	0.27	ns
Flna	2.5114e-06	-0.158534	0.846	0.917	ns
Manea	2.51759e-06	-0.0562657	0.193	0.321	ns
Akt1	2.61193e-06	-0.151737	0.819	0.899	ns
Dnpep	2.61532e-06	-0.13662	0.326	0.468	ns
Nudt2	2.6267e-06	-0.0489685	0.186	0.31	ns
Gfod1	2.65218e-06	-0.0900229	0.189	0.308	ns
Oma1	2.67563e-06	-0.0788568	0.234	0.369	ns
Cox7a1	2.67676e-06	-0.0415703	0.043	0.106	ns
Nit1	2.68501e-06	-0.0396312	0.209	0.344	ns
Setd2	2.69603e-06	-0.117932	0.43	0.598	ns
Fbxo7	2.73194e-06	-0.0202343	0.169	0.279	ns
Ankrd50	2.75509e-06	-0.0897821	0.125	0.22	ns
Man2a1	2.75656e-06	-0.068905	0.46	0.629	ns
Mgst3	2.77425e-06	-0.0479486	0.041	0.101	ns
Unc119	2.78581e-06	-0.155746	0.484	0.634	ns
Mrps24	2.79352e-06	-0.0691203	0.383	0.564	ns
Ezh1	2.83718e-06	-0.10694	0.311	0.458	ns
Pdxk	2.84544e-06	-0.0640039	0.113	0.204	ns
Hddc2	2.84995e-06	-0.0918637	0.171	0.281	ns
Nup205	2.87927e-06	-0.151119	0.373	0.526	ns
Tor3a	2.89014e-06	-0.0752907	0.175	0.286	ns
Kmt5c	2.90456e-06	-0.102898	0.206	0.332	ns
Rgs3	2.90502e-06	-0.0918307	0.421	0.598	ns
Czib	2.90751e-06	-0.0389819	0.286	0.447	ns
Ythdc2	2.90855e-06	-0.0750529	0.115	0.209	ns
Naf1	2.91041e-06	-0.0596945	0.292	0.443	ns
Rnf34	2.91326e-06	-0.0626502	0.284	0.434	ns
Mea1	2.93047e-06	-0.0930144	0.441	0.618	ns
Heatr5b	2.95348e-06	-0.0722438	0.177	0.292	ns
Plcb2	2.97523e-06	-0.0925361	0.181	0.297	ns
Dhrs4	2.98404e-06	-0.0403828	0.215	0.344	ns
Aqr	2.98985e-06	-0.0491659	0.347	0.514	ns
Pigo	3.01084e-06	-0.0256509	0.145	0.25	ns
Sell	3.01362e-06	-0.113662	0.114	0.204	ns
Aggf1	3.02286e-06	-0.0702371	0.442	0.618	ns
Rps27	3.05959e-06	-0.0830368	0.986	0.98	ns
Paxbp1	3.06824e-06	-0.0400407	0.265	0.402	ns
Poll	3.08715e-06	-0.0316626	0.042	0.105	ns
Azi2	3.10658e-06	-0.0833024	0.424	0.611	ns
Gtpbp4	3.18066e-06	0.228333	0.749	0.771	ns
Strbp	3.18492e-06	-0.106867	0.404	0.58	ns
Mipep	3.18894e-06	-0.0661665	0.189	0.306	ns
Cyfip1	3.19325e-06	-0.0684127	0.352	0.512	ns
Lamp2	3.19387e-06	-0.156334	0.567	0.73	ns
Syne3	3.24507e-06	-0.0662936	0.063	0.135	ns
Tspan13	3.24692e-06	0.271577	0.557	0.512	WT
Zbtb32	3.27237e-06	0.25554	0.715	0.724	WT
Klre1	3.32472e-06	0.272885	0.904	0.924	WT
Uspl1	3.33838e-06	-0.0359506	0.227	0.364	ns
Phf11b	3.3397e-06	-0.0333343	0.217	0.346	ns
Zkscan17	3.35181e-06	-0.0558464	0.192	0.315	ns
Sec31a	3.36005e-06	-0.152111	0.744	0.861	ns
Hnrnpf	3.36678e-06	-0.172146	0.945	0.96	ns
Ap1g1	3.37387e-06	-0.118588	0.56	0.735	ns
Sf3a3	3.38693e-06	-0.164989	0.53	0.694	ns
Hexb	3.41273e-06	-0.0629531	0.133	0.234	ns
Gadd45b	3.41429e-06	0.416617	0.237	0.155	WT
Zmat5	3.41714e-06	-0.12732	0.312	0.468	ns
Slfn8	3.44067e-06	-0.0625331	0.162	0.27	ns
Mical1	3.48706e-06	-0.134314	0.377	0.542	ns
Jakmip1	3.51151e-06	-0.0423212	0.042	0.103	ns
Stk38	3.55528e-06	-0.0795226	0.366	0.521	ns
Mccc2	3.56615e-06	-0.0611015	0.079	0.159	ns
Rnps1	3.57084e-06	-0.116364	0.626	0.773	ns
Bfsp2	3.59502e-06	-0.0237508	0.043	0.106	ns
Aars	3.69356e-06	-0.136606	0.501	0.681	ns
Pdgfb	3.69835e-06	0.171394	0.179	0.099	ns
Ddx21	3.71385e-06	-0.185035	0.854	0.919	ns
Dmxl1	3.73362e-06	-0.0881547	0.203	0.324	ns
Hhex	3.73512e-06	-0.048686	0.241	0.373	ns
Zfp106	3.74099e-06	-0.131977	0.56	0.715	ns
Cdca3	3.74889e-06	-0.0251922	0.063	0.135	ns
Mt2	3.76894e-06	-0.28512	0.643	0.748	Il21r-/-
Max	3.78564e-06	-0.133046	0.693	0.822	ns
Vipas39	3.79956e-06	-0.0817852	0.208	0.335	ns
Tango2	3.85597e-06	-0.0216928	0.156	0.267	ns
Mrps18b	3.88402e-06	-0.0837459	0.391	0.562	ns
Rassf2	3.91475e-06	-0.0702857	0.266	0.409	ns
Atp5b	3.92752e-06	-0.136348	0.948	0.966	ns
Irgm1	3.94065e-06	-0.0325651	0.181	0.303	ns
Trbj1-1	4.04497e-06	0.126773	0.18	0.101	ns
Sar1b	4.04736e-06	-0.0951733	0.528	0.695	ns
Lyst	4.0644e-06	-0.00962504	0.063	0.135	ns
Cd72	4.11581e-06	-0.0468545	0.241	0.378	ns
Kat5	4.17119e-06	-0.00833762	0.125	0.225	ns
Havcr2	4.24303e-06	0.335088	0.623	0.584	WT
Trub1	4.30137e-06	-0.0913197	0.205	0.324	ns
Pacsin2	4.3266e-06	-0.0832932	0.292	0.434	ns
Hagh	4.34878e-06	-0.0164038	0.182	0.303	ns
Slc1a5	4.39285e-06	0.1594	0.921	0.942	ns
Blm	4.40734e-06	-0.0894538	0.131	0.225	ns
Ythdf2	4.42358e-06	0.255	0.569	0.564	WT
Ccm2	4.42782e-06	-0.0708258	0.276	0.42	ns
Mrpl23	4.43154e-06	-0.0620164	0.309	0.474	ns
Habp4	4.44587e-06	-0.0498879	0.116	0.213	ns
Nup50	4.45601e-06	-0.149477	0.637	0.784	ns
Thada	4.47138e-06	-0.0560538	0.154	0.259	ns
N4bp2	4.48181e-06	-0.0604444	0.113	0.204	ns
Nt5c2	4.55645e-06	-0.120416	0.354	0.51	ns
Srrd	4.58518e-06	-0.0456586	0.184	0.299	ns
Ints4	4.58668e-06	-0.102989	0.348	0.495	ns
Wdr73	4.59169e-06	-0.0493298	0.189	0.306	ns
Rbx1-ps	4.60069e-06	0.121679	0.142	0.068	ns
Cpt1a	4.62178e-06	-0.113718	0.419	0.582	ns
Vcpip1	4.63898e-06	-0.0900444	0.337	0.49	ns
Nenf	4.64606e-06	-0.0379922	0.145	0.254	ns
Wbp1	4.66375e-06	-0.0435305	0.174	0.29	ns
Ascc1	4.6649e-06	-0.0608369	0.214	0.337	ns
Klc4	4.69601e-06	-0.0768281	0.048	0.112	ns
Kctd12	4.70854e-06	-0.0421221	0.5	0.674	ns
Szrd1	4.75836e-06	-0.0863078	0.54	0.723	ns
Map3k4	4.77129e-06	-0.0600903	0.091	0.175	ns
Zdhhc15	4.78734e-06	-0.110024	0.24	0.364	ns
Dennd2d	4.79798e-06	-0.143661	0.49	0.631	ns
Xiap	4.80477e-06	-0.106681	0.492	0.661	ns
Rcan3	4.83079e-06	-0.0546641	0.108	0.198	ns
Med14	4.83957e-06	-0.135954	0.242	0.369	ns
Hdac4	4.84971e-06	-0.0564728	0.16	0.268	ns
Zswim1	4.86134e-06	-0.0747987	0.067	0.141	ns
Nop2	4.86214e-06	-0.0922792	0.457	0.631	ns
Slfn9	4.86806e-06	-0.0613019	0.096	0.178	ns
Anxa4	4.91544e-06	-0.103644	0.39	0.566	ns
Gskip	4.91599e-06	-0.108541	0.265	0.405	ns
Abl1	4.9303e-06	-0.0815029	0.181	0.299	ns
Pkmyt1	4.95518e-06	-0.106427	0.223	0.357	ns
Prpf38b	5.01339e-06	0.208801	0.802	0.823	ns
Atp5g1	5.02611e-06	-0.132311	0.928	0.935	ns
Racgap1	5.04011e-06	-0.0890392	0.097	0.182	ns
Cul4a	5.05532e-06	-0.0707091	0.31	0.458	ns
Brpf1	5.09514e-06	-0.111399	0.233	0.366	ns
Ppm1d	5.10119e-06	-0.0296162	0.117	0.211	ns
Sema6d	5.10221e-06	0.320985	0.728	0.708	WT
Mrpl4	5.12559e-06	-0.0739504	0.491	0.665	ns
Satb1	5.14775e-06	-0.0793906	0.348	0.506	ns
Zbtb25	5.15141e-06	-0.0517539	0.196	0.317	ns
Fis1	5.15552e-06	-0.172539	0.784	0.899	ns
Mospd2	5.15704e-06	-0.0436009	0.145	0.252	ns
Oxsr1	5.16906e-06	-0.0698544	0.431	0.6	ns
Nudt19	5.20999e-06	-0.103916	0.499	0.656	ns
Slc35b1	5.29846e-06	0.196685	0.844	0.861	ns
Ptgr2	5.31577e-06	-0.0964633	0.342	0.501	ns
Rps6ka3	5.32764e-06	-0.168246	0.643	0.773	ns
Sars2	5.33363e-06	-0.0366365	0.117	0.209	ns
Pank2	5.33561e-06	-0.0984459	0.37	0.521	ns
Lsm1	5.38615e-06	-0.0619813	0.357	0.53	ns
Rapgef6	5.3879e-06	-0.119638	0.588	0.762	ns
Ccdc9	5.40246e-06	-0.0572329	0.265	0.405	ns
Ranbp1	5.44942e-06	0.180701	0.858	0.87	ns
Rbm18	5.57793e-06	-0.0463779	0.243	0.38	ns
Gng11	5.6318e-06	-0.0941049	0.145	0.243	ns
Ppp2r3c	5.65292e-06	-0.0609778	0.228	0.36	ns
Kat6a	5.71054e-06	-0.168484	0.458	0.634	ns
Prr14l	5.72396e-06	-0.083031	0.203	0.319	ns
Wdr48	5.74262e-06	-0.0552026	0.236	0.373	ns
Xrcc1	5.76296e-06	-0.0291659	0.147	0.25	ns
Pi4k2a	5.83593e-06	-0.126146	0.347	0.501	ns
Cep76	5.84019e-06	-0.0669448	0.09	0.171	ns
Adamts10	5.84366e-06	-0.129743	0.313	0.467	ns
Ccdc32	5.85659e-06	-0.0433569	0.254	0.396	ns
Dmac2	5.92652e-06	-0.109613	0.223	0.35	ns
Trip10	5.97707e-06	-0.0575634	0.198	0.323	ns
B3gnt5	6.08742e-06	-0.0650837	0.141	0.243	ns
Anapc10	6.11205e-06	-0.0649903	0.202	0.319	ns
Zdhhc6	6.11943e-06	-0.091531	0.423	0.596	ns
Wdr7	6.12985e-06	-0.0625507	0.086	0.166	ns
Ddx52	6.14736e-06	-0.0404856	0.361	0.537	ns
Mcmbp	6.15824e-06	-0.096104	0.403	0.564	ns
Mrpl28	6.18008e-06	-0.0492059	0.15	0.254	ns
Pet100	6.19986e-06	-0.102085	0.435	0.605	ns
Trak2	6.2524e-06	-0.0498109	0.26	0.402	ns
Med28	6.25478e-06	-0.0999032	0.593	0.75	ns
Fut7	6.28445e-06	-0.0745424	0.125	0.22	ns
Diaph1	6.29209e-06	-0.122732	0.83	0.914	ns
Txk	6.44661e-06	-0.101282	0.781	0.872	ns
Crcp	6.44819e-06	-0.0671565	0.225	0.353	ns
Rbpj-ps3	6.45307e-06	-0.0438609	0.057	0.124	ns
Mrpl16	6.48366e-06	-0.0670265	0.331	0.49	ns
Spc24	6.49504e-06	-0.0287487	0.129	0.229	ns
Ercc6l2	6.59138e-06	-0.0311941	0.161	0.268	ns
Gpr174	6.60924e-06	-0.0976138	0.346	0.495	ns
Cyba	6.62526e-06	0.218594	0.949	0.942	ns
Spata6	6.68914e-06	-0.0154029	0.096	0.182	ns
Carmil2	6.70768e-06	-0.134383	0.202	0.319	ns
Ppp6r2	6.77397e-06	-0.0513499	0.104	0.193	ns
Exosc10	6.79586e-06	-0.0722969	0.431	0.607	ns
Mrpl33	6.79965e-06	-0.121329	0.777	0.874	ns
Rpl22l1	6.80446e-06	-0.108717	0.953	0.955	ns
Rpl14-ps1	6.85433e-06	0.227009	0.727	0.748	ns
Ss18	6.92479e-06	-0.097561	0.51	0.705	ns
Nelfe	6.93116e-06	-0.150244	0.354	0.508	ns
Cab39l	6.96108e-06	-0.0603638	0.357	0.515	ns
Stip1	6.98453e-06	-0.14365	0.751	0.858	ns
Slc14a1	7.01621e-06	-0.0561177	0.084	0.162	ns
Abhd12	7.0472e-06	-0.0496395	0.33	0.488	ns
Vps8	7.12368e-06	-0.0628682	0.125	0.216	ns
Mob3a	7.13283e-06	-0.11967	0.651	0.777	ns
Cd82	7.18142e-06	0.418299	0.617	0.641	WT
Anxa11	7.20249e-06	-0.161718	0.607	0.751	ns
Riok2	7.21982e-06	-0.07844	0.274	0.409	ns
Irf2bp2	7.29204e-06	0.284372	0.568	0.539	WT
Ndufab1	7.31486e-06	0.226801	0.822	0.841	ns
Dhfr	7.31537e-06	-0.0656847	0.11	0.198	ns
Tmem29	7.31937e-06	-0.0731634	0.242	0.369	ns
Hmgcl	7.34698e-06	-0.0478155	0.082	0.16	ns
Pdhx	7.38105e-06	-0.0754176	0.146	0.249	ns
Hcfc1r1	7.55962e-06	-0.0830542	0.408	0.578	ns
Peak1	7.56029e-06	-0.113808	0.337	0.486	ns
Smim27	7.60411e-06	-0.053316	0.143	0.241	ns
Cyb561d2	7.62154e-06	-0.0391649	0.273	0.423	ns
Wdfy2	7.63722e-06	-0.104783	0.09	0.171	ns
Pip4k2c	7.64063e-06	-0.104272	0.337	0.485	ns
Arfgef2	7.71357e-06	-0.0721988	0.181	0.286	ns
Hax1	7.78822e-06	-0.0971158	0.496	0.661	ns
Sco2	7.85215e-06	-0.0544237	0.178	0.292	ns
Mphosph9	7.88018e-06	-0.0355966	0.235	0.368	ns
Zbp1	7.97324e-06	-0.041794	0.15	0.25	ns
Trmt112	8.02437e-06	-0.136311	0.664	0.818	ns
Pank4	8.04519e-06	-0.0540007	0.17	0.283	ns
Coa4	8.05697e-06	-0.0512887	0.185	0.299	ns
Wasf2	8.0731e-06	-0.154107	0.638	0.786	ns
Rpl17-ps3	8.11107e-06	-0.0900821	0.328	0.486	ns
Dph7	8.16443e-06	-0.0498558	0.125	0.222	ns
Timm23	8.17054e-06	-0.130696	0.848	0.91	ns
Ppp1ca	8.19309e-06	0.160468	0.958	0.962	ns
Etf1	8.21072e-06	-0.140795	0.871	0.919	ns
Gpr18	8.30395e-06	-0.0663483	0.118	0.213	ns
Sf3b3	8.30632e-06	-0.188207	0.677	0.813	ns
Pdia3	8.32532e-06	-0.112271	0.976	0.975	ns
Nme4	8.37962e-06	-0.043659	0.075	0.15	ns
Fkbp1a	8.38389e-06	-0.141701	0.902	0.939	ns
Was	8.44406e-06	-0.109041	0.662	0.805	ns
Arhgef7	8.45397e-06	-0.129507	0.475	0.645	ns
Cog6	8.53986e-06	-0.0368074	0.193	0.308	ns
Yrdc	8.69447e-06	-0.0980985	0.414	0.586	ns
Clic4	8.78093e-06	0.202935	0.833	0.847	ns
Ggnbp2	8.78883e-06	0.174847	0.806	0.832	ns
Nln	8.79319e-06	-0.0733396	0.179	0.29	ns
Tmem161a	8.81674e-06	-0.0582146	0.14	0.241	ns
Pacs2	8.87027e-06	-0.129157	0.25	0.378	ns
Msantd4	8.91645e-06	-0.0665834	0.141	0.24	ns
Hdac10	8.93087e-06	-0.0691017	0.073	0.148	ns
Lockd	8.93342e-06	-0.0741025	0.203	0.319	ns
Fundc1	9.00311e-06	-0.084256	0.369	0.523	ns
Dnajb11	9.03567e-06	0.211796	0.849	0.877	ns
P2ry13	9.17221e-06	-0.0142746	0.124	0.218	ns
Nit2	9.19192e-06	-0.0759171	0.124	0.214	ns
Imp4	9.43073e-06	-0.14346	0.507	0.668	ns
Spn	9.47852e-06	-0.125291	0.682	0.807	ns
Tst	9.51818e-06	-0.0675017	0.081	0.159	ns
Rfx7	9.58522e-06	-0.118224	0.529	0.695	ns
Prr5l	9.62191e-06	0.24652	0.384	0.315	ns
[truncated: 6,449 more rows]

## Sheet: trNK-pro#1
Gene.Name	p_val	avg_log2FC	pct.1	pct.2	class
Rps5	1.45764e-85	-0.761023	1	1	Il21r-/-
Rpl15	4.18481e-64	1.05202	0.972	0.957	WT
Rps20	2.35781e-60	-0.53693	1	0.997	Il21r-/-
Rps11	2.08285e-49	0.538324	0.994	0.997	WT
Eef1a1	2.07513e-48	0.511318	0.994	0.997	WT
Rps29	2.53567e-47	-0.441815	1	1	Il21r-/-
Rpl26	6.00428e-46	-0.629226	0.978	0.997	Il21r-/-
Rpl22	8.6767e-46	-0.590884	0.981	1	Il21r-/-
Rplp0	4.14647e-45	-0.507303	0.997	0.997	Il21r-/-
Rpl10	6.35027e-45	0.680377	0.981	0.987	WT
AW112010	9.3256e-41	0.788457	1	0.992	WT
Rps6	9.79882e-40	0.639226	0.981	0.987	WT
Ftl1	4.03296e-37	0.967978	0.832	0.702	WT
Snrpert	5.15995e-37	0.881546	0.729	0.408	WT
Rpl41	3.34133e-34	-0.338509	1	0.997	Il21r-/-
Rpl35a-ps2	5.66286e-33	-0.534493	0.246	0.709	Il21r-/-
Mir703	9.80209e-33	-0.626797	0.333	0.783	Il21r-/-
Rps27a-ps2	1.45529e-32	0.848376	0.788	0.592	WT
Rpl9	1.47538e-31	0.403483	0.997	0.995	WT
Tpt1	9.36734e-31	-0.359392	0.997	1	Il21r-/-
mt-Td	1.43752e-30	-0.594537	0.293	0.724	Il21r-/-
Rps14	1.62819e-30	0.384056	1	0.997	WT
Arpc1b	3.88695e-30	-0.432946	0.991	0.997	Il21r-/-
Rpl35	1.13895e-29	0.479581	0.994	0.995	WT
Tmsb4x	8.75092e-28	0.371986	1	1	WT
Rps12-ps9	1.31891e-27	-0.629971	0.495	0.849	Il21r-/-
Actg1	2.44701e-26	-0.375963	1	1	Il21r-/-
Tpt1-ps3	5.33235e-26	0.770159	0.732	0.515	WT
Rps24	5.4548e-26	-0.309335	1	1	Il21r-/-
Rpl13	1.67795e-25	-0.311352	1	0.995	Il21r-/-
Rps26	7.1555e-24	-0.271829	1	1	Il21r-/-
Rpl39-ps	7.76445e-24	0.691854	0.816	0.74	WT
Rpl23a	9.84626e-24	-0.288909	0.997	0.995	Il21r-/-
Slc25a3	9.96669e-24	-0.437051	0.966	0.982	Il21r-/-
Calm1	2.28012e-23	0.390163	0.997	0.995	WT
Hspe1-rs1	8.27314e-23	0.686966	0.57	0.319	WT
Rpl5	3.08619e-22	0.297276	0.997	0.997	WT
Actb	3.61889e-22	0.311687	1	1	WT
Rps23	8.95088e-22	0.393264	0.994	0.992	WT
Rpl31-ps8	9.65881e-22	-0.503616	0.791	0.944	Il21r-/-
Rps3	2.32177e-21	0.279886	0.997	0.995	WT
mt-Rnr1	4.15458e-21	-0.470791	0.997	0.997	Il21r-/-
Rps2-ps10	6.36856e-21	-0.372427	0.224	0.605	Il21r-/-
Cdk2ap1	7.56107e-21	-0.541388	0.636	0.901	Il21r-/-
H2-Q6	8.09543e-21	0.601563	0.953	0.849	WT
Hmgb2	1.0428e-20	0.532135	0.997	0.995	WT
mt-Nd1	1.06094e-20	-0.305971	1	1	Il21r-/-
Erh	7.82009e-20	0.607292	0.854	0.842	WT
Rps13-ps2	8.17742e-20	-0.436231	0.863	0.98	Il21r-/-
Rpl32	8.32572e-20	-0.275398	0.997	1	Il21r-/-
Mid1	1.08813e-19	0.366047	0.246	0.023	WT
Rps15a-ps6	2.65566e-19	-0.46413	0.717	0.931	Il21r-/-
Gdpd3	3.29438e-19	-0.343891	0.006	0.235	Il21r-/-
Rps3a1	3.71524e-19	0.281858	0.994	0.992	WT
Rps17	4.15052e-19	-0.321627	0.997	0.997	Il21r-/-
Cotl1	5.68584e-19	-0.413559	0.981	0.982	Il21r-/-
Thy1	8.57767e-19	-0.49604	0.944	0.99	Il21r-/-
Rpl10-ps3	9.03562e-19	-0.459912	0.685	0.916	Il21r-/-
Rpl7	1.07093e-18	-0.274324	0.994	0.997	Il21r-/-
Hspa8	1.52011e-18	-0.45624	0.975	0.992	Il21r-/-
Rpl6	2.38239e-18	-0.267189	1	1	Il21r-/-
H2-Q7	5.10687e-18	0.636096	0.956	0.903	WT
Rpl18a	5.50743e-18	-0.272652	1	0.99	Il21r-/-
Rpl37	1.07864e-17	-0.281821	0.991	0.995	Il21r-/-
Rps21	1.44785e-17	-0.314369	0.981	0.995	Il21r-/-
Rpl38-ps2	1.94731e-17	0.522859	0.894	0.895	WT
Snrpb	2.83363e-17	-0.358865	0.928	0.977	Il21r-/-
Wdfy1	3.12055e-17	0.58072	0.542	0.296	WT
Ptk2b	3.14399e-17	-0.514839	0.67	0.901	Il21r-/-
Ifi30	4.04716e-17	-0.381759	0.352	0.704	Il21r-/-
Ddt	4.07884e-17	-0.32862	0.174	0.497	Il21r-/-
Ptma	4.75004e-17	0.23769	1	0.997	ns
Rpl31	6.17461e-17	-0.242501	0.994	1	ns
Ppp1ca	7.04005e-17	0.391777	0.978	0.977	WT
Mt1	2.15835e-16	-0.921463	0.523	0.811	Il21r-/-
Eef2	2.26305e-16	-0.295947	0.988	0.995	Il21r-/-
Ergic3	2.47819e-16	-0.44863	0.526	0.804	Il21r-/-
Psme2	2.73817e-16	0.512212	0.841	0.821	WT
Ubl5	3.03034e-16	-0.412968	0.897	0.957	Il21r-/-
Eif4a1	4.48106e-16	-0.454728	0.897	0.962	Il21r-/-
Eif4g2	4.67612e-16	-0.377404	0.972	0.972	Il21r-/-
Pmepa1	6.58041e-16	-0.461455	0.209	0.508	Il21r-/-
Mbnl1	7.68773e-16	-0.391553	0.975	0.992	Il21r-/-
Txn1	1.36362e-15	0.354861	0.991	0.99	WT
Rac2	2.41035e-15	-0.276556	0.997	0.995	Il21r-/-
Rps28	2.53006e-15	-0.237201	1	1	ns
Rps18-ps3	3.78983e-15	-0.428142	0.405	0.73	Il21r-/-
Ube2s	3.91131e-15	0.494033	0.963	0.959	WT
Rpl10a-ps1	3.92924e-15	-0.377664	0.607	0.87	Il21r-/-
Snrpe	4.97593e-15	0.405633	0.953	0.974	WT
Anapc5	5.75478e-15	-0.405878	0.67	0.906	Il21r-/-
Hspe1	7.49637e-15	0.50226	0.947	0.949	WT
Rps2	7.66013e-15	-0.253531	0.997	0.997	Il21r-/-
Ddx5	9.09318e-15	-0.280113	0.988	0.997	Il21r-/-
Rps19	1.94087e-14	0.328263	0.997	0.99	WT
H2afx	2.16668e-14	-0.58476	0.673	0.87	Il21r-/-
Sec11c	2.37229e-14	0.487039	0.941	0.931	WT
Ubc	2.5161e-14	-0.405845	0.972	0.997	Il21r-/-
Hnrnpa3	3.08866e-14	0.318757	0.997	0.995	WT
Tmsb10	3.58633e-14	-0.2755	1	1	Il21r-/-
Timm17b	3.70989e-14	-0.351848	0.408	0.719	Il21r-/-
Lyz2	4.3603e-14	-0.601809	0.168	0.452	Il21r-/-
Itgax	6.12501e-14	0.660324	0.76	0.602	WT
Bag6	6.4534e-14	-0.368606	0.477	0.778	Il21r-/-
Rps12-ps4	7.66287e-14	-0.392124	0.374	0.689	Il21r-/-
Sumo2	8.52402e-14	0.387314	0.975	0.969	WT
Sipa1	1.03001e-13	-0.376209	0.707	0.921	Il21r-/-
Gpx4	1.08946e-13	0.616504	0.654	0.551	WT
Nap1l1	1.28337e-13	0.39241	0.969	0.974	WT
Rps26-ps1	1.31702e-13	0.444175	0.885	0.906	WT
Rpl18-ps1	1.44058e-13	-0.266151	0.327	0.643	Il21r-/-
Rpl7a-ps7	1.47634e-13	-0.189987	0.062	0.286	ns
Cox8a	1.50004e-13	0.359895	0.991	0.985	WT
Atp5j2	1.56427e-13	-0.349751	0.798	0.974	Il21r-/-
Cd52	1.67192e-13	0.333107	0.997	0.995	WT
Rbm3	1.73459e-13	-0.279144	0.975	0.985	Il21r-/-
Sh2d2a	2.82461e-13	-0.401814	0.916	0.974	Il21r-/-
Aars	3.03506e-13	-0.334207	0.28	0.582	Il21r-/-
Atp5l	3.60857e-13	-0.357596	0.81	0.952	Il21r-/-
Rps27a	4.55223e-13	0.303122	0.994	0.997	WT
Eno1b	4.99342e-13	-0.278547	0.408	0.735	Il21r-/-
Abracl	5.21382e-13	0.371652	0.903	0.906	WT
Man2b1	5.34584e-13	-0.374746	0.427	0.732	Il21r-/-
Crlf2	8.72395e-13	-0.307392	0.324	0.633	Il21r-/-
mt-Co1	9.14262e-13	0.271131	1	0.997	WT
H2-D1	9.53995e-13	0.289935	1	1	WT
Fth1	1.02207e-12	0.335616	0.978	0.987	WT
Tuba1b	1.09947e-12	-0.416605	0.975	0.995	Il21r-/-
Rps15-ps2	1.26618e-12	0.481559	0.533	0.365	WT
Myl12a	1.50946e-12	-0.309021	0.956	0.995	Il21r-/-
Nubp2	1.60443e-12	-0.324042	0.343	0.625	Il21r-/-
Cap1	1.60607e-12	-0.320211	0.916	0.982	Il21r-/-
C1qb	1.72223e-12	-0.281576	0.15	0.416	Il21r-/-
Rpl9-ps6	1.74182e-12	-0.365796	0.536	0.793	Il21r-/-
Eno1	2.03705e-12	0.474181	0.903	0.923	WT
Vim	2.13345e-12	-0.4243	0.928	0.977	Il21r-/-
Tspo	2.26129e-12	0.484605	0.832	0.811	WT
Rpsa	2.30079e-12	0.232643	1	0.997	ns
Eef1b2	2.77624e-12	0.257974	0.991	0.992	WT
Emb	2.78668e-12	-0.434811	0.374	0.673	Il21r-/-
Traf7	3.17889e-12	-0.245859	0.283	0.569	ns
Ubb	3.23246e-12	-0.327599	0.991	0.997	Il21r-/-
Atp5j	3.73665e-12	0.412099	0.907	0.934	WT
Eif4a-ps4	3.90254e-12	0.410473	0.38	0.186	WT
Mndal	4.96762e-12	0.583292	0.9	0.901	WT
Ran	6.10638e-12	0.244086	0.984	0.992	ns
mt-Atp8	6.35765e-12	-0.335519	0.695	0.898	Il21r-/-
Etfb	8.06481e-12	-0.250621	0.227	0.503	Il21r-/-
Pxn	9.19659e-12	-0.363562	0.573	0.837	Il21r-/-
Sh2d3c	1.03196e-11	-0.354304	0.389	0.668	Il21r-/-
Clta	1.04631e-11	-0.320257	0.847	0.957	Il21r-/-
Sdr39u1	1.04654e-11	-0.340124	0.383	0.661	Il21r-/-
Flii	1.14432e-11	-0.357512	0.383	0.643	Il21r-/-
Rpl27-ps3	1.23343e-11	-0.1889	0.178	0.441	ns
H2-Aa	1.2416e-11	-0.264739	0.308	0.599	Il21r-/-
Ms4a4b	1.47596e-11	0.628437	0.922	0.908	WT
Ptprc	1.54938e-11	-0.267072	0.997	0.997	Il21r-/-
Uqcr10	1.58429e-11	-0.317574	0.682	0.867	Il21r-/-
Rpsa-ps5	1.61496e-11	0.524639	0.704	0.643	WT
Rpl18a-ps1	1.67635e-11	-0.189497	0.115	0.347	ns
mt-Ts1	2.05037e-11	-0.223236	0.109	0.327	ns
Prkcsh	2.07163e-11	-0.317776	0.436	0.719	Il21r-/-
Mrpl14	2.12157e-11	-0.234237	0.14	0.372	ns
Adssl1	3.33546e-11	-0.126588	0.084	0.298	ns
Ndufa8	3.39111e-11	-0.325861	0.511	0.796	Il21r-/-
Eif4b	4.6544e-11	-0.334541	0.807	0.939	Il21r-/-
Supt5	4.95817e-11	-0.310838	0.352	0.633	Il21r-/-
Myl12b	5.01272e-11	-0.236765	0.302	0.597	ns
Uvrag	5.63126e-11	-0.261034	0.196	0.457	Il21r-/-
Txn-ps1	6.6622e-11	0.317734	0.28	0.102	WT
Hmgn2	6.92401e-11	0.39846	0.953	0.949	WT
Pfn1	7.55938e-11	0.209138	1	1	ns
Il2rb	8.45324e-11	-0.237433	0.991	1	ns
Wdr89	1.01312e-10	-0.24545	0.265	0.526	ns
Rpl36al	1.09821e-10	-0.199073	0.24	0.503	ns
Lcp2	1.12515e-10	-0.316277	0.57	0.837	Il21r-/-
Arhgdib	1.13271e-10	0.301161	0.994	0.99	WT
Cbx3	1.16383e-10	0.329126	0.969	0.969	WT
Ly6e	1.2563e-10	0.306915	1	0.995	WT
Bub1b	1.26701e-10	-0.347879	0.414	0.686	Il21r-/-
Csrp1	1.27918e-10	0.490769	0.685	0.612	WT
Pim1	2.03518e-10	0.638982	0.822	0.796	WT
D8Ertd738e	2.03639e-10	-0.310972	0.685	0.878	Il21r-/-
Oaz1-ps	2.38672e-10	0.287535	0.231	0.071	WT
Alyref	2.53727e-10	0.471808	0.844	0.872	WT
Emp3	2.61756e-10	0.423748	0.386	0.189	WT
Rps15a-ps4	2.74988e-10	0.29893	0.262	0.097	WT
Ubr5	2.76181e-10	-0.286819	0.355	0.615	Il21r-/-
Rps4x	2.82794e-10	-0.153175	0.997	0.997	ns
Fmnl1	2.89865e-10	-0.339754	0.769	0.954	Il21r-/-
Mapk9	3.01522e-10	-0.253767	0.296	0.554	Il21r-/-
Lcp1	3.04964e-10	-0.206951	1	1	ns
Atp5g2	3.19792e-10	0.426542	0.738	0.686	WT
Slc25a39	3.36981e-10	-0.321707	0.573	0.798	Il21r-/-
Cggbp1	3.4886e-10	-0.296214	0.642	0.857	Il21r-/-
Vps13b	3.50977e-10	-0.280242	0.231	0.472	Il21r-/-
Sf3a2	3.89194e-10	-0.280476	0.361	0.645	Il21r-/-
Klra4	4.54549e-10	-0.405355	0.685	0.87	Il21r-/-
Mrpl52	4.69354e-10	-0.293097	0.614	0.847	Il21r-/-
Adprh	4.79805e-10	-0.3423	0.452	0.686	Il21r-/-
Ywhaz	4.87841e-10	0.266134	0.988	0.985	WT
Taf10	5.05472e-10	-0.330045	0.791	0.936	Il21r-/-
Pet100	5.31664e-10	-0.163864	0.349	0.625	ns
Rassf5	5.37679e-10	-0.317873	0.567	0.814	Il21r-/-
Lrpprc	5.40053e-10	-0.232907	0.34	0.607	ns
Pgm1	5.51521e-10	-0.178479	0.137	0.355	ns
Gpi1	6.44876e-10	-0.323556	0.798	0.944	Il21r-/-
Cnot1	7.16734e-10	-0.305352	0.508	0.791	Il21r-/-
Dipk2a	7.24736e-10	-0.244876	0.308	0.577	ns
Clec2d	7.6222e-10	0.446833	0.76	0.694	WT
Hist1h1e	8.36872e-10	-0.326696	0.24	0.487	Il21r-/-
AI467606	8.67695e-10	-0.196502	0.202	0.446	ns
Plin2	8.75555e-10	-0.218192	0.171	0.398	ns
Ndufa4	9.04736e-10	0.377084	0.894	0.888	WT
Id2	9.96118e-10	0.405707	0.997	0.987	WT
Ptprcap	1.00298e-09	-0.294074	0.944	0.974	Il21r-/-
Klre1	1.01567e-09	0.309333	0.988	0.987	WT
Atp5k	1.02389e-09	-0.306146	0.86	0.957	Il21r-/-
Ticrr	1.13754e-09	-0.207685	0.153	0.365	ns
Mthfs	1.21536e-09	-0.182494	0.09	0.281	ns
Bola3	1.29484e-09	-0.276727	0.536	0.783	Il21r-/-
Fxyd5	1.44211e-09	-0.245653	0.963	0.98	ns
Tpm4	1.54571e-09	-0.304251	0.903	0.964	Il21r-/-
Ighm	1.55977e-09	-0.378424	0.67	0.847	Il21r-/-
Rpl13a-ps1	1.60124e-09	-0.267908	0.29	0.531	Il21r-/-
Rasl12	1.65368e-09	-0.204851	0.171	0.393	ns
Itch	1.79973e-09	-0.243224	0.43	0.689	ns
Romo1	1.92835e-09	-0.275278	0.464	0.755	Il21r-/-
Ndufs6	1.97712e-09	-0.24246	0.449	0.73	ns
Rps19-ps6	2.14595e-09	0.468021	0.617	0.538	WT
Eif3c	2.21406e-09	-0.342048	0.866	0.964	Il21r-/-
Haus5	2.28858e-09	-0.189602	0.109	0.304	ns
Ndufb8	2.41017e-09	-0.264536	0.368	0.645	Il21r-/-
Bud23	2.49412e-09	-0.230666	0.308	0.566	ns
Rps10-ps1	2.64931e-09	-0.265204	0.439	0.696	Il21r-/-
Arpc4	2.77143e-09	-0.261731	0.913	0.972	Il21r-/-
Tceanc2	2.85414e-09	-0.141177	0.093	0.281	ns
Isoc2a	2.86202e-09	-0.168	0.15	0.357	ns
Ubac2	2.87461e-09	-0.290867	0.464	0.73	Il21r-/-
Cox4i1	2.98786e-09	0.27322	0.972	0.982	WT
Cse1l	3.0083e-09	-0.26814	0.514	0.776	Il21r-/-
Diaph2	3.11883e-09	-0.196679	0.249	0.5	ns
Pi4ka	3.26136e-09	-0.249585	0.308	0.556	ns
Ptpn6	3.41761e-09	-0.307972	0.673	0.86	Il21r-/-
Atr	3.49319e-09	-0.21027	0.287	0.531	ns
Csnk2b	3.62317e-09	-0.27499	0.885	0.967	Il21r-/-
Arhgef6	3.75005e-09	-0.228478	0.464	0.742	ns
Rpl19	3.8566e-09	-0.227603	0.963	0.992	ns
Usp9x	4.01105e-09	-0.3274	0.414	0.651	Il21r-/-
Sec61g	4.28252e-09	0.33579	0.935	0.946	WT
Gzma	4.63011e-09	1.69299	0.695	0.622	WT
Ewsr1	4.77796e-09	0.294013	0.919	0.936	WT
Ywhae	4.78209e-09	0.253689	0.988	0.98	WT
Acbd6	4.79191e-09	-0.225815	0.29	0.548	ns
Ankrd40	4.79298e-09	-0.252725	0.296	0.536	Il21r-/-
Ptk2	4.93812e-09	-0.124373	0.019	0.145	ns
Rpl37a	5.15334e-09	0.233496	0.997	0.995	ns
Rpl37rt	5.26916e-09	-0.276165	0.882	0.954	Il21r-/-
Sidt2	5.47037e-09	-0.281107	0.374	0.607	Il21r-/-
Klrd1	5.51488e-09	-0.246801	0.963	0.992	ns
Klra9	5.64251e-09	0.967784	0.492	0.316	WT
Rpl17-ps8	5.83189e-09	-0.207344	0.171	0.395	ns
Erbin	5.98744e-09	-0.312752	0.417	0.691	Il21r-/-
Smyd3	6.58671e-09	-0.174786	0.221	0.454	ns
Nup188	6.847e-09	-0.243903	0.265	0.495	ns
Med15	6.96594e-09	-0.258507	0.34	0.584	Il21r-/-
Eif2b5	7.06303e-09	-0.201142	0.315	0.569	ns
Blm	7.51834e-09	-0.242872	0.355	0.605	ns
Dnajc19	7.82702e-09	-0.271838	0.467	0.724	Il21r-/-
Atox1	8.02726e-09	-0.271378	0.567	0.814	Il21r-/-
Pglyrp1	8.0313e-09	0.678419	0.819	0.837	WT
U2af1	8.13349e-09	-0.280086	0.701	0.849	Il21r-/-
Rpl13a	8.18362e-09	-0.305566	0.614	0.849	Il21r-/-
Gstm1	8.28017e-09	-0.32893	0.393	0.625	Il21r-/-
Xpo6	8.43076e-09	-0.209852	0.34	0.61	ns
Rpl5-ps1	8.52171e-09	-0.163406	0.112	0.301	ns
Setx	9.04082e-09	-0.273382	0.483	0.75	Il21r-/-
Hmgb1	9.14546e-09	0.25037	0.978	0.985	WT
Dctn1	9.61338e-09	-0.166136	0.377	0.651	ns
Rfc2	1.08555e-08	-0.331505	0.713	0.893	Il21r-/-
Plaat3	1.08769e-08	-0.284376	0.835	0.959	Il21r-/-
Bub3	1.11414e-08	-0.353208	0.682	0.855	Il21r-/-
Mvb12b	1.11644e-08	-0.115221	0.224	0.457	ns
Plekhm3	1.13075e-08	-0.168722	0.072	0.23	ns
Eif1	1.15656e-08	0.241592	0.994	0.992	ns
Rnf43	1.1758e-08	-0.182586	0.218	0.449	ns
Prmt3	1.19048e-08	-0.286227	0.346	0.589	Il21r-/-
Psmc4	1.21373e-08	-0.237322	0.607	0.811	ns
Mrtfa	1.33635e-08	-0.151883	0.181	0.398	ns
Syne2	1.36596e-08	-0.224549	0.153	0.352	ns
Kif4	1.41476e-08	-0.269048	0.396	0.64	Il21r-/-
Tpm3-rs7	1.49242e-08	-0.259438	0.502	0.742	Il21r-/-
mt-Rnr2	1.50766e-08	-0.2649	0.997	0.997	Il21r-/-
Nutf2-ps1	1.51412e-08	-0.16024	0.212	0.444	ns
Igsf8	1.51446e-08	-0.196426	0.24	0.474	ns
H2-Ab1	1.59235e-08	-0.207776	0.327	0.574	ns
Hddc3	1.67608e-08	-0.145197	0.022	0.143	ns
Spag9	1.75188e-08	-0.247095	0.355	0.607	ns
Capn2	1.75709e-08	-0.297094	0.623	0.834	Il21r-/-
Mars	1.76426e-08	-0.198472	0.299	0.533	ns
Hcfc1	1.77255e-08	-0.263936	0.523	0.763	Il21r-/-
Naxe	1.79815e-08	-0.241002	0.38	0.638	ns
Dnpep	2.00173e-08	-0.177332	0.146	0.339	ns
Gapdh	2.03526e-08	0.241104	0.997	0.99	ns
Echs1	2.10772e-08	-0.225117	0.28	0.531	ns
Tuba1c	2.23329e-08	-0.416631	0.888	0.959	Il21r-/-
H2-Q4	2.27922e-08	0.405176	0.822	0.773	WT
mt-Tt	2.28764e-08	-0.130119	0.05	0.194	ns
Srgn	2.36366e-08	0.319902	0.994	0.995	WT
Cdk1	2.37398e-08	-0.383205	0.685	0.852	Il21r-/-
Cd28	2.41358e-08	-0.215978	0.252	0.495	ns
Ccl5	2.52068e-08	1.58335	0.477	0.321	WT
Xcl1	2.59608e-08	-0.59983	0.885	0.972	Il21r-/-
Bzw1	2.79599e-08	-0.284549	0.907	0.987	Il21r-/-
Pimreg	2.84164e-08	-0.368496	0.318	0.52	Il21r-/-
Gpx4-ps2	3.05632e-08	0.345796	0.374	0.23	WT
Ccdc9	3.10001e-08	-0.174894	0.218	0.434	ns
Eef1akmt1	3.24233e-08	-0.144537	0.206	0.431	ns
Ndufb7	3.3313e-08	-0.261101	0.654	0.862	Il21r-/-
Hist1h2ag	3.33839e-08	-0.176165	0.146	0.337	ns
Cox7a2l	3.36059e-08	-0.271368	0.751	0.911	Il21r-/-
Gfm1	3.61085e-08	-0.218618	0.274	0.492	ns
Trbc1	3.65105e-08	-0.265981	0.913	0.969	Il21r-/-
Rps11-ps1	3.72417e-08	-0.133776	0.121	0.311	ns
Atp5g1	3.93874e-08	-0.277573	0.807	0.941	Il21r-/-
Tut4	4.43549e-08	-0.3366	0.47	0.73	Il21r-/-
Chst12	4.45188e-08	-0.307084	0.561	0.76	Il21r-/-
Emid1	4.46517e-08	-0.284195	0.555	0.804	Il21r-/-
Prkdc	4.53196e-08	-0.169792	0.159	0.349	ns
Rnf216	4.58285e-08	-0.194397	0.081	0.232	ns
Clec4e	4.59012e-08	-0.143174	0.069	0.222	ns
Apopt1	4.71714e-08	-0.180766	0.249	0.485	ns
Dazap2	4.77837e-08	-0.215439	0.925	0.964	ns
Arhgap9	4.84025e-08	-0.268721	0.757	0.898	Il21r-/-
Tnfsf8	4.86412e-08	-0.196545	0.218	0.446	ns
Gpr108	5.09655e-08	-0.155946	0.171	0.375	ns
Trpm7	5.1363e-08	-0.199384	0.402	0.653	ns
Dtnbp1	5.14234e-08	-0.239565	0.421	0.668	ns
Dennd4c	5.35092e-08	-0.169741	0.196	0.408	ns
Stk4	5.38216e-08	-0.280981	0.626	0.844	Il21r-/-
Frmd8	5.40605e-08	-0.280814	0.464	0.694	Il21r-/-
Lrrk1	5.60315e-08	-0.208838	0.318	0.566	ns
Igkc	5.65759e-08	-0.136794	0.056	0.202	ns
Ppdpf	5.79808e-08	-0.156966	0.349	0.622	ns
Aurkaip1	5.84198e-08	-0.248078	0.564	0.791	ns
Clnk	6.05931e-08	-0.186193	0.374	0.615	ns
Prkd2	6.09396e-08	-0.220631	0.312	0.546	ns
Psmc2	6.17461e-08	-0.255396	0.592	0.811	Il21r-/-
Klra5	6.4744e-08	0.862582	0.252	0.105	WT
Anapc2	6.67135e-08	-0.213823	0.28	0.508	ns
Gstp-ps	6.67343e-08	-0.167531	0.178	0.378	ns
Lax1	6.73163e-08	-0.26227	0.514	0.773	Il21r-/-
Tcf12	7.38126e-08	-0.256064	0.43	0.658	Il21r-/-
Tkt	7.74394e-08	-0.291964	0.801	0.929	Il21r-/-
Adam10	7.75686e-08	-0.246036	0.536	0.776	ns
Kntc1	8.08372e-08	-0.214554	0.271	0.487	ns
Cenpx	8.37266e-08	-0.241408	0.71	0.885	ns
Ppm1j	8.5871e-08	-0.153291	0.252	0.497	ns
Dgkz	8.71092e-08	-0.216601	0.399	0.681	ns
AB124611	8.99287e-08	-0.195302	0.202	0.416	ns
Timm10b	9.17045e-08	-0.194173	0.277	0.5	ns
Stk24	9.18441e-08	-0.288756	0.741	0.893	Il21r-/-
Abhd12	9.20461e-08	-0.181586	0.271	0.497	ns
Prc1	9.39545e-08	-0.435281	0.654	0.786	Il21r-/-
Naca	9.56372e-08	-0.228679	0.938	0.985	ns
Rps15a-ps5	9.63816e-08	0.378764	0.467	0.349	WT
Mafk	9.6418e-08	-0.161146	0.184	0.383	ns
Atp6v1f	9.99677e-08	-0.248377	0.782	0.918	ns
Ppat	1.04997e-07	-0.284663	0.414	0.622	Il21r-/-
Ugcg	1.05688e-07	0.360324	0.913	0.934	WT
Ccdc124	1.08596e-07	-0.17438	0.346	0.589	ns
Rps8	1.16283e-07	-0.127072	1	0.997	ns
Zcchc7	1.18209e-07	-0.219206	0.374	0.607	ns
F2r	1.3085e-07	-0.293148	0.701	0.87	Il21r-/-
Tubb2a	1.32132e-07	-0.225333	0.187	0.38	ns
Golm1	1.35192e-07	-0.23524	0.38	0.607	ns
Ppme1	1.36126e-07	-0.179672	0.259	0.492	ns
Stip1	1.36627e-07	-0.276055	0.791	0.921	Il21r-/-
B3gnt7	1.38095e-07	-0.152269	0.072	0.219	ns
Shkbp1	1.3834e-07	-0.140319	0.237	0.454	ns
Cnpy2	1.41854e-07	-0.1205	0.24	0.449	ns
Srgap3	1.44921e-07	-0.205544	0.33	0.543	ns
Ncapd2	1.45231e-07	-0.267354	0.667	0.865	Il21r-/-
Cox6a1	1.45801e-07	-0.18823	0.972	0.987	ns
Epb41	1.5101e-07	-0.201614	0.349	0.574	ns
Ccnh	1.56234e-07	-0.249152	0.464	0.689	ns
Abitram	1.57084e-07	-0.113734	0.153	0.344	ns
C1qc	1.6044e-07	-0.223729	0.121	0.293	ns
Fanca	1.608e-07	-0.138777	0.112	0.281	ns
Akr1b3	1.60824e-07	-0.24907	0.738	0.893	ns
Bckdk	1.61395e-07	-0.181594	0.343	0.587	ns
Ldlrad4	1.63074e-07	-0.112804	0.109	0.283	ns
Adsl	1.64573e-07	-0.233693	0.402	0.656	ns
Mrpl42	1.65136e-07	0.359107	0.769	0.776	WT
Zdhhc2	1.65382e-07	-0.155386	0.262	0.485	ns
Wdr18	1.83469e-07	-0.150579	0.212	0.418	ns
Klhl6	1.94164e-07	-0.159236	0.34	0.584	ns
Pes1	1.94957e-07	-0.165244	0.33	0.574	ns
Setd2	1.9746e-07	-0.225636	0.433	0.684	ns
Abcb1b	1.98671e-07	-0.241675	0.333	0.543	ns
Cd226	2.08951e-07	0.454308	0.318	0.163	WT
Mettl26	2.15165e-07	-0.156543	0.215	0.421	ns
Appl2	2.23661e-07	-0.184114	0.153	0.337	ns
Ifi47	2.26028e-07	-0.263407	0.682	0.857	Il21r-/-
Ten1	2.27521e-07	-0.162408	0.274	0.495	ns
Hectd3	2.29045e-07	-0.157733	0.187	0.38	ns
Canx	2.30775e-07	0.277812	0.969	0.974	WT
Svil	2.34083e-07	-0.179716	0.212	0.411	ns
Nudt9	2.41082e-07	-0.123453	0.215	0.421	ns
Prdx5	2.44518e-07	-0.268963	0.779	0.906	Il21r-/-
Ccdc167	2.48991e-07	-0.188262	0.196	0.388	ns
Zfp36l2	2.49926e-07	-0.312883	0.857	0.946	Il21r-/-
Khdrbs1	2.50228e-07	-0.245905	0.819	0.939	ns
Nfatc2	2.58337e-07	-0.200886	0.162	0.352	ns
Hnrnpa1	2.6271e-07	0.257581	0.96	0.972	WT
Cdc42	2.69847e-07	-0.150729	0.997	0.992	ns
Ndufv2	2.74151e-07	-0.212922	0.614	0.87	ns
Rpl31-ps13	2.87119e-07	-0.112323	0.025	0.133	ns
Dock2	2.9052e-07	-0.280049	0.676	0.857	Il21r-/-
Fcho1	2.9279e-07	-0.181109	0.424	0.653	ns
Top2b	2.9358e-07	-0.226396	0.654	0.865	ns
Tpst2	3.04402e-07	-0.236581	0.536	0.788	ns
Serbp1	3.04966e-07	0.212635	0.984	0.995	ns
Psmb9	3.06417e-07	-0.258365	0.791	0.931	Il21r-/-
Pigb	3.19852e-07	-0.13793	0.09	0.237	ns
Sell	3.2763e-07	-0.354078	0.255	0.459	Il21r-/-
Hsp90aa1	3.53206e-07	0.390523	0.972	0.99	WT
Fermt3	3.56146e-07	-0.241348	0.76	0.89	ns
C1qbp	3.5672e-07	-0.314714	0.564	0.76	Il21r-/-
Tmem238	3.57144e-07	-0.148053	0.15	0.329	ns
Birc6	3.67657e-07	-0.288196	0.648	0.847	Il21r-/-
Rnf123	3.80851e-07	-0.176616	0.153	0.332	ns
Gramd1b	3.81527e-07	-0.185956	0.249	0.454	ns
Eef1a1-ps1	3.89103e-07	0.177445	0.212	0.087	ns
Gnpat	3.89356e-07	-0.153674	0.277	0.51	ns
Rasal3	4.02011e-07	-0.24177	0.486	0.732	ns
Man2c1	4.19466e-07	-0.168586	0.131	0.298	ns
Myo1c	4.30445e-07	-0.146682	0.103	0.255	ns
Ehd4	4.32766e-07	-0.23448	0.586	0.786	ns
Hmgxb4	4.33749e-07	-0.235223	0.234	0.423	ns
Oxsm	4.34842e-07	-0.126991	0.072	0.212	ns
Topbp1	4.36493e-07	-0.257112	0.542	0.765	Il21r-/-
Fbrs	4.41527e-07	-0.145334	0.156	0.337	ns
Lrp10	4.42975e-07	-0.211255	0.505	0.737	ns
Aco2	4.48902e-07	-0.262516	0.639	0.827	Il21r-/-
Spata24	4.51356e-07	-0.141533	0.078	0.219	ns
Slc20a1	4.52473e-07	-0.242642	0.461	0.699	ns
Mdh1	4.58163e-07	-0.225909	0.869	0.969	ns
Usp38	4.63648e-07	-0.170554	0.315	0.541	ns
Ubald1	4.64336e-07	-0.224711	0.439	0.653	ns
Tgfbr2	4.66906e-07	-0.270782	0.57	0.753	Il21r-/-
Junb	4.69481e-07	0.463253	0.819	0.783	WT
Uggt1	4.94911e-07	-0.264039	0.421	0.691	Il21r-/-
Suv39h1	5.06333e-07	-0.180961	0.421	0.651	ns
Map3k4	5.06473e-07	-0.136502	0.087	0.237	ns
Jund	5.08256e-07	0.360741	0.988	0.967	WT
Rps6ka3	5.15954e-07	-0.277221	0.66	0.829	Il21r-/-
Rpl17	5.16636e-07	0.175249	1	0.997	ns
Pcbp1	5.18857e-07	-0.23402	0.928	0.972	ns
Strn	5.22341e-07	-0.155869	0.265	0.482	ns
Lmnb1	5.48277e-07	-0.206824	0.882	0.972	ns
Itih5	5.70809e-07	-0.240803	0.455	0.681	ns
St7	5.98576e-07	-0.137698	0.109	0.263	ns
Nme7	6.02064e-07	-0.116749	0.075	0.214	ns
Hmbs	6.13034e-07	-0.147546	0.231	0.431	ns
AI506816	6.15204e-07	-0.256631	0.832	0.939	Il21r-/-
Actr1b	6.19796e-07	-0.203516	0.517	0.753	ns
Sidt1	6.31504e-07	-0.215332	0.15	0.319	ns
Ybx1	6.6274e-07	-0.188398	0.981	0.992	ns
St6galnac4	6.6469e-07	-0.163594	0.299	0.508	ns
Rplp2	6.72194e-07	0.170438	1	0.997	ns
Osbpl1a	7.03118e-07	-0.167853	0.265	0.467	ns
Ngdn	7.06083e-07	-0.157701	0.38	0.64	ns
Ppp6r3	7.28504e-07	-0.201385	0.402	0.615	ns
Pde12	7.43674e-07	-0.137506	0.202	0.401	ns
Myh9	7.56587e-07	-0.227087	0.953	0.992	ns
Rpl14	7.79745e-07	-0.179648	0.972	0.992	ns
Ldb1	7.8789e-07	-0.207131	0.43	0.671	ns
Trdc	8.03445e-07	-0.186497	0.539	0.793	ns
Tmem258	8.15613e-07	0.290732	0.913	0.918	WT
Anapc4	8.455e-07	-0.214256	0.349	0.571	ns
Llph	8.55749e-07	-0.180276	0.449	0.686	ns
Rpl19-ps11	8.55893e-07	0.341157	0.455	0.342	WT
Dctpp1	8.65883e-07	-0.20696	0.38	0.612	ns
Dgkd	8.6789e-07	-0.190408	0.321	0.526	ns
Mcm3ap	8.82276e-07	-0.12107	0.171	0.357	ns
Ppp4c	8.87462e-07	0.278391	0.882	0.929	WT
Fam92a	9.02339e-07	-0.135621	0.227	0.431	ns
Cep350	9.02443e-07	-0.224666	0.277	0.487	ns
Usp24	9.05679e-07	-0.211844	0.411	0.638	ns
Agps	9.25716e-07	-0.202627	0.474	0.679	ns
Spg7	9.29591e-07	-0.243616	0.327	0.528	ns
Gsdmd	9.39724e-07	-0.184104	0.293	0.508	ns
Asah1	9.45539e-07	-0.149672	0.209	0.408	ns
Pilrb1	9.58032e-07	-0.21511	0.287	0.482	ns
Ndrg1	9.63003e-07	-0.188136	0.181	0.352	ns
Pola2	9.79397e-07	-0.181921	0.411	0.64	ns
Rpl15-ps3	9.84367e-07	-0.083452	0.069	0.204	ns
Ranbp1	9.93245e-07	0.334626	0.894	0.923	WT
Ppp6r1	9.9547e-07	-0.302689	0.664	0.832	Il21r-/-
Apoo-ps	1.00574e-06	0.143012	0.106	0.02	ns
Dock11	1.05226e-06	-0.222981	0.414	0.622	ns
Eif3h	1.06221e-06	-0.219819	0.919	0.982	ns
Cks1brt	1.0811e-06	-0.104669	0.056	0.181	ns
Mthfsl	1.08728e-06	-0.169929	0.212	0.395	ns
Mrps9	1.0904e-06	-0.149631	0.277	0.49	ns
Gphn	1.12614e-06	-0.138356	0.162	0.337	ns
Fmr1	1.15517e-06	-0.205271	0.408	0.648	ns
Trf	1.16998e-06	-0.153787	0.131	0.296	ns
H2afy	1.19914e-06	0.24745	0.978	0.977	ns
Nacc1	1.25815e-06	-0.18369	0.287	0.503	ns
Abcb9	1.26113e-06	-0.236243	0.274	0.472	ns
Cnppd1	1.26469e-06	-0.215111	0.371	0.589	ns
Rps10	1.28166e-06	-0.18085	0.358	0.577	ns
Manea	1.29803e-06	-0.159283	0.131	0.286	ns
Gpcpd1	1.32349e-06	-0.13849	0.19	0.367	ns
Rps27	1.32466e-06	-0.137649	0.997	0.995	ns
Asnsd1	1.35125e-06	-0.227925	0.477	0.724	ns
Ezh1	1.3531e-06	-0.104546	0.184	0.375	ns
Eif2b2	1.35779e-06	-0.116389	0.218	0.418	ns
Dennd4b	1.37554e-06	-0.202808	0.255	0.454	ns
Alad	1.44584e-06	-0.207972	0.399	0.612	ns
Parvg	1.4499e-06	-0.247124	0.738	0.906	ns
Mrps35	1.46442e-06	-0.163528	0.243	0.434	ns
Spag5	1.46516e-06	-0.292303	0.43	0.645	Il21r-/-
Phc2	1.48865e-06	-0.17426	0.318	0.533	ns
Dohh	1.49955e-06	-0.146096	0.224	0.423	ns
Jun	1.50488e-06	-0.26399	0.713	0.878	Il21r-/-
Cep128	1.50761e-06	-0.164872	0.196	0.38	ns
Trim27	1.52108e-06	-0.22237	0.52	0.724	ns
Pdlim5	1.54609e-06	-0.17082	0.283	0.5	ns
Sf3b6	1.56011e-06	-0.213867	0.785	0.918	ns
Orc4	1.59298e-06	-0.135198	0.237	0.436	ns
Mrps34	1.65762e-06	-0.200057	0.371	0.592	ns
Atm	1.65902e-06	-0.206704	0.265	0.449	ns
mt-Tm	1.67882e-06	-0.0719523	0.019	0.112	ns
Atp5f1	1.67943e-06	-0.237201	0.919	0.977	ns
Rpl35a-ps4	1.67995e-06	-0.102957	0.053	0.171	ns
Med14	1.68515e-06	-0.179839	0.336	0.546	ns
Cdh1	1.71783e-06	-0.232968	0.268	0.464	ns
Mrpl27	1.73077e-06	-0.199215	0.355	0.554	ns
Aldh2	1.87707e-06	-0.11771	0.062	0.189	ns
Vkorc1	1.87754e-06	-0.133376	0.215	0.408	ns
Cfl1	1.88231e-06	0.138914	1	0.997	ns
Sulf2	1.89723e-06	-0.229325	0.651	0.852	ns
Alcam	1.90498e-06	-0.142458	0.112	0.26	ns
Rlf	1.91089e-06	-0.200415	0.28	0.474	ns
Dis3	1.91685e-06	-0.206852	0.368	0.599	ns
Spice1	1.91691e-06	-0.127782	0.181	0.352	ns
Exo1	1.94129e-06	-0.228596	0.206	0.378	ns
Smarce1	1.95052e-06	-0.155354	0.452	0.714	ns
Mdh2	2.03981e-06	-0.216153	0.782	0.916	ns
Hspbp1	2.04646e-06	-0.194079	0.383	0.599	ns
Crot	2.04842e-06	-0.274486	0.458	0.643	Il21r-/-
Riok2	2.11495e-06	-0.128974	0.181	0.36	ns
Ndufb9	2.14363e-06	-0.187522	0.436	0.681	ns
Mthfd1	2.16147e-06	-0.262716	0.477	0.676	Il21r-/-
Rbl2	2.18062e-06	-0.25535	0.595	0.796	Il21r-/-
Raly	2.1857e-06	-0.240358	0.782	0.934	ns
Bmp2k	2.2201e-06	-0.186868	0.29	0.497	ns
Lonp2	2.22825e-06	-0.135729	0.308	0.531	ns
Brca2	2.25435e-06	-0.238525	0.246	0.439	ns
Man2b2	2.25721e-06	-0.191055	0.305	0.513	ns
Tmem106b	2.26527e-06	-0.151815	0.259	0.454	ns
Sema4c	2.2945e-06	-0.156214	0.224	0.413	ns
Abhd8	2.33755e-06	-0.116519	0.072	0.199	ns
Ncaph	2.37514e-06	-0.19636	0.477	0.696	ns
Vps53	2.38086e-06	-0.1528	0.231	0.423	ns
Inpp5b	2.384e-06	-0.158852	0.302	0.513	ns
Dhodh	2.40284e-06	-0.127913	0.134	0.291	ns
Rasa3	2.41772e-06	-0.158988	0.287	0.497	ns
Cd164	2.42218e-06	-0.211339	0.928	0.972	ns
Calu	2.43368e-06	-0.234144	0.601	0.832	ns
Nol12	2.58033e-06	-0.125176	0.171	0.342	ns
Mbnl2	2.65102e-06	-0.129862	0.202	0.395	ns
Relch	2.67661e-06	-0.127406	0.174	0.347	ns
Anln	2.70131e-06	-0.122523	0.299	0.515	ns
Rpl3-ps1	2.70778e-06	0.363809	0.682	0.676	WT
Rps6-ps1	2.72172e-06	-0.0762871	0.165	0.344	ns
Dhrs3	2.74982e-06	-0.0684655	0.062	0.186	ns
Sirt1	2.75319e-06	-0.135535	0.181	0.362	ns
Gna13	2.7746e-06	-0.230343	0.523	0.737	ns
Arhgef7	2.78856e-06	-0.190942	0.358	0.587	ns
Rpl11	2.83871e-06	0.190261	0.994	0.992	ns
Nlrc3	2.85261e-06	-0.19174	0.455	0.679	ns
Pcna-ps2	2.85575e-06	0.341005	0.396	0.273	WT
Rps15	2.8718e-06	-0.157542	0.988	0.997	ns
Sumo1	2.90543e-06	0.311306	0.723	0.75	WT
Cfp	2.95296e-06	-0.103597	0.037	0.143	ns
Edem1	2.97255e-06	-0.248542	0.688	0.88	ns
Primpol	2.98957e-06	-0.101885	0.137	0.298	ns
Pabpc1	2.99722e-06	-0.124195	0.997	0.995	ns
Cxcl2	3.04776e-06	-0.0876182	0.022	0.115	ns
Pclaf	3.07266e-06	0.359368	0.978	0.99	WT
Edrf1	3.08382e-06	-0.0940107	0.069	0.194	ns
Jrkl	3.11843e-06	-0.0735425	0.065	0.191	ns
Polr1c	3.13544e-06	-0.176403	0.386	0.61	ns
Cic	3.16438e-06	-0.16107	0.33	0.546	ns
Agap2	3.20004e-06	-0.126764	0.159	0.324	ns
Abi3	3.24899e-06	-0.171081	0.252	0.452	ns
Mtap	3.33704e-06	-0.207384	0.417	0.651	ns
Cdc27	3.36591e-06	-0.152781	0.396	0.622	ns
Peak1	3.37761e-06	-0.221226	0.358	0.571	ns
Trappc11	3.38221e-06	-0.157032	0.209	0.39	ns
Coq7	3.41813e-06	-0.10994	0.115	0.263	ns
Nceh1	3.4214e-06	-0.128769	0.075	0.196	ns
Dhx32	3.43152e-06	-0.0918313	0.09	0.222	ns
Ogg1	3.48385e-06	-0.126934	0.15	0.311	ns
Hvcn1	3.52771e-06	-0.133706	0.178	0.352	ns
Cnot11	3.53889e-06	-0.134867	0.296	0.508	ns
Urm1	3.55533e-06	-0.158826	0.252	0.444	ns
Akip1	3.64091e-06	-0.175291	0.246	0.429	ns
Hadh	3.64487e-06	-0.160249	0.411	0.635	ns
Rpl17-ps5	3.66409e-06	-0.118711	0.178	0.355	ns
Exosc10	3.66473e-06	-0.132304	0.424	0.658	ns
Usp7	3.67919e-06	-0.156653	0.57	0.801	ns
Rpl10-ps6	3.69199e-06	-0.102355	0.084	0.217	ns
Elp1	3.697e-06	-0.161025	0.162	0.321	ns
Gga3	3.72743e-06	-0.174567	0.125	0.276	ns
Nup88	3.72999e-06	-0.148685	0.427	0.666	ns
Chpf	3.75941e-06	-0.154934	0.196	0.37	ns
Tmed9	3.78448e-06	0.310642	0.85	0.895	WT
Mtmr1	3.79051e-06	-0.184692	0.364	0.569	ns
Cdc7	3.81919e-06	-0.166997	0.24	0.426	ns
Paxbp1	3.82618e-06	-0.156296	0.255	0.462	ns
Tut1	3.90182e-06	-0.133609	0.065	0.184	ns
Paxip1	3.98793e-06	-0.166874	0.318	0.518	ns
Lsm6	3.99604e-06	-0.230741	0.738	0.916	ns
Gatd3a	4.04243e-06	-0.191146	0.439	0.676	ns
Csnk1d	4.06611e-06	-0.185296	0.573	0.778	ns
Pqbp1	4.07752e-06	-0.17617	0.393	0.635	ns
Mrpl49	4.0842e-06	-0.0916931	0.274	0.492	ns
Rac1	4.11409e-06	0.253348	0.966	0.959	WT
Ndufs2	4.15537e-06	-0.196488	0.62	0.824	ns
Zfp367	4.16761e-06	-0.209273	0.252	0.431	ns
Rictor	4.17781e-06	-0.104114	0.14	0.301	ns
Recql	4.34571e-06	-0.138022	0.283	0.477	ns
Auh	4.35329e-06	-0.15988	0.389	0.615	ns
Ythdf1	4.37342e-06	-0.206328	0.43	0.651	ns
Nedd4l	4.39508e-06	-0.110696	0.131	0.288	ns
Il12rb1	4.39835e-06	-0.115615	0.237	0.431	ns
Cd74	4.44168e-06	-0.277786	0.455	0.679	Il21r-/-
Ost4	4.46001e-06	-0.203518	0.9	0.952	ns
Lair1	4.47366e-06	-0.1927	0.221	0.403	ns
Nudcd1	4.49269e-06	-0.100053	0.202	0.39	ns
Gpr183	4.52856e-06	-0.226599	0.196	0.362	ns
Pkmyt1	4.53788e-06	-0.161381	0.439	0.661	ns
Mxd3	4.57162e-06	-0.224352	0.249	0.426	ns
Smim4	4.60145e-06	-0.104645	0.283	0.485	ns
Fam162a	4.68329e-06	-0.185161	0.449	0.661	ns
Rpl34-ps1	4.69272e-06	0.343743	0.502	0.436	WT
Nudt4	4.8119e-06	-0.266905	0.657	0.834	Il21r-/-
Clk4	4.85659e-06	-0.187195	0.349	0.577	ns
Snap29	4.87292e-06	-0.13899	0.302	0.515	ns
Rps8-ps4	4.89247e-06	-0.106108	0.29	0.505	ns
Osbpl5	5.20851e-06	-0.139553	0.24	0.434	ns
Hsd17b10	5.27585e-06	-0.104138	0.33	0.546	ns
Nup50	5.53753e-06	-0.206126	0.648	0.847	ns
Mki67	5.64438e-06	-0.239674	0.956	0.992	ns
Parpbp	5.66046e-06	-0.155685	0.237	0.413	ns
Sypl	5.67872e-06	-0.211175	0.551	0.755	ns
Gins1	5.74064e-06	-0.100211	0.19	0.365	ns
Mtmr9	5.76216e-06	-0.118774	0.159	0.329	ns
Pusl1	5.85225e-06	-0.118493	0.112	0.253	ns
Zfp869	5.86279e-06	-0.12057	0.178	0.342	ns
Akap13	5.88027e-06	-0.23679	0.695	0.875	ns
Arap1	5.92955e-06	-0.117252	0.299	0.51	ns
Lmbrd2	5.9414e-06	-0.120701	0.137	0.288	ns
Smim12	6.1785e-06	-0.122391	0.302	0.513	ns
Hist1h4d	6.19169e-06	-0.0919961	0.218	0.403	ns
Lzts1	6.24943e-06	-0.0559	0.084	0.209	ns
Traf5	6.26811e-06	-0.125392	0.118	0.263	ns
Rapgef6	6.30195e-06	-0.212456	0.579	0.768	ns
Tasor2	6.44396e-06	-0.132493	0.193	0.36	ns
Vars	6.47091e-06	-0.197988	0.726	0.908	ns
Rhno1	6.48484e-06	-0.154755	0.196	0.372	ns
Zfx	6.54855e-06	-0.163648	0.206	0.37	ns
Cul2	6.56345e-06	-0.125707	0.283	0.485	ns
Tapt1	6.67607e-06	-0.178587	0.293	0.5	ns
Rtca	6.74747e-06	-0.115598	0.296	0.505	ns
Itpr2	6.99618e-06	-0.181721	0.171	0.332	ns
Alg1	7.17829e-06	-0.124675	0.106	0.242	ns
Aldoa	7.18341e-06	-0.246418	0.947	0.982	ns
Aff1	7.27084e-06	-0.17783	0.168	0.321	ns
Ndufa10	7.48543e-06	-0.189136	0.735	0.885	ns
Zfp654	7.64858e-06	-0.164034	0.202	0.372	ns
Ctr9	7.66553e-06	-0.101558	0.293	0.503	ns
Cpsf3	7.71876e-06	-0.179998	0.445	0.676	ns
P2ry14	7.72571e-06	-0.25079	0.393	0.569	Il21r-/-
Immt	7.73109e-06	-0.175223	0.539	0.753	ns
Mcm2	7.79405e-06	-0.237497	0.511	0.696	ns
Paics	7.82249e-06	-0.282219	0.791	0.908	Il21r-/-
Psma2	7.87378e-06	-0.188282	0.879	0.954	ns
E2f3	7.87836e-06	-0.119304	0.165	0.327	ns
Mrpl34	8.03597e-06	-0.148445	0.29	0.495	ns
Foxk2	8.03792e-06	-0.1229	0.265	0.477	ns
Vdac2	8.10587e-06	-0.191713	0.835	0.944	ns
Nup205	8.18263e-06	-0.184749	0.505	0.727	ns
Zbtb25	8.25122e-06	-0.130924	0.178	0.347	ns
Trim59	8.76665e-06	-0.189175	0.445	0.663	ns
Bri3	8.81534e-06	-0.140688	0.386	0.592	ns
Ssh2	8.85268e-06	-0.127828	0.181	0.347	ns
Pmpcb	8.94964e-06	-0.115985	0.346	0.564	ns
Ino80d	9.07248e-06	-0.142507	0.221	0.39	ns
Anapc1	9.0871e-06	-0.1546	0.38	0.61	ns
Ctnna1	9.09647e-06	-0.171974	0.536	0.781	ns
Abhd5	9.13569e-06	-0.108271	0.09	0.219	ns
Sec61b	9.31653e-06	0.289391	0.956	0.972	WT
Ercc6l2	9.32511e-06	-0.112142	0.131	0.281	ns
Ect2	9.50908e-06	-0.182055	0.377	0.594	ns
Ddx17	9.57893e-06	-0.199998	0.769	0.906	ns
Ccny	9.61003e-06	-0.148587	0.483	0.719	ns
Rprd2	9.90311e-06	-0.123371	0.287	0.487	ns
Smarcd1	9.97096e-06	-0.117917	0.234	0.406	ns
Ttk	9.99532e-06	-0.199554	0.302	0.492	ns
Nelfe	1.01068e-05	-0.21233	0.386	0.569	ns
Cnst	1.01269e-05	-0.0996985	0.14	0.296	ns
Sacm1l	1.01508e-05	-0.125256	0.28	0.472	ns
Morf4l1-ps1	1.01963e-05	-0.0996588	0.112	0.25	ns
Chchd10	1.02777e-05	-0.168823	0.165	0.314	ns
Mcm7	1.03846e-05	-0.356974	0.679	0.832	Il21r-/-
Atp5mpl	1.07867e-05	-0.18213	0.86	0.949	ns
Scaf8	1.0928e-05	-0.155179	0.327	0.538	ns
Ctsb	1.09644e-05	-0.294194	0.738	0.888	Il21r-/-
Eea1	1.11147e-05	-0.173464	0.34	0.523	ns
Fmnl3	1.11439e-05	-0.203424	0.243	0.421	ns
Mprip	1.11496e-05	-0.191754	0.259	0.444	ns
Kif20a	1.137e-05	-0.218396	0.539	0.707	ns
Vamp3	1.14485e-05	-0.112602	0.492	0.717	ns
Ago1	1.14895e-05	-0.0935446	0.212	0.388	ns
Utp18	1.17013e-05	-0.145582	0.343	0.536	ns
Smg5	1.18715e-05	-0.0623541	0.221	0.395	ns
Taok1	1.19244e-05	-0.123949	0.265	0.457	ns
Sac3d1	1.19406e-05	-0.108577	0.121	0.26	ns
Eya2	1.19614e-05	-0.181589	0.265	0.441	ns
Pcbp2	1.2072e-05	-0.167594	0.969	0.987	ns
C2cd3	1.21031e-05	-0.126286	0.209	0.378	ns
Clpp	1.21566e-05	-0.119763	0.171	0.329	ns
Rps13	1.22054e-05	-0.104134	0.997	0.997	ns
Itgb7	1.2231e-05	-0.198366	0.393	0.587	ns
Wdr82	1.2291e-05	-0.108055	0.38	0.594	ns
Slc33a1	1.23125e-05	-0.0850786	0.209	0.398	ns
Sf1	1.23661e-05	-0.226741	0.835	0.946	ns
Ssr3	1.23938e-05	0.319658	0.822	0.911	WT
Ids	1.2501e-05	-0.0730012	0.134	0.286	ns
Flt3l	1.25126e-05	-0.152057	0.361	0.592	ns
Prpf38b	1.25166e-05	0.308561	0.769	0.783	WT
Hddc2	1.26647e-05	-0.111597	0.128	0.27	ns
Arhgef5	1.2668e-05	-0.0926447	0.118	0.255	ns
Frmd4b	1.27096e-05	-0.101046	0.081	0.204	ns
Lsm4	1.28342e-05	-0.173705	0.573	0.796	ns
Mipep	1.28496e-05	-0.11266	0.159	0.314	ns
Ccl6	1.29872e-05	-0.0655953	0.025	0.112	ns
Ipcef1	1.31169e-05	-0.19592	0.271	0.457	ns
Edf1	1.31986e-05	-0.18178	0.882	0.949	ns
Selenon	1.33169e-05	-0.192402	0.455	0.668	ns
Ncf2	1.34171e-05	-0.0870093	0.1	0.232	ns
Flna	1.34596e-05	-0.214039	0.798	0.916	ns
Oaz1	1.347e-05	-0.133884	0.988	0.99	ns
Zfyve19	1.3604e-05	-0.102923	0.09	0.214	ns
Nt5m	1.36191e-05	-0.134876	0.087	0.209	ns
Whamm	1.37582e-05	-0.106455	0.143	0.298	ns
Fuca1	1.40045e-05	-0.118764	0.265	0.449	ns
Polg	1.41054e-05	-0.131386	0.137	0.281	ns
Tagln2	1.41603e-05	0.207694	0.997	0.997	ns
Acads	1.41956e-05	-0.123729	0.146	0.291	ns
Rpp21	1.42263e-05	-0.215304	0.449	0.645	ns
Nup153	1.42356e-05	-0.229978	0.53	0.735	ns
Rps15a	1.4243e-05	-0.151207	0.994	1	ns
Fndc3a	1.42539e-05	-0.225804	0.424	0.615	ns
Gns	1.42976e-05	-0.174723	0.502	0.722	ns
Tox4	1.43195e-05	-0.182244	0.424	0.633	ns
Urgcp	1.43529e-05	-0.119399	0.087	0.212	ns
Iffo1	1.4509e-05	-0.0955198	0.081	0.202	ns
Use1	1.45244e-05	-0.136666	0.321	0.526	ns
Got2	1.46535e-05	-0.250949	0.76	0.903	Il21r-/-
Top3b	1.46652e-05	-0.0921671	0.137	0.286	ns
Itfg2	1.49743e-05	-0.0732975	0.109	0.247	ns
Lasp1	1.51386e-05	-0.210762	0.86	0.952	ns
Ndufab1	1.51583e-05	0.317467	0.798	0.842	WT
Gon4l	1.54205e-05	-0.112473	0.162	0.321	ns
Taf5l	1.54425e-05	-0.118758	0.218	0.393	ns
Tram1	1.54756e-05	-0.227158	0.71	0.86	ns
Vwa8	1.55077e-05	-0.0898636	0.174	0.337	ns
Cpeb4	1.55419e-05	-0.156199	0.196	0.352	ns
Supv3l1	1.55569e-05	-0.0943806	0.106	0.237	ns
Cant1	1.58372e-05	-0.222644	0.336	0.538	ns
Esyt1	1.59483e-05	-0.194741	0.919	0.972	ns
Msra	1.59494e-05	-0.126039	0.162	0.316	ns
Ptpn3	1.61174e-05	-0.115773	0.243	0.426	ns
Stk11ip	1.61663e-05	-0.115586	0.097	0.219	ns
Hnrnpa0	1.62278e-05	-0.16465	0.941	0.98	ns
Zfp652	1.63109e-05	-0.130274	0.449	0.671	ns
Nr2c2	1.63874e-05	-0.17988	0.352	0.548	ns
Tmem11	1.64802e-05	-0.13991	0.283	0.477	ns
Pgm2	1.65424e-05	-0.133302	0.212	0.375	ns
Rp2	1.71327e-05	-0.129016	0.199	0.362	ns
Arrb2	1.71957e-05	-0.209427	0.604	0.788	ns
Sdhc	1.72194e-05	0.361622	0.732	0.73	WT
Sgf29	1.75384e-05	-0.112165	0.327	0.541	ns
Pmf1	1.75394e-05	-0.220817	0.785	0.921	ns
Ddx23	1.78059e-05	-0.105424	0.162	0.316	ns
Ptpn9	1.81422e-05	-0.128441	0.277	0.467	ns
Rcl1	1.81857e-05	-0.135624	0.274	0.464	ns
Chchd1	1.82572e-05	-0.207171	0.498	0.709	ns
Fdxr	1.82576e-05	-0.129332	0.168	0.327	ns
Pdzd8	1.82713e-05	-0.12297	0.274	0.472	ns
Brpf1	1.83004e-05	-0.134667	0.243	0.416	ns
Cdc16	1.83132e-05	-0.119387	0.29	0.477	ns
Myo1f	1.88986e-05	-0.226894	0.701	0.883	ns
Usp21	1.89725e-05	-0.115992	0.187	0.36	ns
Ptgr2	1.91552e-05	-0.112178	0.274	0.462	ns
Comtd1	1.94021e-05	-0.056045	0.143	0.298	ns
Hscb	1.9564e-05	-0.133438	0.246	0.431	ns
Diablo	1.98286e-05	-0.0916472	0.153	0.311	ns
Rpl17-ps10	2.00303e-05	0.281935	0.321	0.212	WT
Bad	2.01229e-05	-0.0933955	0.19	0.355	ns
Flot1	2.02476e-05	-0.109118	0.187	0.349	ns
Rbpms	2.02504e-05	-0.1339	0.165	0.316	ns
Zfp628	2.03821e-05	-0.10225	0.05	0.153	ns
Ctsa	2.0638e-05	-0.201324	0.57	0.77	ns
Capn1	2.0686e-05	0.370764	0.673	0.653	WT
Pdhb	2.08138e-05	-0.155284	0.505	0.727	ns
Emc8	2.08622e-05	-0.112645	0.327	0.526	ns
Cpsf7	2.09874e-05	-0.0983691	0.336	0.571	ns
Patl1	2.13874e-05	-0.138269	0.346	0.548	ns
Rmnd5b	2.14934e-05	-0.153433	0.321	0.503	ns
Suco	2.16778e-05	-0.20997	0.458	0.661	ns
Sipa1l1	2.16852e-05	-0.180843	0.389	0.594	ns
Rgs3	2.18221e-05	-0.143152	0.417	0.635	ns
Pank2	2.18449e-05	-0.18813	0.411	0.612	ns
Tecr	2.18488e-05	-0.205557	0.788	0.926	ns
Ripk1	2.1886e-05	-0.123065	0.268	0.457	ns
Ranbp2	2.20357e-05	-0.221817	0.551	0.737	ns
Ptms	2.20891e-05	0.404272	0.879	0.875	WT
Jade1	2.2383e-05	-0.123969	0.274	0.462	ns
Szrd1	2.25111e-05	-0.18345	0.43	0.648	ns
Paxx	2.26246e-05	-0.123394	0.202	0.367	ns
Uhrf1bp1l	2.32559e-05	-0.17373	0.315	0.5	ns
Gpr141	2.32863e-05	-0.208525	0.414	0.589	ns
Ttc13	2.35345e-05	-0.0995746	0.243	0.431	ns
Fam210b	2.37921e-05	-0.0826355	0.053	0.156	ns
Rabep2	2.38388e-05	-0.0693504	0.125	0.26	ns
Cmas	2.38424e-05	-0.168856	0.53	0.747	ns
Wdr36	2.39134e-05	-0.16374	0.38	0.589	ns
Nt5c2	2.40056e-05	-0.11968	0.237	0.421	ns
Slbp	2.42413e-05	0.381971	0.751	0.758	WT
Tk1	2.43526e-05	-0.234909	0.701	0.862	ns
Fam102a	2.44221e-05	-0.0803334	0.424	0.651	ns
Nme1	2.46042e-05	-0.219226	0.9	0.964	ns
Ndufa11	2.46965e-05	-0.11614	0.215	0.38	ns
Cct6a	2.50612e-05	-0.249824	0.841	0.944	ns
Mrpl46	2.50771e-05	-0.125692	0.218	0.388	ns
Cyth2	2.52944e-05	-0.179115	0.212	0.372	ns
Atp1b1	2.5514e-05	-0.202547	0.57	0.737	ns
Arhgap18	2.5999e-05	-0.146004	0.396	0.617	ns
Ltn1	2.61608e-05	-0.179335	0.368	0.571	ns
Sars2	2.62901e-05	-0.108286	0.109	0.237	ns
Hist1h2ab	2.6503e-05	-0.110461	0.121	0.255	ns
Fam98b	2.68029e-05	-0.179993	0.567	0.786	ns
Ccnl2	2.68282e-05	-0.214194	0.52	0.74	ns
Pofut2	2.68792e-05	-0.0842224	0.131	0.273	ns
Nudt5	2.71432e-05	-0.172678	0.558	0.778	ns
Icos	2.71482e-05	-0.0983558	0.321	0.528	ns
Tacc1	2.73067e-05	-0.140563	0.583	0.806	ns
Ogfod3	2.73817e-05	-0.082159	0.056	0.158	ns
Arhgap25	2.7464e-05	-0.142905	0.321	0.531	ns
Pacsin2	2.75829e-05	-0.177629	0.287	0.474	ns
Sh2b1	2.76593e-05	-0.0893696	0.128	0.263	ns
Trim26	2.77115e-05	-0.146767	0.299	0.495	ns
Cpsf2	2.77292e-05	-0.135098	0.474	0.691	ns
Rgl1	2.78394e-05	-0.127974	0.093	0.214	ns
Tmed2	2.83652e-05	0.262033	0.875	0.929	WT
Edem2	2.84492e-05	-0.102318	0.268	0.452	ns
Dhx30	2.84503e-05	-0.106546	0.224	0.398	ns
Mdn1	2.85807e-05	-0.132244	0.324	0.52	ns
Cd55	2.87447e-05	-0.177072	0.567	0.77	ns
Rpp30	2.90462e-05	-0.0888998	0.296	0.497	ns
Usp4	2.92307e-05	-0.0974602	0.368	0.559	ns
Nsfl1c	2.96172e-05	-0.156079	0.514	0.745	ns
Snx13	2.96773e-05	-0.106521	0.137	0.281	ns
Stag1	3.00922e-05	-0.172185	0.458	0.661	ns
Sap18	3.0312e-05	0.308757	0.651	0.628	WT
Zfp653	3.03436e-05	-0.0824198	0.056	0.158	ns
Alg6	3.03762e-05	-0.0961922	0.14	0.281	ns
Cstf2	3.07165e-05	-0.149675	0.389	0.592	ns
Rpl18	3.07848e-05	-0.132352	0.994	1	ns
Nek7	3.09421e-05	-0.181516	0.601	0.809	ns
Inip	3.14341e-05	-0.119327	0.243	0.411	ns
Arhgap17	3.14523e-05	-0.0940122	0.38	0.582	ns
Snd1	3.15444e-05	-0.237541	0.642	0.824	ns
Acsbg1	3.16801e-05	-0.17955	0.087	0.202	ns
Atad3a	3.20418e-05	-0.201616	0.305	0.485	ns
Sptlc1	3.20593e-05	-0.128108	0.414	0.658	ns
Zbtb37	3.26519e-05	-0.114074	0.05	0.145	ns
Ugp2	3.26741e-05	-0.153671	0.464	0.679	ns
Ctbp1	3.27893e-05	-0.156462	0.561	0.804	ns
Slc16a6	3.29062e-05	-0.173053	0.458	0.679	ns
Tstd3	3.30979e-05	-0.126145	0.174	0.324	ns
Snx9	3.33871e-05	-0.115803	0.336	0.546	ns
Zcwpw1	3.38816e-05	-0.0696284	0.14	0.286	ns
Qk	3.39356e-05	-0.170166	0.511	0.702	ns
Kif11	3.3954e-05	-0.26521	0.688	0.791	Il21r-/-
Macf1	3.40617e-05	-0.227072	0.766	0.89	ns
Mta3	3.41028e-05	-0.157559	0.498	0.704	ns
Zfp397	3.44718e-05	-0.0916979	0.118	0.25	ns
Ints11	3.46981e-05	-0.117827	0.321	0.526	ns
Tgfb1	3.47081e-05	-0.101309	0.346	0.554	ns
Myo1e	3.4739e-05	-0.161101	0.492	0.702	ns
Huwe1	3.48105e-05	-0.162844	0.598	0.827	ns
Map4	3.49305e-05	-0.16505	0.498	0.732	ns
Syne3	3.49898e-05	-0.140286	0.162	0.306	ns
Eef1akmt4	3.49942e-05	-0.0902093	0.131	0.27	ns
Msn	3.52529e-05	0.21181	0.919	0.959	ns
Ube2e3	3.52779e-05	-0.180859	0.436	0.645	ns
Tmem185b	3.52999e-05	-0.111955	0.118	0.245	ns
Efhd2	3.60477e-05	0.209739	0.972	0.969	ns
Pip4k2b	3.62998e-05	-0.163119	0.399	0.61	ns
Tacc3	3.63571e-05	-0.201281	0.657	0.821	ns
Usp12	3.64627e-05	-0.113305	0.181	0.329	ns
Zkscan1	3.64659e-05	-0.0667563	0.053	0.153	ns
Esco1	3.67415e-05	-0.123537	0.361	0.569	ns
Mat2a	3.69097e-05	-0.296253	0.682	0.855	Il21r-/-
Pole	3.72783e-05	-0.161634	0.268	0.436	ns
Fam172a	3.75522e-05	-0.117452	0.343	0.541	ns
Btbd10	3.76441e-05	-0.119089	0.259	0.439	ns
Alkbh3	3.77683e-05	-0.0947817	0.178	0.334	ns
Tpm1	3.80689e-05	-0.130415	0.315	0.508	ns
Man2a1	3.82836e-05	-0.0819878	0.324	0.536	ns
Fhl2	3.82913e-05	-0.216992	0.467	0.668	ns
Prdx2	3.83033e-05	0.294636	0.704	0.73	WT
Smdt1	3.84061e-05	-0.164796	0.623	0.829	ns
H2-Eb1	3.84084e-05	-0.0850202	0.249	0.436	ns
Mbtps1	3.86862e-05	-0.0905613	0.315	0.513	ns
Pdk1	3.88676e-05	-0.111083	0.1	0.217	ns
Gnb1	3.94539e-05	0.226098	0.938	0.941	ns
Map4k4	3.95136e-05	-0.164984	0.508	0.722	ns
Ramac	3.95617e-05	0.328044	0.511	0.469	WT
Cenpn	3.99617e-05	-0.132351	0.312	0.51	ns
Cep250	3.99889e-05	-0.110701	0.283	0.467	ns
Stmn1	4.01296e-05	-0.160997	0.994	0.995	ns
Hars	4.02655e-05	-0.146627	0.439	0.64	ns
Trim30a	4.06156e-05	0.37874	0.626	0.597	WT
Ccdc86	4.06886e-05	-0.150827	0.299	0.482	ns
Ireb2	4.08768e-05	-0.152794	0.302	0.482	ns
Tgtp2	4.10379e-05	-0.110759	0.031	0.115	ns
Rpl19-ps7	4.13249e-05	-0.0829894	0.143	0.286	ns
Ythdf3	4.14156e-05	-0.144271	0.324	0.503	ns
Atf4	4.15546e-05	0.28232	0.944	0.946	WT
Plrg1	4.20591e-05	-0.173548	0.421	0.612	ns
Srsf5	4.24031e-05	0.283849	0.947	0.957	WT
Rps6-ps3	4.24455e-05	-0.098051	0.265	0.439	ns
Imp4	4.2476e-05	-0.157488	0.402	0.584	ns
Herpud2	4.26242e-05	-0.13804	0.299	0.485	ns
Lars	4.28348e-05	-0.13733	0.346	0.546	ns
Adck1	4.28888e-05	-0.101936	0.103	0.224	ns
Eri3	4.28889e-05	-0.164149	0.209	0.375	ns
C1qa	4.28991e-05	-0.0717393	0.059	0.163	ns
Set	4.29764e-05	0.20364	0.966	0.982	ns
Rbm19	4.3016e-05	-0.168245	0.162	0.298	ns
Prpf18	4.31582e-05	-0.126508	0.296	0.487	ns
Dop1b	4.34657e-05	-0.0781542	0.087	0.204	ns
Mrps18a	4.4206e-05	-0.0919764	0.224	0.39	ns
Pdhx	4.42525e-05	-0.104779	0.1	0.217	ns
Cox6c2	4.47485e-05	0.216833	0.277	0.168	ns
C2cd5	4.50001e-05	-0.080416	0.277	0.467	ns
Slc48a1	4.51818e-05	-0.092571	0.184	0.342	ns
Txnrd1	4.56643e-05	-0.169128	0.53	0.74	ns
Mrpl58	4.57021e-05	-0.109297	0.402	0.612	ns
Nt5dc3	4.61642e-05	-0.10368	0.121	0.255	ns
Tada3	4.64232e-05	-0.128084	0.184	0.342	ns
Tmem87a	4.69158e-05	-0.116986	0.237	0.401	ns
Txnrd2	4.70789e-05	-0.0772552	0.075	0.186	ns
Serf1	4.81328e-05	-0.0836134	0.103	0.224	ns
Chd8	4.83861e-05	-0.143868	0.477	0.684	ns
Fgl2	4.8548e-05	0.44734	0.816	0.801	WT
Zfp955a	4.8552e-05	-0.0875949	0.04	0.13	ns
Dap3	4.88388e-05	-0.111555	0.193	0.355	ns
Pank4	4.93163e-05	-0.123683	0.165	0.309	ns
Sil1	5.00647e-05	-0.0877522	0.184	0.349	ns
Lmna	5.01334e-05	-0.0917223	0.171	0.321	ns
Pdcd5	5.0172e-05	-0.186878	0.439	0.645	ns
Gabpa	5.04193e-05	-0.163828	0.458	0.681	ns
Cytip	5.04716e-05	-0.192583	0.632	0.834	ns
Svbp	5.14551e-05	-0.154935	0.368	0.551	ns
Dpm3	5.23747e-05	-0.153963	0.383	0.566	ns
Ndor1	5.42369e-05	-0.0705757	0.047	0.14	ns
Ahdc1	5.42619e-05	-0.0596602	0.237	0.408	ns
Pogk	5.43465e-05	-0.073403	0.131	0.26	ns
Smc5	5.4999e-05	-0.248721	0.57	0.793	ns
Psmf1	5.51594e-05	-0.141879	0.349	0.538	ns
Plpbp	5.51705e-05	-0.0562067	0.237	0.416	ns
Zfp407	5.53242e-05	-0.0912695	0.053	0.148	ns
Rbx1-ps	5.54181e-05	0.166493	0.134	0.051	ns
Btaf1	5.56494e-05	-0.114269	0.184	0.334	ns
Rcor1	5.61492e-05	-0.138059	0.467	0.668	ns
Trap1	5.63435e-05	-0.142918	0.371	0.594	ns
Mrps11	5.64199e-05	-0.0906768	0.187	0.337	ns
Cd72	5.67466e-05	-0.109806	0.371	0.574	ns
Foxo1	5.72426e-05	-0.219999	0.305	0.48	ns
Virma	5.73728e-05	-0.164179	0.411	0.607	ns
Cdk13	5.74016e-05	-0.0741308	0.393	0.597	ns
Map2k4	5.74773e-05	-0.0779861	0.268	0.436	ns
Ppie	5.75297e-05	-0.0693239	0.237	0.418	ns
Cep63	5.77753e-05	-0.0787444	0.072	0.179	ns
Gpr68	5.78874e-05	-0.103952	0.165	0.311	ns
Fam91a1	5.84144e-05	-0.0956527	0.262	0.439	ns
Sec24b	5.84831e-05	-0.0879691	0.212	0.378	ns
Serf2	5.86823e-05	-0.175728	0.81	0.931	ns
Snrpa1	5.94113e-05	-0.211025	0.511	0.686	ns
Mrps21	5.94302e-05	-0.160166	0.573	0.778	ns
Isoc1	5.97933e-05	-0.241098	0.623	0.783	ns
Atpif1	6.07278e-05	-0.157809	0.72	0.875	ns
Chuk	6.09462e-05	-0.123411	0.38	0.582	ns
Ptpn13	6.10567e-05	-0.0601978	0.028	0.107	ns
Tnfrsf1b	6.12542e-05	-0.227328	0.502	0.676	ns
Crem	6.16225e-05	-0.169755	0.408	0.592	ns
Zfp866	6.17141e-05	-0.0886396	0.05	0.143	ns
Rbm39	6.19063e-05	0.196002	0.941	0.98	ns
Top1mt	6.22661e-05	-0.0369578	0.075	0.186	ns
Cc2d1b	6.27643e-05	-0.135407	0.265	0.431	ns
Rps2-ps13	6.30552e-05	-0.0774044	0.075	0.181	ns
Cables1	6.39443e-05	-0.0837646	0.159	0.301	ns
Tmem214	6.50673e-05	-0.13614	0.184	0.332	ns
Asb13	6.512e-05	-0.0616195	0.062	0.163	ns
Kdm1b	6.57463e-05	-0.121142	0.093	0.204	ns
Polr1a	6.7486e-05	-0.0859224	0.171	0.321	ns
Kif16b	6.78827e-05	-0.0426989	0.106	0.23	ns
Isg20	6.79498e-05	-0.133029	0.249	0.421	ns
Gas7	6.81564e-05	-0.216747	0.383	0.564	ns
Ralgapa1	6.84629e-05	-0.0799838	0.268	0.459	ns
Wdr6	6.90876e-05	-0.0745337	0.274	0.459	ns
[truncated: 7,381 more rows]

## Sheet: trNK-pro#2
Gene.Name	p_val	avg_log2FC	pct.1	pct.2	class
[truncated: 8,336 more rows]

[truncated: 1 more sheets: trNK-pro#3]
