# Supplementary material for: IL-21R-STAT3 signalling initiates a differentiation program in uterine tissue-resident NK cells to support pregnancy
Source: Nat Commun. 2023 Nov 4;14:7109. doi: 10.1038/s41467-023-42990-0 (PMC10625623; doi:10.1038/s41467-023-42990-0)
Supplement: Supplementary file 5 — Source Data [file 41467_2023_42990_MOESM5_ESM.xlsx]

## Sheet: Fig. 1
	Fig.1c							Fig.1d
		cell # (×103)							Ki-67+ %
		virgin	gd6.5	gd8.5	gd11.5	gd15.5			virgin	gd6.5	gd8.5	gd11.5
		1.396	53.909	76.073	21.368	0.104			37.5	92.3	75.9	41
		1.56	102.052	119.23	36.403	0.176			44.6	93.2	53.2	36.8
		1.084	89.427	36.992	23.307	0.04			33.3	91.9	64.6	52.9
		1.808	143.908	46.681	75.376	0.144				91.9	61.5	38
		2.864	80.453	86.554	28.9	0.16				86.6	65.6
		% in CD45+
		virgin	gd6.5	gd8.5	gd11.5	gd15.5
		8.6013	44.8035	9.3092	1.61024	0.01557
		4.18934	26.1364	7.21764	4.8006	0.04899
		7.967	32.6189	12.629	6.84684	0.04851
		4.3092	35.1268	9.83158	6.47819	0.042188
		2.70802	24.311	11.5475	5.2734	0.03

## Sheet: Fig.3
	Fig.3j
			virginal trNK	differentiating trNK	terminal trNK
		trNK-V	100	0	0
		trNK-D	45	34.4	20.6
		trNK-T	0	16.1	83.9

## Sheet: Fig.4
	Fig.4a							Fig.4e						Fig.4f							Fig.4g					Fig.4h
			% in trNK						gMFI (IL-21R-APC)						relative expression								gMFI (pSTAT3-PB)					gMFI (pSTAT3-PB)
			virgin	gd6.5	gd8.5	gd11.5			cNK	trNK-V	trNK-D	trNK-T			virgin	gd6.5	gd8.5	gd11.5	gd15.5				- IL-21	+ IL-21				- IL-21	+ IL-21	+ IL-21/iSTAT3
		trNK-V	96.9634	81.215	30.4591	59.1735			124.8	309	251	180.6			0.00024634	0.00085664	0.00074992	0.00036645	0.00078615			virgin	327	494			4-1BB- CD55-	96.9	63	91.5
			98.4372	73.8896	31.4619	51.9608			287	426	278	218			0.0007742	0.00070157	0.00041251	0.00048969	0.00064723				300	501				90	75.4	86.6
			96.7513	76.0858	38.1327	53.4958			85.9	292	252	208			0.000675	0.00129885	0.00038347	0.00045699	0.00037215				472	715				90.5	62.3	89.6
				87.5366	21.1193				144	329	271	200			0.000236	0.00103							475	722				93	53	86.2
															0.000816	0.001502
		trNK-D	3.03665	15.9414	38.0739	33.2519																gd6.5	245	525			4-1BB+ CD55-	1.9	32.8	7.1
			1.56282	21.1706	29.5551	34.9673																	339	515				8.7	20.6	11.5
			3.24873	19.0476	31.1586	24.1525																	457	709				7.2	33.2	9.8
				11.498	36.0085																		500	610				4	41	10.4
		trNK-T	0	2.8436	31.467	7.57463																					4-1BB- CD55+	1.3	1.6	1.1
			0	4.93981	38.983	13.0719																						0.88	2.64	1.11
			0	4.86656	30.7087	22.3517																						1.63	1.84	1.4
				0.965398	42.8722																							2.86	1.69	2.6
																											4-1BB+ CD55+	0	2.5	0.3
																												0.43	1.41	0.81
																												0.65	2.69	0.2
																												0.19	4.31	0.82

## Sheet: Fig.5
	Fig.5b					Fig.5c
			% in trNK				cell # (×103) per implantation site
			WT	Il21r-/-				WT	Il21r-/-
		trNK-V	27.2	44.6			trNK-V	3.018	3.7215
			29.7	41.8				2.342	2.0995
			20	34.3				3.4215	3.183
			33.9	35.5				2.85	3.139
			32.5	44.1				4.285	3.332
		trNK-D	34	28.4			trNK-D	2.8375	2.3705
			27.9	21.4				4.001	1.0765
			34.1	30.6				4.432	2.9005
			27.7	31.6				3.562	2.796
			30.2	29				3.978	2.1925
		trNK-T	28.1	17.5			trNK-T	3.737	1.4565
			36.8	23				4.7615	1.156
			40.6	26.5				4.3645	2.7155
			27.3	23.9				2.945	2.1105
			28.9	19.7				3.804	1.491

## Sheet: Fig.6
	Fig.6b					Fig.6d					Fig.6e					Fig.6g				Fig.6h
		neonate #					resorption rate (%)					neonatal weight (g)					vessel area (μm2)				wall / lumen ratio
		group1	group2	group3			group1	group2	group3			group1	group2	group3			WT	Il21r-/-			WT	Il21r-/-
		6	8	7			0	0	12.5			1.47	1.25	1.36			7618	7254			2.11384	4.5081
		6	9	7			0	11.1	33.3			1.28	1.31	1.07			6275	1224			1.5233	5.39234
		7	8	5			0	0	30			1.47	1.19	1.04			10087	1968.5			1.52862	2.36601
		8	8	5			12.5	11.1	0			1.23	1.31	1.28			12300	3510			2.02521	3.7321
		10	10	7			14.3	12.5	33.3			1.2	1.17	1.2			5672	3583.5			1.6737	3.19537
		10	10	6				0	37.5			1.49	1.2	1.27			5739.5	6764			1.55291	5.31037
		6	8	6					14.285			1.34	1.17	0.98			7412.5	4369.5			1.93165	2.77775
		7	8	6								1.51	1.05	0.98			4108.5	1203.5			1.79878	3.89144
		7	8	6								1.47	1.18	0.9			3135	6390			2.11719	1.68346
		7	6	7								1.28	1.29	1.08			8142	2115			2.17263	3.9924
		9	8	6								1.42	1.44	1.01			4605	6632			2.11782	2.68346
		8	7	4								1.46	1.56	1.3			6211.5	6896			3.60799	1.9924
		8	7	4								1.26	1.34	1.29			11000	4843			2.29783	2.19639
			7									1.24	1.28	1.28			12300	3896			3.93872	3.00965
												1.35	1.21	1.16			12500	2098			2.88595	2.04155
												1.24	1.41	1.35			1935
												1.27	1.3	1.18			4376
												1.1	1.23	1.13			9445
												1.24	1.15	1.1			9431.5
												1.15	1.28	1.18
												1.11	1.26	1.28
												1.09	1.25	1.24
												1.29	1.29	1.25
												1.2	1.34	1.2
												1.33	1.3	1.19
												1.23	1.41	1.25
												1.17	1.3
												1.24	1.51
												1.22	1.38
												1.36	1.34
												1.33	1.32
												1.36	1.53
												1.36	1.5
												1.13
												1.29

## Sheet: Fig.7
	Fig.7b					Fig.7d						Fig.7g					Fig.7h					Fig.7j
		Casp3 activity (relative to trNK-V)					cell # (×103) per implantation site						vessel area (μm2)					wall / lumen ratio					resorption rate (%)
			WT	Il21r-/-				WT+Veh	Il21r-/-+Veh	Il21r-/-+iCasp3			WT+Veh	Il21r-/-+Veh	Il21r-/-+iCasp3			WT+Veh	Il21r-/-+Veh	Il21r-/-+iCasp3			WT+Veh	Il21r-/-+Veh	Il21r-/-+iCasp3
		trNK-V	0.836263	0.473636			trNK-V	3.018	3.7215	3.22608			9217	6172	7722			2.88	3.33	3.15			0	33.3	0
			0.80666	1.16559				2.542	3.383	4.27743			8183	6787	12600			1.67	4.84	2.71			0	30.8	10
			1.2988	1.16559				3.4215	3.339	3.8394			12400	8583	8800			2.46	4.59	3.53			11.1	22.2	14.2
			1.05828	0.973173				3.35	2.832	2.93584			12800	7083	4100			2.36	3.01	2.25			14.3	11.1	12.5
													13200	9520	7014			1.71	2.89	2.32
		trNK-D	1.65032	2.56152			trNK-D	4.001	1.676	3.30062			10600	8450	5251			2.04	5.39	3.46
			1.69843	3.10083				4.432	2.3005	3.16208			7753	5814	9097			2.71	3.79	2.99
			2.01295	2.6087				3.062	2.796	3.5046			10200	7899	8903			2.01	3.38	2.38
			1.59482	2.22017				3.578	2.1925	2.57446			8418	3862	11800			1.52862	2.64735	1.82237
													13100	3693	6953			2.02521	3.01557	2.25091
		trNK-T	2.47179	3.09343			trNK-T	3.237	1.4565	1.97872			3135	3685	9981			1.6737	2.08139	1.81039
			1.87604	3.54487				4.5615	1.856	3.5759			4605	1517	9790			1.55291	2.08092	2.84679
			3.04163	3.17854				4.3645	1.4105	2.7756			6211.5	4634	4213
			2.49399	2.6087				3.504	1.491	1.71394			1935	2819	3660
													4376	7682	4595

## Sheet: Supplementary Fig.1
	Supplementary Fig.1c							Supplementary Fig.1d
		cell # (×103)							cell # (×103)
		virgin	gd6.5	gd8.5	gd11.5	gd15.5			virgin	gd6.5	gd8.5	gd11.5	gd15.5
		0.994	7.528	7.518	2.088	0.096			3.992	8.88	8.716	4.538	6.79																		0
		0.4	7.496	5.576	3.132	0.102			2.512	9.872	8.649	8.168	4.184																		0
		1.546	5.203	3.2	2.032	0.176			3.012	6.74	8.64	5.376	7.504																		0
		0.418	4.564	3.57	2.544	0.42			4.542	5.752	4.68	8.284	9.282																		0
		1.655	8.876	4.648	2.208	0.12			2.996	7.525	3.88	5.292	8.412																		0
		% in CD45+							% in CD45+
		virgin	gd6.5	gd8.5	gd11.5	gd15.5			virgin	gd6.5	gd8.5	gd11.5	gd15.5
		3.9843	1.55295	1.6872	0.259888	1.6262			1.9494	5.6763	1.08484	0.214896	0.04152
		1.80699	1.28877	1.22877	2.84445	0.57297			0.623906	5.1984	0.754974	0.31563	0.064894
		5.146	2.6273	1.9376	1.5808	1.77606			0.61225	2.53029	0.83905	0.437684	0.03564
		4.977	2.38984	1.6214	1.49566	1.66364			1.638	2.00974	0.81807	0.186507	0.076416
		2.04363	1.3846	0.710184	3.1518	1.5			1.42129	3.703	0.627702	0.55692	0.05
		Ki-67+ %							Ki-67+ %
		virgin	gd6.5	gd8.5	gd11.5	gd15.5			virgin	gd6.5	gd8.5	gd11.5
		32.1	31.5	33.5	30.2	22			31.2	63.9	38.5	32.8
		26.3	34.5	35.9	32.9	31.1			26.2	65	35.4	36.6
		19.6	36.3	29.9	37	28.4			14.4	66.2	29.5	25.1
			39.8	36	33.2					55.5	28	32.7
				32.8							31.2

## Sheet: Supplementary Fig.3
	Supplementary Fig.3n				Supplementary Fig.3o
		T cell # (×103) per implantation site				cell # (×103) per implantation site
		Veh	FTY720			trNK-V	Veh	FTY720
		4.764	1.22134				2.307	2.102
		5.29592	1.20459				2.34	3.627
		5.1879	2.23949				4.253	3.095
		3.12121	1.99074				3.148	2.897
		NK/ILC1 # (×103) per implantation site				trNK-D	3.005	2.737
		Veh	FTY720				2.836	4.396
		9.36	8.476				3.71	2.7
		12.929	14.5105				3.5	3.221
		9.304	9.408
		10.356	9.53			trNK-T	3.135	2.856
							3.248	5.035
							4.034	2.935
							2.848	2.62

## Sheet: Supplementary Fig.4
	Supplementary Fig.4b				Supplementary Fig.4c					Supplementary Fig.4d
		gMFI (IL-21R-APC)				Il21 relative expression					FSC-A
		cNK	trNK				virgin	gd6.5			- IL-21	+ IL-21	+ IL-21/iSTAT3
		140	289			T cell	0.068266	0.046082			134	154	133
		178	543				0.047491	0.126061			131	158	134
		87.4	328				0.101644	0.137941			132	157	133
		61.6	280				0.179816	0.254939
		87.2	404								SSC-A
						B cell	0.214445	0.085567			- IL-21	+ IL-21	+ IL-21/iSTAT3
							0.141456	0.196256			61	81	70
							0.143497	0.170313			62	77	74
							0.081458	0.10066			62	78	73
						DC	0.165918	0.061559
							0.158043	0.159891
							0.127108	0.234274
							0.151656	0.251887
						Mac	0.332431	0.283221
							0.287165	0.185393
							0.075724	0.570923
							0.30874	0.558882
						CD45-	0.0018554	0.00609
							0.0016617	0.002028
							0.0043965	0.008205
							0.015805	0.00618
						cell # (×104)
							virgin	gd6.5
						T cell	0.7528	4.5784
							0.4646	4.876
							1.119	6.5952
							0.405761	7.57895
							0.498607	6.15638
						B cell	0.0972	0.2496
							0.095	0.2264
							0.0510101	0.4832
							0.0592593	1.56842
							0.0718663	1.00412
						DC	0.584	2.9184
							0.5056	2.8368
							0.8832	2.448
							0.312076	1.25263
							0.272098	1.0963
						Mac	0.2704	1.7456
							0.432	1.7056
							1.1936	1.0928
							0.312076	1.25263
							0.328069	1.01029

## Sheet: Supplementary Fig.5
	Supplementary Fig.5b					Supplementary Fig.5c					Supplementary Fig.5d
		cell # (×103) per implantation site					cell # (×103) per implantation site					cell # (×103) per implantation site
			WT	Il21r-/-				WT	Il21r-/-				WT	Il21r-/-
		trNK	1.712	1.86			trNK	9.5925	7.5485			T cell	11.647	10.407
			2.16	1.548				11.1045	8.819				11.007	7.901
			1.836	2.512				13.185	7.274				9.603	10.619
			3.12	3.304				9.357	8.0455
			2.168	3.132				12.067	7.0155			B cell	2.724	2.583
			3.616	2.36									2.733	2.924
							cNK	1.094	1.029				2.334	2.941
		cNK	1.024	2.02				1.501	1.268
			1.864	1.38				1.064	1.755			DC	3.57	3.441
			1.216	1.09				1.064	1.12				2.176	4.172
			1.08	1.083				1.144	0.892				4.056	2.767
			1.544	1.152
			0.888	0.6			ILC1	0.44	0.46			Mac	10.382	7.356
								0.656	0.833				7.013	8.085
		ILC1	0.32	0.344				0.517	0.448				6.29	7.906
			0.288	0.216				0.444	0.616
			0.368	0.484				0.758	0.426
			0.336	0.272
			0.512	0.306
			0.256	0.302

[truncated: 2 more sheets: Supplementary Fig.6, Supplementary Fig7]
